# Supplementary material for: Synthesis, crystal structure and Hirshfeld surface analysis of diethyl 2,6-dimethyl-4-(thio­phen-3-yl)-1,4-di­hydro­pyridine-3,5-di­carboxyl­ate
Source: Acta Crystallogr E Crystallogr Commun. 2019 Nov 15;75(Pt 12):1861–5. doi: 10.1107/S2056989019015081 (PMC6895956; doi:10.1107/S2056989019015081)
Supplement: Supplementary file 1 [file e-75-01861-sup1.cif]

##############################################################################
#                                                                            #
# This CIF contains the data in a paper accepted for publication in          #
# Acta Crystallographica Section E. It conforms to the requirements of       #
# Notes for Authors for Acta Crystallographica Section E, and has been       #
# peer reviewed under the auspices of the IUCr Commission on Journals.       #
#                                                                            #
# Full details of the Crystallographic Information File format               #
# are given in the paper "The Crystallographic Information File (CIF):       #
# a New Standard Archive File for Crystallography" by S. R. Hall, F. H.      #
# Allen and I. D. Brown [Acta Cryst. (1991), A47, 655-685].                  #
#                                                                            #
# The current version of the core CIF dictionary is obtainable from          #
# ftp://ftp.iucr.org/pub/cif_core.dic.                                       #
#                                                                            #
# Software is freely available for graphical display of the structure(s)     #
# in this CIF. For information consult the CIF software page                 #
# http://www.iucr.org/resources/cif/software.                                #
#                                                                            #
# This file may be used for bona fide research purposes within the           #
# scientific community so long as proper attribution is given to the journal # 
# article from which it was obtained.                                        #
#                                                                            #
##############################################################################
data_I
_audit_creation_method
;
Olex2 1.2
(compiled 2018.05.29 svn.r3510 for OlexSys, GUI svn.r5506)
;
_chemical_name_systematic
;
Diethyl
2,6-dimethyl-4-(thiophen-3-yl)-1,4-dihydropyridine-3,5-dicarboxylate
;
_chemical_name_common     ?
_chemical_formula_moiety     'C17 H21 N O4 S'
_chemical_formula_sum     'C17 H21 N O4 S'
_chemical_formula_iupac     'C17 H21 N O4 S'
_chemical_formula_weight     335.41
_chemical_melting_point     ?
_space_group_crystal_system     monoclinic
_space_group_name_H-M_alt     'P 21/c'
_space_group_name_Hall     '-P 2ybc'
loop_
    _space_group_symop_operation_xyz
    'x, y, z'
    '-x, y+1/2, -z+1/2'
    '-x, -y, -z'
    'x, -y-1/2, z-1/2'
_cell_length_a     15.6801(8)
_cell_length_b     7.4311(3)
_cell_length_c     15.5968(8)
_cell_angle_alpha     90
_cell_angle_beta     111.424(6)
_cell_angle_gamma     90
_cell_volume     1691.77(16)
_cell_formula_units_Z     4
_cell_measurement_reflns_used     8195
_cell_measurement_theta_min     3.0680
_cell_measurement_theta_max     27.9220
_cell_measurement_temperature     293(2)
_exptl_crystal_description     block
_exptl_crystal_colour     colourless
_exptl_crystal_size_max     0.5
_exptl_crystal_size_mid     0.2
_exptl_crystal_size_min     0.05
_exptl_crystal_density_diffrn     1.317
_exptl_crystal_density_meas     ?
_exptl_crystal_density_method     ?
_exptl_crystal_F_000     712
_exptl_absorpt_coefficient_mu     0.210
_exptl_absorpt_correction_type     multi-scan
_exptl_absorpt_process_details
;
(CrysAlis PRO; Rigaku OD, 2018)
;
_exptl_absorpt_correction_T_min     0.55517
_exptl_absorpt_correction_T_max     1.00000
_diffrn_ambient_temperature     293(2)
_diffrn_source     'micro-focus sealed X-ray tube'
_diffrn_radiation_type     MoK\a
_diffrn_radiation_wavelength     0.71073
_diffrn_radiation_monochromator     mirror
_diffrn_measurement_device_type
;
Rigaku Oxford Diffraction SuperNova, single source at offset/far, Eos
;
_diffrn_measurement_device     'four-circle diffractometer'
_diffrn_measurement_method     '\w scans'
_diffrn_detector     'CCD plate'
_diffrn_detector_area_resol_mean     15.9631
_diffrn_reflns_number     19775
_diffrn_reflns_av_R_equivalents     0.0267
_diffrn_reflns_av_unetI/netI     0.0195
_diffrn_reflns_theta_min     2.638
_diffrn_reflns_theta_max     26.370
_diffrn_reflns_theta_full     25.242
_diffrn_measured_fraction_theta_max     0.999
_diffrn_measured_fraction_theta_full     0.998
_diffrn_reflns_limit_h_min     -19
_diffrn_reflns_limit_h_max     19
_diffrn_reflns_limit_k_min     -9
_diffrn_reflns_limit_k_max     9
_diffrn_reflns_limit_l_min     -19
_diffrn_reflns_limit_l_max     19
_diffrn_radiation_probe     x-ray
loop_
    _refln_index_h
    _refln_index_k
    _refln_index_l
    _refln_F_squared_meas
    _refln_F_squared_sigma
    2 0 0 153.67 1.81
    -2 0 0 153.66 1.81
    -2 0 0 150.91 1.77
    -3 0 0 45.87 1.21
    3 0 0 45.88 1.21
    -3 0 0 45.01 1.19
    -4 0 0 92.42 1.99
    -4 0 0 91.59 1.99
    4 0 0 91.12 1.98
    5 0 0 10.13 0.74
    5 0 0 9.94 0.55
    -5 0 0 10.72 0.76
    -5 0 0 9.66 0.73
    -6 0 0 111.01 2.71
    6 0 0 108.29 1.99
    6 0 0 111.88 2.7
    -6 0 0 105.7 2.66
    -7 0 0 206.45 4
    7 0 0 209.32 2.94
    -7 0 0 217.02 4.12
    -8 0 0 160.37 3.79
    8 0 0 158.42 2.7
    -8 0 0 156.39 3.77
    -9 0 0 3.88 0.64
    -9 0 0 3.58 0.63
    9 0 0 3.35 0.42
    10 0 0 0.91 0.26
    -10 0 0 1.25 0.41
    -10 0 0 0.6 0.32
    -11 0 0 77.66 3.18
    11 0 0 73.98 2.01
    -11 0 0 74.31 3.05
    12 0 0 139.36 2.77
    -12 0 0 143.21 4.56
    -12 0 0 136.7 4.34
    -13 0 0 2.63 0.63
    -13 0 0 4.05 0.84
    -14 0 0 0.77 0.48
    -14 0 0 1.09 0.55
    -15 0 0 7.87 1.19
    -15 0 0 8.02 1.28
    -15 0 0 7.11 0.88
    -16 0 0 2.1 0.72
    -16 0 0 1.72 0.51
    -16 0 0 1.65 0.57
    -17 0 0 0.72 0.31
    -17 0 0 0.71 0.39
    17 0 0 0.22 0.27
    -17 0 0 0.59 0.42
    -18 0 0 3.39 1.01
    18 0 0 3.52 0.85
    -18 0 0 3.51 0.75
    -18 0 0 1.81 0.63
    0 1 0 0.01 0.02
    0 -1 0 0.01 0.04
    0 -1 0 0.03 0.03
    0 1 0 0.01 0.04
    0 -1 0 0.25 0.08
    0 1 0 0 0.04
    -1 -1 0 883.12 3.96
    1 1 0 865.94 3.9
    -1 -1 0 841.9 3.84
    1 -1 0 871.9 3.87
    -1 1 0 861.15 4.48
    -1 -1 0 878.65 4.47
    -1 1 0 850.24 3.08
    1 1 0 877.89 4.4
    1 -1 0 859.96 3.12
    -2 -1 0 269.61 2.76
    -2 -1 0 264 2.64
    -2 1 0 267.67 2.1
    2 -1 0 268.39 1.91
    2 1 0 265.75 2.17
    -2 -1 0 260.04 2.32
    2 1 0 269.07 2.76
    2 1 0 271.38 2.58
    -2 1 0 268.23 1.93
    2 -1 0 268.93 2.08
    -3 -1 0 134.78 1.88
    -3 1 0 132.24 1.81
    -3 -1 0 131.92 2.29
    3 1 0 133.19 2.29
    -3 -1 0 135.84 1.45
    3 -1 0 137.22 1.83
    3 1 0 134.52 1.91
    3 -1 0 133.74 1.75
    -3 -1 0 132.5 2.02
    -4 1 0 83.41 2.19
    4 -1 0 87.8 1.64
    -4 -1 0 90.14 1.54
    4 1 0 85.03 2.08
    -4 -1 0 85.56 2.09
    -4 -1 0 87.29 1.75
    -4 -1 0 87.38 1.76
    -4 1 0 85.46 1.74
    4 -1 0 90.62 1.78
    5 -1 0 65.74 1.74
    -5 -1 0 65.57 1.73
    5 1 0 63.26 1.98
    5 -1 0 60.85 1.55
    -5 1 0 63.61 2.1
    -5 -1 0 65.65 2.04
    -5 1 0 63.84 1.73
    -5 -1 0 66.16 1.57
    -5 -1 0 65.02 1.64
    -6 -1 0 15.84 0.88
    -6 1 0 14.34 0.92
    -6 -1 0 15.66 0.93
    -6 -1 0 13.99 1.02
    6 -1 0 14.03 0.9
    -6 -1 0 15.19 0.86
    -6 1 0 14.55 1.09
    -7 1 0 826.83 7.63
    -7 -1 0 831.35 8.49
    -7 1 0 821.45 8.79
    -7 -1 0 839.39 7.14
    7 1 0 827.72 7.53
    -7 -1 0 840.29 6.73
    7 -1 0 842.45 7.57
    -8 1 0 31.45 1.61
    -8 -1 0 33.24 1.44
    -8 -1 0 33.66 1.55
    -8 -1 0 32.25 1.82
    8 1 0 33.26 1.57
    -8 1 0 33.97 1.9
    -9 1 0 35.13 2.04
    -9 1 0 37.71 1.9
    -9 -1 0 34.63 1.55
    -9 -1 0 37.76 2.06
    9 1 0 37.31 1.73
    -9 -1 0 36.42 1.73
    9 -1 0 35.57 0.63
    -10 -1 0 0.51 0.26
    -10 1 0 0.4 0.21
    10 -1 0 0.51 0.08
    -10 -1 0 0.78 0.32
    10 1 0 0.45 0.21
    -10 1 0 0.22 0.28
    -10 -1 0 0.3 0.28
    -11 1 0 27.13 1.97
    11 -1 0 25.1 1.54
    -11 1 0 26.53 1.81
    -11 -1 0 25.05 1.47
    -11 -1 0 27.44 1.99
    11 -1 0 26.48 0.55
    11 1 0 27.75 1.57
    -11 -1 0 27.05 1.68
    -12 -1 0 5.15 0.69
    -12 -1 0 4.05 0.67
    -12 1 0 5.21 0.91
    -12 -1 0 5.45 0.93
    12 1 0 5.23 0.7
    -12 1 0 5.67 0.9
    12 -1 0 4.18 0.65
    -13 1 0 0.33 0.32
    -13 -1 0 -0.03 0.22
    13 -1 0 0.25 0.25
    -13 1 0 -0.25 0.33
    -13 -1 0 -0.03 0.19
    13 1 0 0.02 0.16
    -13 -1 0 0.15 0.28
    14 -1 0 61.92 2.79
    -14 1 0 67.91 3.38
    -14 -1 0 64.36 2.73
    -14 1 0 66.86 3.51
    -14 -1 0 63.87 2.97
    -14 -1 0 64.28 3.47
    15 -1 0 1.14 0.41
    -15 -1 0 1.66 0.49
    -15 -1 0 3 0.88
    -15 1 0 3.13 0.82
    -15 1 0 0.66 0.35
    -15 -1 0 2.74 0.68
    -16 1 0 2.49 0.73
    -16 -1 0 2.67 0.68
    -16 -1 0 1.32 0.45
    16 -1 0 2.87 0.67
    -16 1 0 3.57 0.91
    -16 -1 0 2.02 0.71
    -17 -1 0 1.62 0.53
    -17 1 0 1.03 0.51
    -17 -1 0 0.53 0.36
    17 -1 0 1.38 0.5
    -17 1 0 2 0.73
    -18 1 0 -0.98 0.54
    -18 -1 0 0.07 0.26
    18 -1 0 0.05 0.22
    -18 -1 0 0.47 0.55
    -18 1 0 -0.29 0.34
    -19 1 0 15.77 2
    -19 1 0 17.9 2.13
    0 -2 0 1268.68 4.24
    0 -2 0 1203.36 5.24
    0 2 0 1214.62 6.79
    0 -2 0 1245.06 6.49
    0 -2 0 1242.08 6.96
    0 2 0 1229.97 7
    0 2 0 1241.66 4.18
    -1 -2 0 127.8 1.81
    1 2 0 123.26 1.8
    -1 2 0 122.33 2.16
    1 2 0 125.73 2.3
    1 2 0 119.76 2.08
    1 -2 0 129.5 2.19
    -1 -2 0 123.1 2.05
    1 -2 0 122.55 2.11
    -1 -2 0 124.34 2.3
    1 -2 0 123.17 1.67
    -1 2 0 121.07 1.61
    1 2 0 125.79 1.76
    -1 2 0 123.17 2.28
    -2 2 0 340.03 2.78
    -2 -2 0 332.92 3.48
    2 2 0 348.36 3.92
    2 2 0 342.57 3.49
    2 2 0 335.4 3.31
    -2 2 0 340.06 3.53
    -2 2 0 345.33 4.07
    2 2 0 339.92 3.29
    -2 -2 0 347.9 4.03
    -2 -2 0 340.54 3.55
    2 -2 0 341.58 2.84
    -3 2 0 169.35 2.14
    -3 -2 0 168.9 2.85
    -3 -2 0 155.31 2.56
    3 2 0 169.85 2.82
    3 -2 0 170.09 1.59
    -3 -2 0 163.01 2.56
    3 -2 0 168.15 2.13
    3 2 0 165.32 2.77
    -3 -2 0 167.73 2.91
    -3 2 0 171.5 2.51
    3 2 0 172.83 2.28
    -3 2 0 166.97 1.69
    -3 2 0 164.71 2.13
    -3 2 0 180.3 3.22
    -4 -2 0 194.13 3.26
    -4 -2 0 194.35 2.94
    4 2 0 200.5 3.39
    4 2 0 197.14 2.65
    -4 2 0 197.34 1.96
    -4 2 0 193.57 2.59
    4 -2 0 197.9 2.28
    4 -2 0 200.28 2.55
    -4 -2 0 196.55 3.42
    -4 2 0 194.16 2.34
    4 2 0 201.08 3.12
    5 -2 0 249.86 3.04
    -5 -2 0 244.43 3.85
    -5 -2 0 246.84 2.09
    -5 -2 0 230.65 3.41
    5 2 0 242.6 3.5
    -5 2 0 237.48 3.09
    5 2 0 240.51 4.1
    5 -2 0 246.02 3.11
    -5 2 0 244.05 4.57
    -5 -2 0 246.56 4.21
    6 -2 0 31.05 1.22
    -6 2 0 33.01 1.3
    6 -2 0 33.35 1.24
    -6 -2 0 33.23 1.49
    -6 -2 0 31.83 1.64
    -6 2 0 31.21 1.75
    -6 -2 0 32.15 0.95
    -6 -2 0 32 1.36
    -7 -2 0 2.37 0.3
    -7 -2 0 2.47 0.51
    -7 -2 0 2.51 0.41
    -7 2 0 2.78 0.43
    -7 -2 0 2.89 0.47
    7 -2 0 2.67 0.38
    7 2 0 2.8 0.53
    -7 2 0 2.59 0.55
    7 -2 0 2.76 0.41
    8 2 0 65.45 2.57
    -8 -2 0 65.82 1.78
    -8 -2 0 65.16 2.28
    -8 2 0 64.54 2.19
    8 -2 0 60.2 1.96
    -8 -2 0 62.66 2.63
    -8 2 0 62.03 2.77
    9 2 0 29.04 1.77
    9 -2 0 26.63 1.39
    -9 2 0 26.02 1.51
    -9 2 0 26.32 1.89
    -9 -2 0 26.23 1.52
    -9 -2 0 28.54 1.29
    -9 -2 0 25.73 1.78
    10 2 0 30.25 1.86
    -10 -2 0 30.73 1.46
    -10 2 0 25.68 1.61
    -10 2 0 29.73 2.11
    -10 -2 0 30.23 1.72
    10 -2 0 29.77 1.56
    -10 -2 0 29.78 2.02
    -11 -2 0 0.77 0.34
    11 2 0 1 0.35
    11 -2 0 0.81 0.31
    -11 -2 0 0 0.4
    -11 2 0 0.45 0.28
    -11 2 0 0.58 0.22
    -11 -2 0 0.76 0.29
    -12 -2 0 166.79 5.23
    -12 -2 0 173.55 3.98
    -12 2 0 172.45 4.7
    12 2 0 178.08 4.72
    -12 -2 0 170.28 4.43
    12 -2 0 173.62 4.19
    -12 2 0 168.65 5.46
    -13 -2 0 9.22 0.98
    13 2 0 9.88 1.12
    13 -2 0 9.6 1.03
    -13 -2 0 9.58 1.37
    -13 2 0 10.12 1.2
    -13 -2 0 10.04 1.13
    -13 2 0 7.01 1.19
    -14 -2 0 6.11 0.83
    -14 2 0 6.71 1.2
    -14 2 0 5.27 0.91
    -14 -2 0 5.5 1.06
    -14 -2 0 5.93 0.9
    14 -2 0 5.46 0.83
    14 2 0 4.38 0.78
    -15 2 0 12.47 1.67
    15 -2 0 13.44 1.35
    -15 2 0 13.68 1.56
    -15 -2 0 13.11 1.39
    -15 -2 0 15.43 1.82
    -16 -2 0 0.31 0.41
    -16 2 0 0.95 0.52
    16 -2 0 0.35 0.27
    -16 2 0 0.41 0.37
    -16 -2 0 0.08 0.26
    -17 -2 0 0.26 0.29
    17 -2 0 0.34 0.31
    -17 2 0 0.16 0.34
    -17 -2 0 0.24 0.42
    -17 2 0 0.81 0.47
    -18 2 0 3.66 0.94
    18 -2 0 4.69 0.94
    -18 -2 0 3.72 0.87
    -18 2 0 5.07 1.2
    -19 -2 0 0.17 0.26
    -19 2 0 0.36 0.39
    0 3 0 0.09 0.14
    0 3 0 -0.14 0.19
    0 -3 0 -0.09 0.14
    0 3 0 -0.08 0.1
    0 -3 0 0.02 0.05
    0 3 0 0.08 0.06
    0 -3 0 0.1 0.11
    1 -3 0 73.15 1.59
    1 3 0 72.34 1.66
    -1 3 0 72.16 1.53
    -1 -3 0 75.69 2.18
    -1 -3 0 74.37 1.91
    1 3 0 75.66 1.53
    1 3 0 77.06 2.18
    -1 3 0 72.42 2.14
    1 3 0 72.38 2
    1 -3 0 75.33 2.05
    1 -3 0 75.25 2.01
    -1 -3 0 77.93 1.59
    -1 3 0 75.33 2.11
    -2 3 0 21.43 1.12
    2 3 0 22.22 0.97
    -2 -3 0 21.77 0.98
    2 -3 0 22.2 0.89
    2 -3 0 20.22 1.04
    -2 3 0 21.01 1.2
    -2 3 0 21.45 0.84
    -2 -3 0 21.35 1.2
    2 3 0 21.37 1.02
    -2 -3 0 20.79 1.04
    3 3 0 5.85 0.56
    -3 3 0 13.47 0.89
    -3 -3 0 11.95 0.87
    -3 3 0 7.79 0.71
    3 -3 0 8.53 0.59
    3 3 0 9.93 0.75
    -3 3 0 8.04 0.55
    -3 3 0 6.33 0.73
    -3 -3 0 13.22 1.05
    -4 3 0 1.52 0.17
    4 -3 0 1.39 0.25
    4 3 0 1.14 0.24
    -4 3 0 1.33 0.24
    -4 -3 0 1.59 0.37
    -4 3 0 0.91 0.31
    -4 -3 0 1.19 0.29
    -4 3 0 1.27 0.29
    -4 3 0 1.13 0.23
    4 3 0 1.11 0.26
    -4 -3 0 1.04 0.25
    -5 -3 0 130.29 2.93
    -5 3 0 132.84 2.49
    -5 3 0 133.8 2
    5 -3 0 133.73 2.43
    -5 3 0 129.67 3.61
    5 3 0 135.13 2.48
    -5 -3 0 136.65 3.32
    -5 -3 0 129.36 3.24
    -5 3 0 133.15 2.15
    -6 3 0 5.05 0.82
    -6 -3 0 2.79 0.47
    -6 -3 0 4.6 0.69
    -6 3 0 4.73 0.46
    -6 -3 0 5.04 0.74
    6 -3 0 3.95 0.47
    -6 3 0 4.4 0.33
    -6 -3 0 2.75 0.48
    6 -3 0 4.03 0.39
    -7 -3 0 25.44 0.66
    -7 -3 0 26.04 1.65
    -7 -3 0 26.53 1.57
    7 -3 0 26.7 1.12
    -7 -3 0 25.83 1.46
    7 3 0 27.26 1.81
    7 -3 0 25.09 1.19
    -7 3 0 26.67 1.83
    -7 3 0 27.45 1.21
    -8 -3 0 0.75 0.29
    8 -3 0 1.2 0.33
    -8 3 0 0.99 0.29
    -8 -3 0 0.83 0.15
    -8 3 0 0.64 0.36
    8 -3 0 1.19 0.3
    -8 -3 0 0.78 0.32
    8 3 0 0.71 0.33
    -9 -3 0 5.71 0.46
    9 3 0 6.68 0.99
    -9 -3 0 5.72 0.88
    9 -3 0 5.63 0.66
    -9 -3 0 7.11 0.9
    -9 3 0 6.27 1.03
    -9 3 0 6.26 0.72
    -10 -3 0 18.15 1.64
    -10 -3 0 18.74 1.5
    10 3 0 18.63 1.63
    -10 -3 0 19.04 0.92
    -10 3 0 16.93 1.24
    -10 3 0 17.56 1.72
    10 -3 0 20.2 1.29
    -11 3 0 92.99 3.11
    -11 -3 0 94.05 2.26
    -11 -3 0 87.89 3.77
    11 -3 0 85.37 2.79
    -11 -3 0 87.72 3.34
    11 3 0 94.52 3.77
    -11 3 0 93.04 4.11
    -12 -3 0 10.91 1.41
    -12 -3 0 10.42 1.21
    -12 3 0 9.83 1.09
    12 -3 0 9.3 0.99
    -12 3 0 11.13 1.52
    12 3 0 11.51 1.35
    13 3 0 2.41 0.69
    -13 3 0 1.41 0.44
    13 -3 0 1.25 0.41
    -13 -3 0 1.21 0.5
    -13 -3 0 0.93 0.37
    -13 3 0 1.48 0.59
    14 3 0 11.13 1.37
    -14 3 0 9.02 1.15
    -14 -3 0 9.08 1.38
    -14 -3 0 9.25 1.24
    -14 3 0 10.75 1.6
    14 -3 0 10.21 1.13
    -15 3 0 1.01 0.46
    15 -3 0 2.6 0.62
    15 3 0 2.06 0.64
    -15 -3 0 0.96 0.52
    -15 -3 0 0.46 0.32
    -15 3 0 0.97 0.57
    16 -3 0 1.99 0.54
    -16 -3 0 1.92 0.71
    -16 3 0 1.9 0.57
    -16 -3 0 2.24 0.69
    -16 3 0 2.47 0.87
    17 -3 0 -0.31 0.38
    -17 3 0 0.59 0.46
    -17 -3 0 0.41 0.47
    -17 -3 0 0.21 0.31
    -17 3 0 0.25 0.4
    -18 -3 0 2.05 0.66
    18 -3 0 1.32 0.51
    -19 -3 0 0.16 0.27
    0 -4 0 33.25 1.65
    0 4 0 30.56 1.36
    0 -4 0 33.77 1.48
    0 4 0 31.38 1.22
    0 -4 0 31.8 0.9
    0 4 0 31.13 1.58
    0 4 0 31.66 0.88
    -1 4 0 23.01 1.42
    1 4 0 23.38 1.08
    1 4 0 21.95 1.06
    -1 -4 0 23 1.22
    1 4 0 23.56 0.93
    1 -4 0 23.04 1.34
    -1 -4 0 24.23 0.96
    -1 4 0 21.57 1.25
    1 -4 0 24.11 1.3
    1 4 0 21.63 1.3
    -1 4 0 23.47 1.02
    -1 -4 0 22.4 1.39
    1 -4 0 23.89 1.06
    -2 4 0 130.99 3.29
    -2 -4 0 130.79 3.41
    -2 -4 0 128.83 2.92
    2 4 0 129.43 2.26
    2 4 0 132.89 2.56
    2 -4 0 127.15 3.06
    2 4 0 129.11 3.02
    -2 4 0 128.75 3.27
    -2 -4 0 136.28 2.65
    2 -4 0 130.95 2.52
    -2 4 0 121.38 3.36
    -2 4 0 127.95 2.34
    3 4 0 69.25 2.05
    -3 -4 0 67.11 2.16
    3 4 0 70.04 2.1
    3 -4 0 67.84 1.85
    -3 4 0 70.78 1.78
    -3 -4 0 68.81 2.1
    -3 4 0 71.51 2.6
    -3 -4 0 70.2 2.56
    3 4 0 70.6 1.35
    3 4 0 69.29 2.05
    -3 4 0 71.13 2.31
    4 -4 0 8.16 0.65
    -4 4 0 13.7 1.24
    -4 -4 0 11.51 1.1
    4 4 0 10.44 0.77
    -4 -4 0 8.75 0.81
    -4 4 0 13.81 0.99
    -4 -4 0 12.35 0.99
    -5 4 0 5.95 0.86
    -5 -4 0 4.91 0.67
    5 4 0 4.06 0.74
    5 4 0 6.06 0.57
    -5 4 0 5.16 0.56
    -5 -4 0 6.73 0.84
    -5 -4 0 5.37 0.66
    5 -4 0 5.2 0.54
    -6 4 0 8.13 0.47
    6 4 0 7.97 0.68
    -6 -4 0 7.91 0.94
    6 -4 0 7.05 0.64
    -6 4 0 7.91 0.63
    6 4 0 7.54 1.03
    -6 -4 0 8.07 0.92
    -6 -4 0 6.23 0.74
    -6 4 0 7.62 0.99
    -7 4 0 3.97 0.37
    -7 -4 0 3.4 0.65
    -7 -4 0 4.22 0.64
    -7 -4 0 3.93 0.69
    -7 4 0 4.5 0.83
    -7 4 0 3.56 0.38
    7 4 0 3.66 0.73
    7 -4 0 3.16 0.45
    -8 -4 0 1.39 0.5
    -8 -4 0 0.64 0.31
    -8 -4 0 0.87 0.37
    -8 4 0 1.18 0.28
    8 -4 0 1.1 0.32
    -8 4 0 0.5 0.09
    -8 4 0 1.14 0.52
    -9 4 0 43.18 2.73
    -9 4 0 45.92 1.74
    -9 -4 0 45.02 2.28
    -9 -4 0 46.85 2.47
    9 -4 0 43.54 1.83
    9 4 0 42.82 2.65
    -9 -4 0 45.82 2.57
    -10 -4 0 13.87 1.5
    -10 -4 0 15.42 1.47
    10 -4 0 14.04 1.1
    -10 4 0 14.15 1.06
    -10 4 0 14.91 1.69
    10 4 0 12.6 1.47
    -10 -4 0 13.51 1.31
    -11 -4 0 0.5 0.37
    11 -4 0 0.27 0.19
    -11 -4 0 0.51 0.37
    11 4 0 0.35 0.27
    -11 -4 0 0.26 0.25
    -11 4 0 0.29 0.15
    -11 4 0 0.34 0.28
    -12 -4 0 0.29 0.28
    12 -4 0 0.41 0.32
    -12 4 0 0.05 0.19
    -12 -4 0 0.78 0.36
    -12 -4 0 0.86 0.43
    -12 4 0 0.43 0.4
    12 4 0 1.1 0.53
    -13 -4 0 2.11 0.62
    13 -4 0 1.29 0.37
    -13 4 0 2.04 0.52
    -13 -4 0 3.15 0.87
    -13 4 0 2.03 0.75
    13 4 0 1.31 0.54
    -14 4 0 3.08 0.94
    -14 -4 0 2.67 0.84
    14 -4 0 3.56 0.69
    -14 -4 0 3.02 0.76
    14 4 0 2.45 0.74
    15 -4 0 1.47 0.49
    -15 -4 0 2.62 0.75
    15 4 0 1.81 0.65
    -15 4 0 1.62 0.74
    -15 -4 0 1.08 0.6
    -16 -4 0 0.53 0.38
    16 -4 0 0.46 0.27
    16 4 0 0.74 0.49
    -16 4 0 -0.39 0.4
    -16 -4 0 0.01 0.39
    17 -4 0 7.58 1.13
    -17 -4 0 8.77 1.4
    -18 -4 0 0.26 0.4
    0 5 0 1.12 0.36
    0 -5 0 0.69 0.15
    0 -5 0 0.72 0.37
    0 -5 0 1.11 0.37
    0 5 0 1.14 0.19
    0 5 0 1.49 0.49
    1 -5 0 6.59 0.81
    1 5 0 6.65 0.68
    -1 5 0 6.89 0.89
    1 5 0 6.68 0.52
    -1 -5 0 6.5 0.54
    1 5 0 5.5 0.85
    -1 5 0 6.65 0.78
    1 5 0 5.4 0.71
    -1 -5 0 6.54 0.84
    -1 -5 0 5.87 0.69
    2 -5 0 8.72 0.91
    -2 -5 0 9.78 0.88
    2 5 0 9.4 0.72
    -2 5 0 9.13 0.97
    2 5 0 10.72 1.21
    -2 -5 0 10.29 1.09
    -2 -5 0 9.46 0.74
    2 5 0 9.08 0.7
    2 -5 0 8.69 0.73
    -2 5 0 7.37 0.9
    2 5 0 8.64 0.88
    -3 5 0 7.4 0.92
    3 5 0 7.38 0.79
    3 5 0 6.86 1
    3 5 0 6.94 0.75
    -3 -5 0 7.18 0.72
    3 -5 0 6.74 0.65
    -3 -5 0 6.25 0.71
    -3 -5 0 6.75 0.88
    -3 5 0 5.55 0.74
    3 5 0 7.08 0.53
    -4 5 0 2.07 0.53
    4 5 0 1.85 0.18
    4 5 0 2.74 0.67
    -4 5 0 2.21 0.47
    -4 -5 0 2.16 0.43
    4 5 0 2.92 0.46
    4 -5 0 2.3 0.4
    4 5 0 1.88 0.18
    -4 -5 0 1.82 0.48
    -4 -5 0 1.78 0.41
    -5 -5 0 27.12 1.61
    -5 -5 0 27.49 1.58
    -5 5 0 27.33 1.51
    5 -5 0 28.43 1.38
    -5 -5 0 27.64 1.86
    5 5 0 29.41 1.35
    -5 5 0 26.88 1.94
    5 5 0 29.96 2.18
    -6 5 0 0.34 0.24
    -6 -5 0 0.22 0.24
    -6 -5 0 -0.03 0.17
    -6 5 0 0.43 0.26
    -6 -5 0 0.03 0.15
    6 -5 0 0.42 0.23
    6 5 0 0.44 0.23
    6 5 0 -0.16 0.39
    7 5 0 0.77 0.25
    -7 -5 0 0.64 0.3
    -7 5 0 0.52 0.21
    -7 -5 0 0.91 0.41
    -7 5 0 1.38 0.54
    7 -5 0 0.63 0.25
    -7 -5 0 0.39 0.21
    7 5 0 0.38 0.25
    -8 -5 0 21.38 1.63
    -8 5 0 21.48 1.98
    -8 5 0 22.67 0.83
    -8 -5 0 22.55 1.77
    8 5 0 23.74 2.09
    8 -5 0 20.37 1.27
    -8 5 0 20.46 0.91
    -8 -5 0 20.61 1.75
    9 5 0 27.96 2.34
    -9 -5 0 25.05 1.83
    -9 -5 0 27.54 2.08
    -9 -5 0 27.62 2.06
    -9 5 0 26.67 2.3
    9 -5 0 25.89 1.49
    -10 5 0 8.54 1.35
    -10 -5 0 8.57 1.2
    -10 -5 0 9.46 1.17
    -10 -5 0 8.17 1.2
    10 5 0 10.94 1.5
    10 -5 0 9.25 0.94
    11 -5 0 0.09 0.15
    -11 -5 0 0.82 0.5
    -11 -5 0 0.43 0.39
    -11 5 0 0.3 0.33
    11 5 0 0.01 0.27
    12 5 0 1.12 0.55
    12 -5 0 0.82 0.33
    -12 -5 0 1.59 0.5
    -12 5 0 0.99 0.44
    -12 -5 0 1.09 0.54
    -13 5 0 7.42 1.39
    -13 -5 0 8.7 1.4
    13 5 0 11.1 1.59
    13 -5 0 9.96 1.1
    -13 -5 0 10.36 1.43
    -14 -5 0 0.3 0.37
    -14 -5 0 -0.04 0.28
    14 -5 0 0.07 0.22
    14 5 0 -0.24 0.38
    -14 5 0 0.89 0.6
    15 5 0 1.49 0.65
    -15 -5 0 1.17 0.66
    -15 -5 0 2.07 0.73
    15 -5 0 2.16 0.6
    -15 5 0 2.04 0.86
    -16 -5 0 10.9 1.6
    16 5 0 12.21 1.75
    16 -5 0 11.93 1.36
    17 -5 0 4.28 0.84
    0 -6 0 53.5 1.22
    0 -6 0 56.86 2.68
    0 6 0 58.44 2.37
    -1 6 0 2.16 0.63
    -1 -6 0 1.32 0.26
    -1 -6 0 0.63 0.33
    1 6 0 1.08 0.36
    -1 -6 0 0.81 0.3
    -1 6 0 2.14 0.53
    1 6 0 1.23 0.25
    1 6 0 1.63 0.71
    1 -6 0 1.39 0.46
    2 6 0 96.53 2.33
    2 6 0 104.33 2.65
    -2 6 0 100.45 3.48
    -2 6 0 111.64 3.88
    2 -6 0 101.85 3.46
    -2 -6 0 100.68 3.7
    -2 -6 0 103.06 2.5
    2 -6 0 102.62 2.79
    -2 -6 0 106.24 3.07
    2 6 0 105.06 4.17
    -3 6 0 63.44 2.85
    -3 6 0 65.62 2.98
    -3 -6 0 65.42 2.4
    3 6 0 65.07 1.78
    -3 -6 0 64.63 3.01
    3 -6 0 64.92 2.23
    -3 -6 0 66.79 2.23
    3 6 0 64.07 2.51
    3 6 0 68.91 3.46
    -4 -6 0 4.61 0.84
    4 6 0 5.2 0.34
    4 -6 0 5.09 0.64
    4 6 0 4.96 0.94
    -4 -6 0 5.91 0.74
    4 6 0 4.9 0.62
    -4 6 0 6.49 0.99
    -4 6 0 5.1 0.79
    -4 -6 0 5.05 0.68
    -5 6 0 31.18 1.83
    -5 -6 0 30.81 1.7
    5 -6 0 30.73 1.57
    5 6 0 30.54 1.47
    -5 -6 0 28.7 1.73
    -5 -6 0 30.36 2.15
    -5 6 0 30.43 2.22
    5 6 0 32.64 2.5
    -6 -6 0 2.63 0.71
    6 -6 0 1.55 0.37
    -6 6 0 2.53 0.54
    6 6 0 2.8 0.75
    6 6 0 1.01 0.28
    -6 -6 0 0.45 0.33
    -6 -6 0 1.7 0.49
    -6 6 0 2.2 0.69
    7 6 0 0.44 0.21
    -7 -6 0 -0.1 0.32
    7 6 0 -0.35 0.38
    -7 6 0 0.55 0.38
    7 -6 0 0.64 0.29
    -7 -6 0 0.17 0.21
    -7 6 0 0.24 0.19
    -8 -6 0 -0.07 0.4
    -8 6 0 0.94 0.52
    8 -6 0 0.64 0.29
    8 6 0 0.43 0.47
    -8 -6 0 0.06 0.29
    9 -6 0 1.75 0.45
    -9 -6 0 2.38 0.69
    -9 -6 0 1.7 0.62
    9 6 0 1.91 0.71
    -9 6 0 2.18 0.73
    -10 -6 0 25.84 2.16
    -10 -6 0 25.54 2.2
    10 -6 0 25.48 1.63
    -10 6 0 30.22 2.68
    10 6 0 28.43 2.62
    -11 -6 0 0.4 0.27
    -11 6 0 0.63 0.49
    11 6 0 0.25 0.34
    11 -6 0 1.33 0.41
    -11 -6 0 1.02 0.53
    12 -6 0 0.53 0.29
    -12 6 0 0.29 0.38
    -12 -6 0 1.05 0.64
    -12 -6 0 1.38 0.57
    12 6 0 0.72 0.61
    13 6 0 7.67 1.43
    -13 -6 0 4.34 0.99
    -13 -6 0 7.06 1.28
    -13 6 0 4.84 1.28
    13 -6 0 6.31 0.9
    -14 -6 0 2.34 0.81
    -14 -6 0 1.2 0.62
    14 6 0 1.14 0.54
    15 6 0 6.83 1.4
    0 7 0 7.54 0.93
    0 -7 0 6.89 1.07
    1 7 0 24.62 1.54
    -1 7 0 23.61 1.73
    1 -7 0 23.64 1.85
    -1 7 0 25.72 2.1
    -1 -7 0 21.88 1.85
    1 7 0 25.49 2.2
    2 7 0 3.96 0.92
    -2 7 0 4.66 0.81
    -2 7 0 3.84 0.8
    2 -7 0 3.56 0.71
    -2 -7 0 3.4 0.76
    -3 -7 0 23.04 1.97
    3 7 0 22 2.13
    -3 7 0 24.76 1.97
    3 7 0 21.06 1.52
    -3 7 0 22.67 1.87
    4 7 0 61.11 3.61
    -4 -7 0 57.33 3.14
    4 -7 0 60.83 2.36
    -4 7 0 58.69 2.89
    -4 7 0 57.61 3.14
    5 -7 0 17.96 1.29
    -5 7 0 20.05 1.95
    -5 -7 0 18.86 1.87
    -5 7 0 19.94 1.63
    5 7 0 18.69 2.05
    -5 -7 0 17.59 1.39
    6 7 0 0.09 0.33
    -6 7 0 0.32 0.33
    6 -7 0 0.55 0.25
    -6 -7 0 0.31 0.27
    -6 -7 0 0.81 0.38
    -6 7 0 0.8 0.35
    7 -7 0 10.79 1.04
    -7 -7 0 10.92 1.47
    7 7 0 13.27 1.82
    -7 -7 0 10.63 1.23
    -7 7 0 11.53 1.6
    8 7 0 0.46 0.37
    -8 -7 0 0.08 0.29
    8 -7 0 0.23 0.18
    -8 -7 0 0.61 0.49
    -8 7 0 0.28 0.51
    -9 7 0 10.77 1.65
    -9 -7 0 11.45 1.57
    -9 -7 0 11.84 1.44
    9 7 0 12.24 1.76
    -10 7 0 0.92 0.59
    -10 -7 0 0.6 0.3
    10 7 0 1.09 0.63
    -10 -7 0 0.51 0.37
    -11 -7 0 0.34 0.34
    -11 -7 0 0.2 0.27
    -11 7 0 0.2 0.38
    11 7 0 0.22 0.37
    -12 7 0 1.6 0.84
    12 7 0 2.93 0.99
    -12 -7 0 2.44 0.86
    -12 -7 0 2.39 0.68
    -13 -7 0 1.44 0.64
    0 -8 0 30.55 2.32
    0 8 0 30.65 2.56
    -1 8 0 0.88 0.46
    1 8 0 0.51 0.45
    -1 -8 0 0.35 0.33
    1 -8 0 0.32 0.35
    -2 -8 0 9.08 1.32
    2 8 0 10.2 1.54
    -2 8 0 8.38 1.13
    -2 8 0 8.35 1.26
    -3 8 0 1.42 0.51
    -3 -8 0 0.92 0.43
    -3 8 0 0.88 0.45
    3 8 0 1.19 0.55
    -4 8 0 0.16 0.35
    4 8 0 0.69 0.5
    -4 -8 0 0.44 0.41
    -4 8 0 1.01 0.52
    -5 8 0 12.7 1.64
    -5 -8 0 13.32 1.67
    5 8 0 15.43 2.01
    -6 -8 0 2.16 0.71
    -6 8 0 3.64 0.93
    6 8 0 4.77 1.19
    -7 -8 0 5.56 1.1
    -7 8 0 6.13 1.22
    7 8 0 8.57 1.54
    -8 8 0 -0.16 0.4
    8 8 0 0.83 0.58
    -8 -8 0 1.39 0.64
    -9 8 0 0.31 0.4
    9 8 0 0.78 0.6
    -9 -8 0 0.09 0.29
    -10 8 0 1.3 0.71
    0 9 0 1.05 0.58
    0 -9 0 0.47 0.45
    1 9 0 4.47 1.06
    -1 9 0 3.87 0.96
    -1 -9 0 3.21 0.86
    -2 -9 0 0.57 0.51
    2 9 0 0.2 0.27
    -2 9 0 0.15 0.29
    -3 9 0 3.66 0.9
    3 9 0 3.08 0.92
    -3 -9 0 3.18 0.89
    4 9 0 0.98 0.58
    -4 -9 0 -0.02 0.38
    5 9 0 4.96 1.25
    -5 9 0 3.07 0.81
    -6 9 0 -0.23 0.4
    -7 9 0 4.12 1.07
    -8 9 0 0.68 0.62
    -1 10 0 0.97 0.45
    -19 0 1 -0.14 0.48
    -19 0 1 -0.04 0.31
    -18 0 1 -0.15 0.31
    18 0 -1 0.52 0.34
    -18 0 1 0.01 0.22
    -18 0 1 0.15 0.27
    -17 0 1 -0.1 0.34
    -17 0 1 0.04 0.16
    -17 0 1 -0.27 0.35
    -16 0 1 -0.05 0.19
    -16 0 1 -0.19 0.36
    -16 0 1 -0.38 0.38
    -15 0 1 -0.36 0.33
    -15 0 1 -0.02 0.29
    -14 0 1 0.11 0.26
    -14 0 1 0.26 0.42
    13 0 -1 -0.19 0.13
    -13 0 1 0.28 0.4
    -13 0 1 -0.37 0.36
    12 0 -1 -0.07 0.14
    -12 0 1 0.05 0.31
    -12 0 1 0.11 0.29
    11 0 -1 0.03 0.13
    -11 0 1 0.12 0.22
    -11 0 1 0.47 0.29
    10 0 -1 -0.09 0.14
    -10 0 1 -0.08 0.19
    -10 0 1 0.1 0.23
    -9 0 1 -0.11 0.16
    9 0 -1 0.03 0.08
    -9 0 1 0.31 0.19
    -8 0 1 -0.19 0.21
    -8 0 1 0 0.14
    8 0 -1 0 0.11
    7 0 -1 -0.09 0.13
    -7 0 1 -0.04 0.21
    -7 0 1 -0.04 0.15
    6 0 -1 0 0.1
    -6 0 1 -0.04 0.14
    6 0 -1 0 0.08
    5 0 -1 -0.12 0.07
    5 0 -1 0.02 0.06
    -5 0 1 -0.04 0.13
    4 0 -1 0.07 0.08
    -4 0 1 0.01 0.05
    4 0 -1 -0.04 0.06
    -4 0 1 -0.01 0.08
    -3 0 1 0.05 0.04
    3 0 -1 -0.03 0.05
    3 0 -1 0.02 0.04
    -3 0 1 0.01 0.06
    -2 0 1 0 0.02
    2 0 -1 -0.02 0.04
    -2 0 1 0 0.04
    -2 0 -1 -0.01 0.05
    -2 0 -1 0.06 0.09
    -2 0 -1 -0.01 0.07
    2 0 1 0.02 0.05
    2 0 1 0.02 0.05
    -3 0 -1 0.08 0.1
    -3 0 -1 0.07 0.11
    3 0 1 0 0.07
    3 0 1 0.11 0.09
    -4 0 -1 -0.09 0.11
    4 0 1 0.06 0.13
    -4 0 -1 -0.04 0.09
    4 0 1 -0.09 0.13
    -5 0 -1 -0.06 0.14
    5 0 1 -0.08 0.12
    5 0 1 -0.05 0.13
    -5 0 -1 0.14 0.16
    -6 0 -1 -0.01 0.14
    -6 0 -1 0.03 0.16
    -7 0 -1 0.02 0.14
    -7 0 -1 -0.11 0.22
    -8 0 -1 0.04 0.17
    -8 0 -1 0.12 0.15
    9 0 1 -0.09 0.17
    -9 0 -1 0.08 0.18
    -9 0 -1 0.15 0.17
    -10 0 -1 0.01 0.22
    -10 0 -1 -0.17 0.21
    10 0 1 -0.13 0.16
    -11 0 -1 -0.13 0.22
    -11 0 -1 -0.05 0.24
    11 0 1 -0.03 0.13
    -12 0 -1 0.03 0.21
    12 0 1 -0.03 0.12
    -12 0 -1 0.22 0.32
    -13 0 -1 0.01 0.23
    -13 0 -1 0.12 0.19
    -13 0 -1 -0.02 0.26
    -14 0 -1 -0.15 0.32
    -14 0 -1 0.05 0.2
    -14 0 -1 -0.22 0.36
    -15 0 -1 0.66 0.44
    -15 0 -1 0.18 0.23
    -15 0 -1 0.03 0.26
    -16 0 -1 0.14 0.24
    16 0 1 -0.09 0.27
    -16 0 -1 -0.18 0.25
    -16 0 -1 0.1 0.25
    -17 0 -1 0.22 0.2
    -17 0 -1 0.05 0.25
    17 0 1 -0.13 0.33
    -17 0 -1 -0.12 0.27
    18 0 1 -0.02 0.34
    -18 0 -1 -0.01 0.34
    -19 -1 1 4.28 0.85
    -19 1 1 3.18 0.94
    -19 1 1 4.77 1.13
    19 -1 -1 4.51 0.93
    -18 1 1 1.11 0.54
    18 -1 -1 2.12 0.64
    -18 1 1 1.67 0.69
    -18 -1 1 1.41 0.49
    -18 -1 1 1.62 0.66
    -17 1 1 -1.02 0.54
    -17 -1 1 -0.16 0.33
    -17 -1 1 0 0.23
    17 -1 -1 -0.84 0.4
    -17 1 1 0.6 0.41
    -16 -1 1 4.02 0.81
    -16 -1 1 3.35 0.88
    -16 1 1 3.62 0.86
    -16 1 1 2.62 0.73
    -16 -1 1 5.16 0.86
    16 -1 -1 3.25 0.69
    -15 -1 1 0.91 0.4
    15 -1 -1 1 0.45
    -15 -1 1 0.68 0.42
    -15 1 1 0.38 0.49
    -15 -1 1 0.85 0.43
    -15 1 1 0.34 0.23
    -14 1 1 5.14 1
    14 1 -1 5.28 0.68
    -14 1 1 3.96 0.83
    14 -1 -1 5.56 0.83
    -14 -1 1 5.15 0.76
    -14 -1 1 5.97 0.92
    -14 -1 1 4.82 0.99
    -13 -1 1 24.46 2.02
    -13 -1 1 22.6 1.69
    13 1 -1 24.82 1.48
    -13 1 1 23.03 1.98
    -13 -1 1 25.61 1.63
    -13 1 1 24.49 1.91
    -12 1 1 -0.05 0.35
    12 1 -1 0.06 0.16
    -12 -1 1 -0.02 0.3
    -12 -1 1 0.13 0.22
    -12 1 1 0.07 0.2
    -12 -1 1 -0.32 0.24
    12 -1 -1 0.29 0.09
    -11 -1 1 2.31 0.5
    -11 -1 1 2.46 0.61
    -11 1 1 3.02 0.68
    -11 1 1 2.38 0.54
    11 -1 -1 2.97 0.21
    11 1 -1 2.11 0.44
    -11 -1 1 2.11 0.45
    -10 -1 1 0.24 0.2
    10 1 -1 0.09 0.12
    -10 1 1 -0.05 0.15
    -10 1 1 -0.13 0.22
    10 -1 -1 0.12 0.06
    -10 -1 1 0.09 0.28
    -9 1 1 0.92 0.31
    -9 1 1 0.61 0.28
    -9 -1 1 1.18 0.41
    9 1 -1 0.75 0.26
    9 -1 -1 1.05 0.12
    -9 -1 1 1.42 0.34
    -8 -1 1 240.99 4.04
    -8 -1 1 236.11 4.8
    8 1 -1 243.24 4.1
    8 -1 -1 243.07 1.62
    -8 1 1 236.57 4.35
    -8 1 1 242.15 4.92
    7 -1 -1 48.58 1.76
    -7 1 1 48.62 1.82
    -7 -1 1 48.44 2.03
    7 -1 -1 49.2 0.68
    7 1 -1 48.15 1.77
    -7 -1 1 49.34 1.67
    6 -1 -1 4.35 0.49
    -6 1 1 3.51 0.47
    -6 -1 1 4.35 0.45
    6 1 -1 4.32 0.54
    6 1 -1 3.77 0.49
    -6 -1 1 3.73 0.53
    5 1 -1 99.34 2.31
    5 1 -1 101.36 2.38
    5 -1 -1 100.74 2.08
    -5 1 1 99.84 2.12
    -5 -1 1 97.7 2.44
    -4 -1 1 50.5 1.33
    4 1 -1 47.8 1.48
    4 -1 -1 47.33 1.26
    -4 1 1 48.64 1.28
    -4 -1 1 48.71 1.54
    4 1 -1 46.01 1.48
    -3 1 1 0.02 0.06
    3 1 -1 0.1 0.07
    3 1 -1 0.02 0.08
    -3 1 1 0 0.05
    -3 -1 1 0.23 0.12
    -3 -1 1 0.14 0.08
    -3 1 1 0.3 0.13
    3 -1 -1 0.13 0.05
    2 1 -1 146.25 2.26
    2 -1 -1 149.91 2.25
    -2 1 1 139.34 2.28
    2 -1 -1 142.39 1.24
    -2 -1 1 147.89 1.92
    2 1 -1 143.25 1.88
    -2 -1 1 145.57 1.93
    2 1 -1 144.74 1.81
    -2 -1 1 145.64 2.3
    1 1 -1 418.57 3.45
    1 1 -1 414.62 2.88
    -1 -1 1 423.87 3.59
    -1 1 1 426.06 3.01
    1 1 -1 442.74 2.81
    1 -1 -1 423.76 3.63
    -1 -1 1 427.28 2.97
    -1 1 1 430.55 3.73
    0 -1 -1 5.64 0.36
    0 -1 1 5.48 0.36
    0 1 -1 5.1 0.31
    0 -1 1 4.83 0.33
    0 1 -1 6.21 0.32
    0 1 1 4.47 0.27
    0 1 1 5.65 0.36
    0 1 -1 5.38 0.34
    0 -1 -1 6.43 0.45
    0 -1 -1 5.26 0.31
    0 1 -1 5.03 0.34
    0 -1 1 5.28 0.31
    0 1 1 5.57 0.43
    0 -1 1 5.59 0.31
    1 1 1 298.14 3.01
    -1 1 -1 272.34 3.02
    1 1 1 297.46 2.97
    1 1 1 291.04 2.08
    -1 -1 -1 276.06 2.63
    -1 -1 -1 271.89 2.69
    -1 -1 -1 301.38 3.06
    1 -1 1 281.12 3
    1 -1 1 274.4 2.03
    1 -1 1 295.13 2.28
    -1 1 -1 266.43 2.04
    -1 1 -1 269.66 2.04
    1 -1 1 268.86 2.18
    1 1 1 284.11 2.65
    -1 1 -1 277.83 2.26
    -2 1 -1 83.14 0.86
    2 1 1 78.87 1.51
    -2 1 -1 73.85 1.26
    -2 -1 -1 85.04 1.19
    2 -1 1 78.4 1.01
    2 -1 1 79.72 1.37
    -2 -1 -1 84.73 1.71
    -2 1 -1 84.16 1.9
    -2 1 -1 86.05 1.39
    -2 -1 -1 85.98 1.57
    2 1 1 80.74 1.18
    -2 -1 -1 74.15 1.73
    2 1 1 82.76 1.73
    2 -1 1 76.58 1.28
    2 -1 1 80.71 1.87
    2 1 1 83.82 1.58
    -3 1 -1 9.55 0.74
    -3 -1 -1 10.63 0.51
    3 1 1 10.12 0.56
    3 1 1 10.39 0.61
    -3 1 -1 10.15 0.56
    -3 1 -1 9.46 0.57
    -3 -1 -1 10.45 0.59
    3 -1 1 9.76 0.76
    3 1 1 9.95 0.69
    3 -1 1 10.42 0.56
    -3 -1 -1 10.48 0.73
    3 1 1 10.72 0.54
    3 -1 1 10.62 0.59
    -3 -1 -1 9.78 0.62
    -4 1 -1 522.5 4.69
    4 -1 1 541.25 4.69
    4 1 1 557.56 5.62
    -4 -1 -1 523.81 5.56
    -4 -1 -1 544.58 4.53
    4 -1 1 547.44 4.47
    -4 -1 -1 528.09 4.19
    -4 -1 -1 530.53 4.95
    -4 1 -1 523.36 6.11
    4 1 1 509.35 4.52
    5 1 1 25.74 1.1
    -5 -1 -1 27.94 1.24
    -5 1 -1 28.67 1.48
    -5 1 -1 24.2 1.15
    5 -1 1 26.46 1.19
    -5 -1 -1 26.49 1.08
    -5 -1 -1 24.58 1.03
    5 1 1 26.87 1.38
    -5 -1 -1 26.81 1.36
    5 -1 1 26.13 1.07
    -6 -1 -1 46.31 1.74
    -6 -1 -1 44.01 1.55
    6 -1 1 44.59 1.7
    -6 -1 -1 41.3 1.85
    -6 1 -1 45.46 1.7
    -6 -1 -1 48.11 1.56
    6 -1 1 46.05 1.55
    -6 1 -1 42.65 1.95
    6 1 1 43.62 1.59
    7 -1 1 -0.01 0.05
    -7 -1 -1 0.29 0.2
    -7 -1 -1 -0.13 0.3
    -7 -1 -1 0.21 0.16
    7 -1 1 0.4 0.21
    -7 1 -1 -0.08 0.25
    -7 1 -1 -0.13 0.18
    7 -1 1 0.19 0.08
    8 -1 1 3.12 0.21
    -8 -1 -1 3.15 0.49
    -8 1 -1 3.52 0.65
    8 -1 1 2.56 0.23
    -8 -1 -1 3.04 0.45
    -8 1 -1 2.12 0.47
    8 -1 1 2.42 0.43
    -8 -1 -1 2.99 0.59
    -9 -1 -1 7.81 0.75
    9 -1 1 6.18 0.31
    9 -1 1 5.63 0.33
    9 1 1 6.03 0.73
    -9 1 -1 6.62 0.83
    9 -1 1 6.64 0.73
    -9 -1 -1 6.63 0.76
    -9 -1 -1 6.56 0.88
    -9 1 -1 7.1 0.95
    -10 1 -1 6.2 0.85
    -10 1 -1 5.64 0.88
    10 1 1 4.37 0.65
    -10 -1 -1 6.5 0.73
    10 -1 1 5.99 0.73
    -10 -1 -1 5.47 0.85
    10 -1 1 5.25 0.31
    10 -1 1 5.95 0.32
    -10 -1 -1 5.2 0.71
    -11 -1 -1 8.09 1.11
    11 1 1 8.06 0.91
    11 -1 1 6.89 0.33
    -11 -1 -1 7.01 0.8
    11 -1 1 6.9 0.85
    -11 1 -1 7.78 1.09
    -11 -1 -1 6.51 0.85
    -11 1 -1 6.95 0.96
    12 -1 1 0.15 0.22
    -12 1 -1 0.83 0.41
    -12 -1 -1 0.1 0.29
    -12 -1 -1 0.5 0.24
    -12 -1 -1 0.23 0.23
    -12 1 -1 -0.11 0.23
    12 1 1 0.21 0.17
    13 -1 1 1.69 0.49
    -13 -1 -1 0.9 0.45
    13 1 1 1.47 0.39
    -13 -1 -1 1.87 0.46
    -13 1 -1 0.82 0.45
    -13 1 -1 1.63 0.51
    -13 -1 -1 1.01 0.37
    -14 -1 -1 2.19 0.75
    -14 1 -1 2.06 0.6
    -14 -1 -1 3.05 0.61
    -14 -1 -1 2.58 0.62
    14 -1 1 3.33 0.7
    -14 1 -1 3.21 0.82
    -15 -1 -1 2.31 0.57
    -15 -1 -1 0.45 0.33
    15 -1 1 2.04 0.53
    -15 1 -1 2.01 0.63
    -15 -1 -1 1.58 0.52
    -15 1 -1 1.67 0.59
    -16 1 -1 0.42 0.28
    -16 1 -1 0.18 0.31
    -16 1 -1 0.14 0.23
    -16 -1 -1 0.12 0.21
    16 -1 1 0.49 0.31
    -16 -1 -1 -0.12 0.27
    -17 1 -1 1.15 0.58
    17 -1 1 1.45 0.55
    -17 1 -1 1.9 0.72
    -17 -1 -1 1.11 0.59
    -17 -1 -1 1.28 0.49
    18 -1 1 5.04 0.98
    -18 -1 -1 2.95 0.93
    -18 1 -1 3.27 0.92
    -18 1 -1 5.05 1.13
    -19 1 -1 0.51 0.42
    -20 -2 1 0.08 0.26
    -19 2 1 0.84 0.54
    -19 2 1 1.34 0.64
    -19 -2 1 0.63 0.39
    -18 2 1 0 0.23
    -18 2 1 0.26 0.37
    -18 -2 1 0.31 0.39
    -18 -2 1 0.12 0.25
    18 -2 -1 -0.11 0.36
    17 -2 -1 -0.06 0.27
    -17 -2 1 0.5 0.38
    -17 -2 1 0.12 0.41
    -17 2 1 0.47 0.59
    -17 2 1 0.85 0.55
    -16 -2 1 3.4 0.73
    -16 -2 1 2.67 0.78
    -16 2 1 3.7 0.89
    16 -2 -1 3.24 0.69
    -16 2 1 3.42 0.92
    -15 -2 1 0.17 0.27
    15 2 -1 -0.02 0.23
    -15 -2 1 0.04 0.24
    -15 2 1 -0.03 0.33
    -15 2 1 0.02 0.41
    15 -2 -1 0 0.23
    14 2 -1 1.97 0.53
    -14 -2 1 1.64 0.43
    14 -2 -1 1.37 0.43
    -14 -2 1 1.41 0.55
    -14 2 1 1.96 0.59
    -14 2 1 1.8 0.63
    -14 -2 1 2.04 0.54
    13 2 -1 18.85 1.52
    -13 -2 1 17.51 1.31
    -13 -2 1 17.14 1.46
    -13 2 1 19.39 1.66
    13 -2 -1 19.4 1.44
    -13 2 1 15.22 1.7
    -13 -2 1 16.91 1.75
    -12 -2 1 20.56 1.54
    -12 2 1 19.46 1.85
    -12 -2 1 20.18 1.83
    -12 -2 1 20.32 1.34
    -12 2 1 18.5 1.53
    12 -2 -1 18.62 1.34
    12 2 -1 19.86 1.54
    -11 2 1 36.03 2.02
    -11 -2 1 34.48 1.91
    11 2 -1 35.03 2.04
    -11 -2 1 37.67 1.71
    11 -2 -1 37.72 1.82
    -11 2 1 33.8 2.33
    -11 -2 1 35.52 2.27
    -10 -2 1 11.81 1.25
    10 2 -1 12.07 1.15
    10 -2 -1 11.9 0.96
    -10 -2 1 11.52 0.9
    -10 2 1 12.37 1.35
    -10 -2 1 10.79 1.02
    -10 2 1 12.62 1.13
    -9 2 1 14.65 1.11
    -9 -2 1 15.98 0.96
    -9 -2 1 14.88 1.15
    9 -2 -1 15.3 1.01
    9 2 -1 15.83 1.28
    -9 -2 1 14.38 1.33
    -9 2 1 14.65 1.42
    8 2 -1 7.44 0.86
    -8 2 1 7.95 0.98
    -8 -2 1 7.89 0.73
    -8 -2 1 8.09 0.62
    8 -2 -1 6.91 0.65
    -8 -2 1 7.48 0.77
    -8 2 1 6.99 0.72
    -8 -2 1 7.32 0.88
    -7 -2 1 24.7 0.97
    7 -2 -1 25.77 1.12
    -7 -2 1 26.97 1.4
    -7 -2 1 23.87 1.5
    7 -2 -1 26.9 1.22
    -7 2 1 26.07 1.27
    7 2 -1 27.87 1.59
    -7 -2 1 25.68 1.21
    -6 -2 1 11.08 0.86
    6 -2 -1 11.61 0.71
    -6 2 1 11.18 0.76
    -6 -2 1 10.85 0.53
    6 2 -1 11.12 1.03
    -6 -2 1 11 0.96
    6 -2 -1 11.65 0.71
    -6 -2 1 12.55 0.77
    -5 2 1 134.8 2.27
    5 2 -1 124.17 3.27
    -5 -2 1 140.82 3.07
    -5 -2 1 143.59 2.91
    -5 -2 1 127.25 1.34
    -5 -2 1 136.16 2.28
    5 2 -1 132.5 2.93
    5 -2 -1 137.54 2.17
    -4 -2 1 7.41 0.49
    4 2 -1 6.57 0.56
    4 2 -1 7.06 0.61
    4 2 -1 7.45 0.75
    -4 -2 1 6.24 0.59
    -4 -2 1 6.21 0.6
    -4 2 1 6.63 0.68
    -4 2 1 6.71 0.44
    4 -2 -1 7.48 0.45
    -3 -2 1 348.58 4.2
    -3 -2 1 353.43 3.02
    -3 2 1 342.22 2.72
    -3 -2 1 354.65 3.97
    3 -2 -1 355.59 2.75
    3 2 -1 348.38 3.8
    3 2 -1 336.51 2.53
    -3 2 1 349.77 2.53
    -3 2 1 345.19 4.68
    3 2 -1 363.24 4.01
    2 2 -1 745.96 3.83
    2 2 -1 748.24 6.59
    2 2 -1 745.04 3.86
    -2 -2 1 744.82 5.02
    2 2 -1 770.82 5.67
    2 2 -1 741.25 4.85
    -2 2 1 744.14 3.57
    -2 2 1 754.17 5.48
    -2 -2 1 767.35 4.04
    2 -2 -1 754.76 6.2
    -2 2 1 757.27 6.46
    -2 -2 1 767.94 5.85
    -1 -2 1 438.61 3.02
    -1 2 1 466.01 2.75
    1 2 -1 444.98 3.07
    1 -2 -1 450.71 4.74
    1 2 -1 442.84 3.28
    -1 2 1 449.6 4.37
    -1 -2 1 457.02 4.38
    1 2 -1 460.38 3.69
    -1 2 1 446.55 2.62
    1 2 -1 464.32 3.37
    -1 -2 1 448.78 3.17
    1 -2 -1 459.76 2.81
    1 2 -1 458.06 4.26
    -1 2 1 446.73 4.88
    1 -2 -1 465.64 4.27
    1 2 -1 450.39 4.8
    0 -2 1 373.25 3.71
    0 2 -1 350.2 3.59
    0 2 -1 351.56 4.09
    0 2 -1 377.5 3.18
    0 2 1 372.6 4.32
    0 2 1 353.03 3.97
    0 2 -1 353.47 3.27
    0 -2 1 383.33 3.28
    0 -2 -1 383.72 4.01
    0 2 1 376.16 2.68
    0 -2 -1 354.69 2.86
    0 -2 -1 373.06 4.24
    0 2 -1 366.73 3.7
    0 2 1 367.7 2.93
    1 2 1 26.49 1.09
    -1 -2 -1 28.15 1.18
    -1 2 -1 26.48 1.01
    -1 -2 -1 25.76 0.92
    1 2 1 29.73 1.19
    1 -2 1 26.89 0.96
    -1 2 -1 27.64 1
    -1 -2 -1 26.61 1.12
    -1 2 -1 28 0.88
    -1 2 -1 26.37 1.13
    1 2 1 26.33 0.94
    1 -2 1 27.07 0.88
    2 2 1 0.2 0.15
    -2 2 -1 0.13 0.14
    -2 2 -1 0.31 0.13
    2 2 1 0.51 0.18
    2 2 1 0.34 0.18
    -2 -2 -1 0 0.1
    -2 2 -1 0.1 0.08
    2 2 1 0.28 0.09
    -2 -2 -1 0.45 0.2
    2 2 1 0 0.1
    -2 -2 -1 0.19 0.14
    2 -2 1 0.35 0.13
    -2 2 -1 0.1 0.08
    -3 -2 -1 164.58 3.06
    -3 -2 -1 169.32 2.99
    3 2 1 159.12 1.67
    -3 -2 -1 167.04 3.03
    -3 2 -1 160.36 2.34
    -3 2 -1 157.29 1.87
    -3 2 -1 164.52 3.36
    -3 2 -1 154.45 1.93
    3 -2 1 168.05 2.38
    -3 2 -1 163.6 2.38
    -3 -2 -1 167.93 3.02
    3 2 1 161.85 2.89
    3 2 1 166.79 3
    3 2 1 160.38 2.68
    3 -2 1 152.88 1.86
    4 2 1 87.38 2.14
    4 -2 1 88.7 1.87
    4 2 1 86.47 2.36
    -4 2 -1 86.65 1.08
    -4 -2 -1 86.99 2.25
    -4 2 -1 85.8 1.85
    -4 -2 -1 87.37 2.4
    -4 -2 -1 89.06 2.31
    4 2 1 83.68 1.45
    -4 -2 -1 88.6 1.42
    4 -2 1 83.33 1.66
    -4 2 -1 82.69 1.66
    4 2 1 87.57 2.06
    -4 2 -1 85.38 2.69
    5 2 1 139.25 2.72
    -5 2 -1 135.46 2.58
    -5 -2 -1 129.06 2.89
    5 2 1 125.94 2.11
    5 2 1 127.98 2.62
    -5 -2 -1 132.31 3.21
    -5 -2 -1 137.47 3
    -5 -2 -1 128.99 1.94
    5 -2 1 133.23 2.47
    -5 2 -1 127.22 2.4
    5 -2 1 134.43 2.42
    -5 2 -1 131.17 3.47
    6 -2 1 11.36 0.79
    -6 -2 -1 12.46 0.96
    -6 -2 -1 11.28 0.9
    6 2 1 10.97 0.7
    -6 -2 -1 11.19 0.64
    -6 -2 -1 12.19 1.09
    -6 2 -1 11.33 1.1
    -6 2 -1 10.91 0.78
    6 -2 1 10.91 0.77
    -7 -2 -1 12.55 0.76
    7 -2 1 12.29 0.91
    -7 2 -1 12.32 1.21
    7 -2 1 12.48 0.88
    -7 -2 -1 11.35 1.11
    -7 -2 -1 11.88 0.97
    -7 2 -1 12.59 0.94
    8 -2 1 20.59 1.2
    -8 2 -1 23.62 1.78
    -8 2 -1 20.16 1.28
    -8 -2 -1 21.63 1.34
    -8 -2 -1 20.98 1.08
    -8 -2 -1 23.27 1.63
    9 -2 1 7.61 0.77
    -9 -2 -1 8.54 1.06
    -9 2 -1 8.19 0.87
    -9 -2 -1 8.81 0.76
    -9 -2 -1 7.43 0.81
    -9 2 -1 9.09 1.15
    10 2 1 13.28 1.26
    10 -2 1 12.77 1.07
    -10 -2 -1 12.53 0.98
    -10 2 -1 13.41 1.19
    -10 -2 -1 15.68 1.25
    -10 -2 -1 10.81 1.24
    -10 2 -1 13.54 1.45
    -11 2 -1 129.45 3.93
    -11 -2 -1 136.56 3.85
    -11 -2 -1 132.51 4.54
    11 2 1 137.31 4.18
    11 -2 1 135.75 3.62
    -11 2 -1 134.17 4.73
    -11 -2 -1 136.89 3.44
    -12 -2 -1 37.73 1.93
    -12 -2 -1 33.87 2
    12 -2 1 37.86 2.01
    -12 2 -1 35.15 2.53
    12 2 1 39.19 2.27
    -12 -2 -1 38.83 2.56
    -12 2 -1 36.48 2.19
    -13 2 -1 7.14 1.05
    13 2 1 8.5 1.09
    -13 -2 -1 7.88 1.01
    -13 -2 -1 7.56 0.9
    13 -2 1 7.22 0.93
    -13 -2 -1 7.26 1.19
    -13 2 -1 6.07 1.09
    -14 -2 -1 1.21 0.57
    -14 2 -1 2.73 0.68
    14 -2 1 1.65 0.49
    -14 2 -1 1.66 0.56
    -14 -2 -1 1.11 0.38
    14 2 1 2.26 0.6
    -15 -2 -1 -0.78 0.48
    15 -2 1 0.06 0.24
    -15 -2 -1 0.14 0.25
    -15 2 -1 -0.11 0.26
    -15 2 -1 -0.12 0.3
    -16 -2 -1 3.08 0.74
    -16 2 -1 3.16 0.78
    16 -2 1 3.66 0.77
    -16 -2 -1 2.88 0.84
    -16 2 -1 2.95 0.87
    -17 -2 -1 0.74 0.4
    17 -2 1 0.18 0.29
    -17 2 -1 0.12 0.26
    -17 2 -1 0.84 0.69
    -17 -2 -1 -0.52 0.46
    -18 -2 -1 11.38 1.47
    -18 2 -1 12.28 1.85
    -18 2 -1 15.14 1.86
    -19 2 -1 -0.07 0.28
    -19 -3 1 2.56 0.79
    -18 3 1 -0.54 0.51
    -18 -3 1 0.79 0.45
    18 -3 -1 0.77 0.4
    -17 3 1 4.74 1.17
    -17 3 1 5.68 1.03
    17 -3 -1 6.41 1.01
    -17 -3 1 4.76 0.95
    -17 -3 1 5.12 1.17
    -16 3 1 4.78 0.91
    16 -3 -1 4.48 0.81
    -16 -3 1 5.94 1.06
    -16 3 1 6.66 1.32
    -16 -3 1 4.45 1.05
    -15 -3 1 -0.11 0.35
    15 -3 -1 0.48 0.29
    -15 3 1 0.91 0.37
    15 3 -1 1.35 0.51
    -15 3 1 1.38 0.61
    -15 -3 1 0.31 0.39
    14 3 -1 0.89 0.41
    -14 -3 1 0.68 0.34
    -14 -3 1 0.32 0.25
    -14 3 1 0.68 0.34
    -14 3 1 0.16 0.28
    14 -3 -1 0.53 0.27
    -13 3 1 0.08 0.34
    -13 -3 1 0.21 0.3
    13 -3 -1 0.17 0.21
    -13 -3 1 -0.37 0.42
    -13 3 1 0.39 0.32
    13 3 -1 0.14 0.21
    12 -3 -1 0.28 0.17
    -12 3 1 0.66 0.28
    12 3 -1 1.51 0.53
    -12 -3 1 0.27 0.24
    -12 3 1 0.73 0.4
    -12 -3 1 1.46 0.62
    11 -3 -1 2.96 0.53
    11 3 -1 4.07 0.77
    -11 -3 1 2.43 0.63
    -11 -3 1 3.15 0.63
    -11 3 1 3.27 0.79
    -11 3 1 3.03 0.57
    -11 -3 1 3.82 0.44
    10 3 -1 0 0.28
    -10 -3 1 0.21 0.2
    -10 -3 1 0.2 0.12
    -10 3 1 -0.02 0.32
    -10 3 1 0.36 0.2
    -10 -3 1 0.24 0.26
    10 -3 -1 0.15 0.13
    -9 -3 1 11.86 1.24
    9 -3 -1 9.94 0.83
    -9 3 1 10.44 0.89
    -9 -3 1 11 1.1
    9 3 -1 10.58 1.2
    -9 3 1 10.15 1.23
    -9 -3 1 10.94 0.55
    -8 3 1 72.26 2.15
    8 3 -1 73.13 3.01
    -8 3 1 75.19 3.18
    -8 -3 1 70.54 2.31
    8 -3 -1 73.87 2.08
    -8 -3 1 74.97 2.97
    -8 -3 1 75.56 2.75
    -8 -3 1 72.69 1.09
    -7 -3 1 1.87 0.46
    -7 -3 1 2.59 0.5
    -7 3 1 2.03 0.22
    7 -3 -1 2.46 0.37
    -7 3 1 2.39 0.19
    7 3 -1 1.44 0.46
    -7 -3 1 2.22 0.39
    -7 3 1 2.69 0.39
    6 -3 -1 79.03 1.87
    -6 3 1 73.21 1.75
    -6 -3 1 75.73 2.56
    -6 -3 1 77.36 2.63
    6 3 -1 74.41 2.95
    -6 -3 1 75.53 2.15
    -6 -3 1 78.12 2.15
    5 3 -1 8.23 0.98
    5 -3 -1 8.44 0.58
    -5 -3 1 9.31 0.7
    -5 -3 1 10.44 0.92
    -5 -3 1 7.28 0.76
    -5 3 1 8.65 0.6
    5 3 -1 8 0.54
    -5 3 1 8.21 0.5
    -4 -3 1 21.79 1
    -4 -3 1 20.73 1.26
    4 3 -1 22.38 0.81
    4 -3 -1 21.19 0.85
    -4 3 1 22.24 0.67
    -4 -3 1 22.34 1.21
    4 3 -1 20.81 1.11
    -4 3 1 22.43 0.87
    4 3 -1 22.4 1.47
    -3 3 1 158.77 1.47
    3 -3 -1 166.7 2.25
    3 3 -1 162.86 2.26
    -3 3 1 165.84 3.17
    -3 -3 1 159 2.53
    -3 3 1 164.9 2.18
    -3 3 1 158.13 1.4
    3 3 -1 164.09 2.82
    3 3 -1 163.68 3.83
    -3 3 1 168.38 3.72
    -3 -3 1 160.89 2.94
    -3 -3 1 164.91 3.4
    -2 3 1 49.61 1.75
    -2 -3 1 48.58 1.41
    -2 -3 1 51.53 1.84
    2 3 -1 48.48 1.16
    2 3 -1 48.74 1.35
    2 3 -1 51.22 1.4
    2 3 -1 49.64 2.02
    -2 -3 1 48.96 1.33
    2 -3 -1 47.68 1.83
    -2 3 1 46.97 0.78
    -2 3 1 49.71 1.98
    -2 3 1 49.68 1.16
    2 -3 -1 48.64 1.67
    2 3 -1 50.76 1.77
    2 3 -1 48.62 1.49
    2 -3 -1 50.04 1.21
    -1 3 1 8.72 0.82
    1 3 -1 8.66 0.83
    1 -3 -1 8.78 0.43
    1 -3 -1 8.49 0.5
    -1 -3 1 8.38 0.49
    1 3 -1 9.26 0.75
    1 3 -1 8.64 0.6
    1 3 -1 9.41 0.65
    1 3 -1 8.79 0.48
    1 -3 -1 8.71 0.73
    -1 3 1 8.36 0.73
    -1 -3 1 8.56 0.75
    1 -3 -1 9 0.77
    -1 3 1 8.22 0.47
    1 3 -1 8.52 0.6
    -1 -3 1 9.33 0.58
    -1 3 1 7.81 0.4
    0 -3 1 285.35 3.41
    0 3 1 283.23 4.47
    0 3 -1 286.98 3.83
    0 3 -1 282.86 3.31
    0 3 -1 294.65 4.14
    0 -3 1 281.34 2.17
    0 3 1 280.59 2.91
    0 3 -1 280.53 3.75
    0 3 1 289.14 2.97
    0 -3 -1 291.24 4.34
    0 3 1 285.83 4.3
    0 3 -1 286.18 4.42
    0 -3 -1 298.76 4.33
    0 -3 1 290.1 4.12
    0 -3 -1 281.2 2.87
    1 3 1 102.13 2.6
    -1 3 -1 94.34 2.49
    -1 3 -1 97.86 2.33
    -1 3 -1 96.58 1.91
    1 -3 1 97.1 2
    1 -3 1 97.9 2.3
    -1 -3 -1 92.95 1.95
    -1 -3 -1 97.93 2.55
    -1 3 -1 97 2.46
    -1 3 -1 95.61 2.34
    1 3 1 99.87 1.89
    1 3 1 97.86 1.97
    -1 -3 -1 99.33 2.55
    -2 -3 -1 465.01 5.73
    2 -3 1 460.92 4.88
    2 3 1 454.42 4.81
    -2 -3 -1 450.66 4.77
    -2 3 -1 461.98 5.05
    -2 3 -1 448.84 4.98
    -2 3 -1 452.34 5.34
    2 -3 1 453.18 4.38
    -2 3 -1 457.32 4.23
    -2 -3 -1 445.99 5.59
    -2 3 -1 458.61 5.77
    2 3 1 446.57 5.33
    3 3 1 0.64 0.24
    -3 -3 -1 0.64 0.27
    -3 3 -1 0.47 0.17
    -3 3 -1 0.96 0.31
    -3 -3 -1 1.03 0.3
    -3 3 -1 0.59 0.28
    3 -3 1 0.61 0.21
    -3 3 -1 0.54 0.19
    3 3 1 0.37 0.18
    -3 -3 -1 0.4 0.19
    3 3 1 0.37 0.08
    -3 3 -1 0.57 0.19
    -4 -3 -1 723.15 7.47
    -4 3 -1 711.44 5.23
    -4 3 -1 714.84 6.29
    -4 3 -1 727.74 5.79
    4 -3 1 719.86 3.84
    -4 3 -1 719.87 3.95
    -4 3 -1 735.66 8.37
    -4 -3 -1 712.59 7.44
    4 3 1 722.54 6.4
    -4 -3 -1 719.73 7.49
    4 -3 1 720.91 5.81
    4 3 1 695.11 3.41
    5 -3 1 10.22 0.57
    -5 -3 -1 11.32 0.97
    5 3 1 9.4 0.45
    -5 3 -1 9.45 0.57
    -5 -3 -1 9.12 0.88
    -5 3 -1 10.26 0.76
    -5 3 -1 8.88 0.49
    -5 3 -1 8.8 1
    -5 -3 -1 10.44 0.96
    5 3 1 9.08 0.74
    5 -3 1 9.26 0.7
    -6 -3 -1 169.41 4.09
    -6 3 -1 164.8 2.76
    6 -3 1 169.5 2.69
    6 -3 1 175.02 3.16
    -6 3 -1 174.11 1.6
    -6 -3 -1 174.26 3.94
    -6 -3 -1 170 3.89
    -6 -3 -1 165.45 3.89
    -6 3 -1 170.41 4.62
    6 3 1 173.85 3.34
    -7 3 -1 52.72 2.69
    -7 -3 -1 53.29 2.43
    7 -3 1 52.25 1.69
    -7 3 -1 48.74 1.67
    -7 -3 -1 51.55 2.2
    -7 -3 -1 50.87 1.28
    7 -3 1 47.18 1.75
    -8 3 -1 1.34 0.33
    -8 -3 -1 1.6 0.26
    8 -3 1 1.23 0.31
    -8 -3 -1 1.03 0.35
    -8 3 -1 0.69 0.35
    8 -3 1 1.87 0.36
    -8 -3 -1 1.11 0.4
    -9 3 -1 45.44 2.7
    9 -3 1 42.68 1.85
    -9 -3 -1 43.02 2.45
    -9 3 -1 41.87 1.86
    -9 -3 -1 40.75 2.13
    -9 -3 -1 44.21 1.44
    -10 -3 -1 2.87 0.68
    -10 -3 -1 2.48 0.59
    -10 -3 -1 2.56 0.38
    -10 3 -1 2.2 0.46
    -10 3 -1 1.56 0.54
    10 3 1 2.68 0.62
    10 -3 1 3.07 0.53
    -11 -3 -1 2.44 0.69
    -11 3 -1 2.84 0.73
    -11 -3 -1 2.91 0.64
    11 3 1 1.04 0.39
    -11 -3 -1 2.91 0.44
    11 -3 1 1.74 0.41
    -11 3 -1 1.97 0.48
    -12 -3 -1 7.59 1.04
    -12 3 -1 7.29 1.21
    12 3 1 8.96 1.21
    12 -3 1 7.72 0.93
    -12 -3 -1 6.99 1.16
    -12 3 -1 6.83 0.92
    -13 -3 -1 12.59 1.6
    13 -3 1 11.67 1.19
    13 3 1 14.58 1.6
    -13 3 -1 12.97 1.34
    -13 3 -1 14.61 1.79
    -13 -3 -1 14.58 1.49
    -14 -3 -1 1.1 0.56
    14 3 1 0 0.36
    -14 3 -1 0.27 0.42
    -14 3 -1 0.29 0.3
    14 -3 1 0.34 0.28
    -14 -3 -1 -0.15 0.4
    -15 3 -1 1.16 0.59
    15 3 1 1.81 0.6
    -15 -3 -1 1.69 0.62
    -15 -3 -1 2.3 0.73
    15 -3 1 2.79 0.68
    -15 3 -1 1.03 0.44
    -16 3 -1 4.74 0.94
    -16 -3 -1 5.47 1.02
    -16 -3 -1 4.76 1.12
    16 -3 1 3.35 0.73
    -16 3 -1 3.56 1
    -17 -3 -1 13.62 1.64
    17 -3 1 13.64 1.52
    -17 3 -1 14.74 2.05
    -18 -3 -1 0.05 0.28
    -18 -4 1 2.54 0.77
    18 -4 -1 1.81 0.57
    17 -4 -1 0.4 0.32
    -17 -4 1 0.34 0.36
    -17 4 1 0.68 0.56
    16 4 -1 0.42 0.34
    -16 -4 1 0.19 0.36
    16 -4 -1 -0.19 0.28
    -16 -4 1 0.12 0.29
    -16 4 1 -0.3 0.42
    15 -4 -1 2.09 0.51
    15 4 -1 2.71 0.75
    -15 -4 1 1.97 0.69
    -15 4 1 1.96 0.74
    -15 -4 1 2.04 0.7
    14 -4 -1 1.09 0.36
    -14 4 1 0.75 0.35
    -14 -4 1 0.48 0.28
    -14 -4 1 0.22 0.29
    -14 4 1 -0.25 0.32
    14 4 -1 0.74 0.51
    -13 -4 1 13.29 1.67
    13 4 -1 12.22 1.5
    13 -4 -1 12.73 1.17
    -13 -4 1 11.03 1.38
    -13 4 1 12.17 1.21
    -13 4 1 11.26 1.63
    -12 -4 1 13.25 1.46
    12 4 -1 14.18 1.59
    -12 4 1 12.12 1.14
    -12 4 1 12.62 1.65
    -12 -4 1 13.07 1.59
    12 -4 -1 12.94 1.13
    -11 -4 1 21.06 1.9
    11 4 -1 20.92 1.91
    -11 -4 1 19.32 1.55
    -11 4 1 21.22 1.4
    -11 4 1 20.28 2.03
    11 -4 -1 19.98 1.33
    -11 -4 1 20.69 1.75
    -10 4 1 -0.15 0.37
    -10 -4 1 -0.28 0.39
    -10 -4 1 0.57 0.38
    10 4 -1 0.26 0.33
    10 -4 -1 0.62 0.29
    -10 -4 1 0.22 0.24
    -10 4 1 -0.17 0.22
    9 4 -1 4.58 0.83
    -9 4 1 4.17 0.86
    -9 4 1 4.59 0.55
    -9 -4 1 6.23 0.81
    -9 -4 1 4.58 0.81
    -9 -4 1 4.13 0.71
    9 -4 -1 5.46 0.64
    -8 4 1 15.88 1.56
    -8 -4 1 16.02 1.22
    8 4 -1 14.62 1.5
    -8 4 1 14.28 0.59
    -8 4 1 14.53 0.88
    -8 4 1 14.97 0.67
    -8 -4 1 15.5 1.37
    8 -4 -1 14.83 0.97
    -8 -4 1 12.97 1.3
    -7 4 1 98.67 3.72
    -7 -4 1 100.43 3.39
    -7 -4 1 100.21 2.85
    7 4 -1 110.05 3.97
    -7 4 1 103.56 2.05
    -7 -4 1 103.94 3.41
    -7 4 1 99.62 2.18
    7 -4 -1 102.48 2.4
    -6 -4 1 1.51 0.43
    6 4 -1 2.22 0.59
    -6 4 1 1.75 0.23
    6 -4 -1 1.71 0.32
    -6 -4 1 1.76 0.47
    -6 4 1 1.81 0.33
    -6 -4 1 1.6 0.35
    5 4 -1 138.01 4.19
    -5 -4 1 132.19 3.68
    5 4 -1 130.59 2.27
    -5 4 1 129.54 1.46
    5 -4 -1 131.16 2.52
    -5 -4 1 132.2 2.87
    -5 -4 1 137.6 3.47
    -5 4 1 126.74 2.45
    -4 -4 1 3.53 0.5
    -4 -4 1 3.84 0.46
    -4 4 1 4.39 0.43
    4 4 -1 3.04 0.63
    -4 -4 1 3.43 0.6
    4 4 -1 4.43 0.43
    4 -4 -1 4.3 0.44
    -3 -4 1 67.31 2.02
    -3 -4 1 65.21 1.83
    3 4 -1 64.96 1.81
    -3 4 1 61.97 1.55
    3 4 -1 62.07 1.74
    3 4 -1 65.01 1.88
    3 -4 -1 62.57 1.65
    3 4 -1 63.96 2.74
    3 4 -1 60.1 1.26
    -3 -4 1 61 2.38
    2 -4 -1 23.1 1.4
    2 4 -1 24.44 1.03
    -2 -4 1 22.86 1.07
    2 -4 -1 23.28 1.35
    2 -4 -1 25.19 1.03
    2 4 -1 23.32 1.02
    2 4 -1 24.98 1.64
    2 4 -1 24.69 1.19
    -2 4 1 23.44 0.94
    -2 -4 1 23.56 1.07
    -2 -4 1 26.28 1.52
    1 -4 -1 -0.16 0.17
    1 -4 -1 0.2 0.07
    -1 -4 1 0.21 0.11
    1 4 -1 0.01 0.06
    -1 -4 1 -0.07 0.12
    1 4 -1 0.2 0.16
    1 -4 -1 0.16 0.14
    -1 4 1 0.06 0.05
    -1 -4 1 0.1 0.14
    -1 4 1 0.24 0.11
    1 4 -1 0.28 0.17
    -1 4 1 0.27 0.21
    1 4 -1 0.23 0.25
    0 4 1 0.09 0.05
    0 4 -1 0.19 0.22
    0 -4 -1 0.01 0.21
    0 4 1 0.07 0.1
    0 -4 1 -0.11 0.22
    0 -4 -1 0.3 0.11
    0 4 -1 0.22 0.16
    0 4 1 0.25 0.19
    0 4 -1 0.38 0.21
    0 -4 -1 0.4 0.18
    0 -4 1 0.23 0.12
    0 -4 1 0.33 0.1
    1 4 1 168.58 2.8
    -1 4 -1 174.86 3.96
    -1 -4 -1 183.27 3.84
    1 4 1 175.79 2.9
    -1 4 -1 178.33 3.74
    -1 -4 -1 179.62 3.96
    1 -4 1 183.51 3.71
    1 -4 1 176.68 3.08
    1 4 1 180.31 3.94
    -1 -4 -1 178.71 2.88
    -1 4 -1 178.39 3.75
    -2 -4 -1 23.22 1.39
    -2 4 -1 23.32 1.41
    2 4 1 24.37 1.4
    2 4 1 23.68 1.17
    -2 4 -1 24 1.38
    -2 4 -1 24.05 1.47
    2 4 1 24.24 1.15
    -2 -4 -1 22.95 1.46
    2 -4 1 23.17 1.3
    2 -4 1 24.29 1.16
    -2 -4 -1 23.34 1.17
    -3 -4 -1 203.08 3.76
    -3 -4 -1 194.27 4.4
    3 4 1 206.12 3.99
    -3 4 -1 204.22 3.86
    3 -4 1 197.69 3.34
    -3 -4 -1 198.92 4.21
    -3 4 -1 206.29 4.56
    3 4 1 203.99 3.97
    3 4 1 202.9 3.75
    -4 4 -1 4.25 0.71
    -4 -4 -1 3.79 0.67
    -4 -4 -1 3.71 0.57
    -4 -4 -1 4.28 0.6
    4 4 1 3.94 0.26
    -4 4 -1 4.37 0.54
    4 4 1 3.27 0.48
    4 -4 1 4.61 0.54
    5 -4 1 0.27 0.14
    -5 -4 -1 0.21 0.24
    -5 4 -1 0.05 0.21
    -5 -4 -1 0.34 0.25
    5 4 1 0.09 0.11
    -5 4 -1 0.09 0.04
    -5 -4 -1 0.01 0.18
    -5 4 -1 0.08 0.12
    -6 4 -1 53.47 1.28
    -6 -4 -1 56.23 2.46
    -6 4 -1 55.87 2.77
    -6 4 -1 54.82 1.45
    6 4 1 55.6 1.96
    -6 -4 -1 55.32 2.43
    -6 -4 -1 49.94 2.36
    6 -4 1 56.37 1.92
    -7 -4 -1 58.69 2.7
    -7 -4 -1 62.24 2.68
    -7 4 -1 63.68 1.22
    -7 4 -1 64.88 3.13
    -7 4 -1 62.36 1.65
    7 -4 1 62.05 2.1
    7 4 1 61.29 2.17
    -7 -4 -1 57.45 2.64
    8 -4 1 94.19 2.17
    -8 4 -1 105.84 4.18
    -8 -4 -1 102.93 3.56
    8 -4 1 98.75 2.78
    -8 -4 -1 99.03 3.63
    -8 4 -1 102.39 2.42
    -8 -4 -1 100.63 3.56
    -9 -4 -1 146.31 4.42
    9 4 1 149.46 5.02
    -9 -4 -1 132.91 4.2
    -9 -4 -1 140.81 4.55
    -9 4 -1 138.42 3.14
    -9 4 -1 141.77 5.04
    9 -4 1 133.99 3.37
    10 -4 1 6.47 0.78
    -10 4 -1 5.23 1.03
    -10 -4 -1 5.39 0.88
    10 4 1 5.68 0.99
    -10 4 -1 6.87 0.77
    -10 -4 -1 7.2 1.11
    -10 -4 -1 7.2 1.02
    -11 4 -1 2.9 0.78
    -11 4 -1 2.02 0.44
    -11 -4 -1 2.98 0.7
    11 -4 1 2.34 0.49
    -11 -4 -1 3.26 0.76
    11 4 1 2.33 0.7
    -11 -4 -1 2.84 0.67
    -12 4 -1 0.27 0.21
    -12 -4 -1 -0.05 0.31
    -12 -4 -1 -0.3 0.27
    -12 4 -1 0.52 0.42
    12 4 1 0.16 0.33
    -12 -4 -1 0.4 0.35
    12 -4 1 0.33 0.23
    -13 -4 -1 14.48 1.68
    -13 4 -1 14.32 1.35
    -13 -4 -1 12.95 1.69
    13 -4 1 11.78 1.21
    -13 -4 -1 14.01 1.56
    -13 4 -1 13.23 1.83
    13 4 1 13.14 1.67
    -14 -4 -1 9.43 1.51
    -14 4 -1 9.31 1.59
    14 -4 1 9.19 1.12
    -14 -4 -1 10.65 1.49
    14 4 1 10.18 1.45
    -14 -4 -1 10.76 1.43
    15 4 1 3.56 0.88
    -15 -4 -1 2.54 0.78
    -15 4 -1 3.8 1.06
    -15 -4 -1 3.18 0.92
    15 -4 1 3.62 0.74
    -16 -4 -1 2.25 0.72
    16 -4 1 2.96 0.7
    -16 -4 -1 1.63 0.66
    -17 -4 -1 0.08 0.35
    17 -4 1 0.09 0.27
    -16 -5 1 3.16 1.01
    -16 -5 1 3.3 0.92
    16 5 -1 2.78 0.86
    16 -5 -1 1.82 0.55
    -15 -5 1 1.58 0.62
    15 5 -1 2.55 0.76
    15 -5 -1 1.34 0.48
    -15 -5 1 1.07 0.61
    -15 5 1 1.96 0.78
    -14 5 1 1.03 0.62
    14 -5 -1 1.58 0.45
    -14 -5 1 2.15 0.74
    -14 -5 1 2.3 0.72
    14 5 -1 1.29 0.57
    -13 -5 1 6.17 1.12
    -13 5 1 5.59 1.22
    -13 -5 1 6.33 1.17
    13 -5 -1 7.41 0.9
    13 5 -1 7.45 1.28
    12 5 -1 11.98 1.58
    -12 -5 1 8.9 1.35
    -12 5 1 9.75 1.55
    -12 -5 1 11.76 1.5
    12 -5 -1 9.17 0.96
    -11 -5 1 1.25 0.5
    11 -5 -1 1.72 0.43
    -11 -5 1 1.49 0.55
    -11 5 1 0.98 0.52
    11 5 -1 2.01 0.71
    -10 5 1 1.47 0.6
    -10 -5 1 1.33 0.53
    -10 -5 1 0.94 0.49
    10 5 -1 0.68 0.41
    10 -5 -1 1.88 0.44
    -9 -5 1 19.54 1.72
    9 5 -1 23.32 2.09
    -9 -5 1 18.29 1.7
    -9 -5 1 17.8 1.41
    -9 5 1 18.09 1.86
    9 -5 -1 18.25 1.2
    8 5 -1 12.46 1.49
    -8 5 1 9.91 0.75
    -8 -5 1 8.87 0.93
    -8 5 1 9.34 1.3
    -8 -5 1 9.22 1.18
    8 -5 -1 7.62 0.74
    -8 5 1 9.12 0.54
    -8 -5 1 9.67 1.17
    -7 -5 1 2.75 0.65
    7 -5 -1 3.17 0.47
    -7 5 1 2.94 0.48
    -7 -5 1 4.02 0.72
    -7 5 1 2.98 0.71
    7 5 -1 2.34 0.65
    -7 -5 1 2.53 0.49
    -6 -5 1 116.91 3.91
    -6 -5 1 118 3.57
    6 5 -1 112.56 2.32
    6 5 -1 124.75 4.49
    -6 5 1 118.55 4.18
    -6 5 1 111.87 3.07
    6 -5 -1 114.6 2.69
    -6 -5 1 116.72 2.99
    -5 -5 1 1.42 0.38
    -5 5 1 1.57 0.45
    -5 -5 1 2.07 0.4
    5 5 -1 1.23 0.25
    5 -5 -1 1.57 0.32
    -5 5 1 1.09 0.33
    -5 -5 1 1.89 0.5
    5 5 -1 2.55 0.72
    -4 -5 1 2.97 0.49
    -4 -5 1 3.24 0.66
    4 5 -1 2.72 0.66
    4 5 -1 2.8 0.22
    4 5 -1 2.86 0.41
    4 -5 -1 2.95 0.43
    -4 5 1 2.09 0.49
    -4 -5 1 2.79 0.42
    3 5 -1 41.82 1.3
    3 5 -1 41.21 1.58
    -3 -5 1 41.57 1.6
    3 5 -1 40.86 1.65
    3 -5 -1 42.74 1.54
    -3 -5 1 40.61 2.16
    3 5 -1 44.68 2.54
    -3 -5 1 43.55 1.71
    3 5 -1 43.35 1.72
    -2 -5 1 16.41 0.95
    2 -5 -1 16.86 1.32
    2 -5 -1 16.82 1.3
    2 5 -1 17.4 1.56
    2 5 -1 15.98 1.11
    2 5 -1 17.16 0.98
    2 -5 -1 17.46 0.97
    2 5 -1 18.2 0.92
    -2 -5 1 17.84 1.41
    -2 -5 1 16.94 1.04
    1 -5 -1 21.4 1.49
    1 5 -1 20.62 1.34
    -1 5 1 22.11 0.74
    1 -5 -1 23.51 1.51
    -1 -5 1 21.38 0.91
    -1 -5 1 23.2 1.57
    1 5 -1 24.63 1.75
    1 5 -1 24.18 1.3
    0 -5 1 5.66 0.34
    0 5 1 5.77 0.49
    0 5 -1 5.44 0.73
    0 5 -1 5.1 0.81
    0 5 -1 4.72 0.64
    0 -5 -1 5.94 0.49
    0 -5 -1 6.17 0.82
    0 -5 1 5.57 0.76
    0 -5 -1 6.2 0.77
    -1 -5 -1 0.06 0.24
    -1 5 -1 0.25 0.28
    1 -5 1 -0.07 0.12
    -1 5 -1 0.54 0.38
    -1 -5 -1 0.02 0.09
    1 -5 1 0.02 0.17
    -1 -5 -1 0.05 0.16
    1 5 1 0 0.1
    2 -5 1 78.28 2.32
    2 -5 1 78.88 2.71
    -2 5 -1 83.43 2.94
    -2 -5 -1 84.52 3.1
    -2 -5 -1 76.11 2.24
    -2 -5 -1 76.73 2.75
    2 5 1 79.24 2.26
    -2 5 -1 79.59 2.94
    3 -5 1 0.69 0.26
    -3 5 -1 0.13 0.18
    -3 5 -1 0.84 0.31
    -3 -5 -1 0.81 0.36
    -3 -5 -1 1.01 0.31
    3 5 1 1.29 0.36
    -3 -5 -1 0.22 0.25
    -4 -5 -1 103.02 3.05
    -4 -5 -1 102.02 3.55
    4 -5 1 97.45 2.65
    4 5 1 102.85 2.93
    4 5 1 95.56 1.55
    -4 5 -1 104 3
    -4 5 -1 104.52 3.7
    4 5 1 94.92 1.48
    -4 -5 -1 98.77 3.23
    5 -5 1 37.6 1.68
    -5 -5 -1 38.64 2.25
    -5 -5 -1 40.17 2.14
    5 5 1 38.58 1.74
    -5 5 -1 42.02 2.47
    -5 5 -1 36.84 1.67
    -5 -5 -1 37.78 1.97
    -6 -5 -1 28.44 1.84
    -6 5 -1 29.84 2.19
    6 5 1 29.39 1.5
    -6 -5 -1 27.92 1.94
    -6 -5 -1 29.79 1.92
    6 -5 1 27.96 1.49
    -6 5 -1 29.29 1.36
    -7 5 -1 2.34 0.35
    -7 5 -1 1.7 0.64
    -7 -5 -1 1.93 0.57
    7 -5 1 1.87 0.39
    7 5 1 1.15 0.51
    7 5 1 1.7 0.41
    -7 -5 -1 1.55 0.48
    -7 -5 -1 1.88 0.55
    -8 -5 -1 7.11 1.01
    -8 5 -1 6.83 1.14
    -8 -5 -1 7.05 1.05
    8 5 1 7.74 1.23
    -8 -5 -1 7.34 1.05
    8 -5 1 6.45 0.77
    -9 -5 -1 44.73 2.67
    -9 -5 -1 43.75 2.65
    -9 5 -1 46.97 3.08
    9 -5 1 44.36 2.04
    9 5 1 49.56 3.15
    -9 -5 -1 45.75 2.66
    -10 -5 -1 0.87 0.46
    -10 -5 -1 0.89 0.4
    -10 -5 -1 0.98 0.41
    10 -5 1 1.61 0.43
    10 5 1 0.98 0.43
    -10 5 -1 -0.18 0.32
    -11 -5 -1 1.95 0.62
    11 -5 1 1.84 0.46
    -11 -5 -1 0.86 0.44
    11 5 1 0.97 0.48
    -11 5 -1 1.24 0.63
    -11 -5 -1 1.73 0.53
    -12 -5 -1 -0.39 0.44
    -12 -5 -1 0.14 0.27
    12 -5 1 -0.06 0.19
    -12 5 -1 0.06 0.41
    12 5 1 -0.09 0.34
    -13 -5 -1 1.05 0.56
    13 -5 1 1 0.4
    -13 -5 -1 0.46 0.38
    13 5 1 1.4 0.58
    -13 5 -1 1.85 0.74
    -14 -5 -1 9.63 1.47
    -14 5 -1 8.35 1.53
    14 -5 1 7.86 1.07
    -14 -5 -1 8.69 1.46
    14 5 1 8.42 1.42
    -15 5 -1 6.69 1.47
    15 -5 1 6.25 1
    -15 -5 -1 5.42 1.1
    -15 -5 -1 4.84 1.19
    15 5 1 4.01 1.02
    -16 -5 -1 21.62 2.28
    16 5 1 22.3 2.36
    16 -5 1 19.71 1.8
    15 6 -1 1.18 0.62
    -15 -6 1 1.44 0.7
    -14 -6 1 1.62 0.65
    14 6 -1 1.83 0.67
    -14 -6 1 1.32 0.55
    -14 6 1 1.9 0.82
    -13 -6 1 -0.05 0.34
    -13 6 1 0.2 0.44
    -13 -6 1 0.42 0.38
    13 6 -1 -0.05 0.33
    -12 -6 1 0.67 0.49
    12 6 -1 1.7 0.8
    -12 -6 1 1 0.51
    -12 6 1 0.87 0.7
    -11 -6 1 0.55 0.41
    11 6 -1 -0.31 0.4
    -11 6 1 -0.04 0.31
    11 -6 -1 0.14 0.22
    -11 -6 1 -0.18 0.34
    10 6 -1 -0.27 0.27
    10 -6 -1 0.05 0.16
    -10 -6 1 -0.19 0.32
    -10 -6 1 0.06 0.36
    -10 6 1 -0.34 0.43
    -9 -6 1 39.83 2.69
    9 -6 -1 40.04 1.87
    9 6 -1 44.84 3.12
    -9 6 1 46.64 3.19
    -9 -6 1 42.27 2.63
    8 6 -1 29.77 2.56
    -8 -6 1 27.75 2.21
    -8 -6 1 30.21 2.11
    8 -6 -1 31.03 1.61
    -8 6 1 33.05 2.6
    -7 -6 1 9.83 1.13
    -7 6 1 8.35 0.9
    -7 -6 1 9.34 1.25
    7 -6 -1 8.04 0.81
    7 6 -1 10.5 1.47
    -7 6 1 9.46 1.34
    6 6 -1 3.57 0.85
    6 6 -1 1.9 0.34
    -6 6 1 4.06 0.85
    -6 6 1 1.91 0.49
    -6 -6 1 2.99 0.7
    6 -6 -1 2.28 0.42
    -6 -6 1 2.68 0.56
    -5 -6 1 30.1 1.45
    -5 6 1 29.87 2.18
    -5 -6 1 29.29 2.12
    5 -6 -1 28.41 1.43
    5 6 -1 29.36 1.28
    5 6 -1 33.61 2.49
    -5 6 1 31.51 1.92
    -5 -6 1 27.63 1.66
    -4 -6 1 68.89 2.43
    4 6 -1 75.58 3.73
    4 6 -1 68.16 1.3
    -4 -6 1 65.91 3.09
    -4 -6 1 75.34 2.28
    -4 6 1 73.06 3.26
    4 -6 -1 68.77 2.17
    4 6 -1 70.48 2.17
    -4 6 1 68.51 2.98
    -3 -6 1 54.9 2.77
    -3 -6 1 55.78 1.98
    3 -6 -1 55.88 1.96
    3 6 -1 54.15 1.64
    3 6 -1 54.91 2.12
    3 6 -1 58.43 3.16
    -3 6 1 55.26 2.72
    -3 -6 1 53.74 1.94
    -3 6 1 53.3 2.7
    -2 6 1 41.34 2.23
    -2 6 1 40.69 2.41
    2 6 -1 35.22 1.81
    2 6 -1 41.76 2.59
    2 6 -1 41.58 1.69
    2 -6 -1 46.22 2.35
    -2 -6 1 42.39 1.55
    -2 -6 1 43.09 2.4
    -1 6 1 3.93 0.84
    -1 -6 1 3.83 0.39
    1 -6 -1 4.14 0.74
    -1 6 1 3.29 0.61
    1 6 -1 3.13 0.52
    1 -6 -1 4.11 0.75
    -1 -6 1 2.86 0.62
    1 6 -1 3.54 0.78
    0 -6 -1 8.4 0.96
    0 6 1 8.65 0.91
    0 6 1 7.93 0.55
    0 -6 -1 7.73 1
    0 -6 -1 9.62 0.64
    0 6 -1 9.54 0.98
    0 6 -1 7.85 1.12
    0 -6 1 9.15 1.08
    -1 -6 -1 24.29 1.62
    1 6 1 21.14 1.07
    -1 -6 -1 25.18 1.85
    -1 -6 -1 21.73 1.12
    1 -6 1 25.74 1.77
    -1 6 -1 27.68 1.96
    -1 6 -1 24.68 1.67
    1 6 1 22.34 1.36
    -2 6 -1 84.83 3.28
    -2 6 -1 89.44 3.44
    2 6 1 83.29 2.4
    -2 -6 -1 83.23 3.02
    -2 -6 -1 87.13 2.48
    -2 -6 -1 81.38 3.37
    2 -6 1 87.14 2.7
    2 -6 1 83.26 3.09
    3 -6 1 0.42 0.28
    3 6 1 -0.01 0.15
    -3 -6 -1 -0.4 0.45
    -3 -6 -1 -0.07 0.17
    3 6 1 0.05 0.18
    -3 -6 -1 -0.02 0.15
    3 6 1 -0.02 0.34
    -3 6 -1 0.02 0.26
    -3 6 -1 -0.15 0.3
    4 -6 1 21.6 1.37
    -4 6 -1 20.3 1.5
    -4 -6 -1 19.69 1.5
    4 6 1 22.15 2.03
    4 6 1 20.59 1.42
    -4 -6 -1 18.62 1.67
    -4 6 -1 19.02 1.72
    -4 -6 -1 21.29 1.45
    5 6 1 45.38 2.98
    -5 -6 -1 42.5 2.57
    -5 -6 -1 36.38 2.1
    5 6 1 42.21 1.92
    -5 -6 -1 44.24 2.21
    5 -6 1 41.98 1.94
    -5 6 -1 41.93 2.05
    -5 6 -1 43.78 2.7
    -6 6 -1 -0.16 0.25
    -6 -6 -1 -0.39 0.38
    -6 6 -1 0.1 0.24
    6 -6 1 0.16 0.2
    -6 -6 -1 0.35 0.26
    6 6 1 -0.13 0.23
    -6 -6 -1 0.27 0.28
    6 6 1 0.18 0.27
    7 -6 1 1.13 0.35
    -7 6 -1 0.48 0.35
    -7 -6 -1 1.1 0.45
    -7 -6 -1 0.53 0.27
    -7 6 -1 0.69 0.25
    7 6 1 0.85 0.44
    -7 -6 -1 0.72 0.46
    7 6 1 0.94 0.32
    8 6 1 8.37 0.87
    8 6 1 8.57 1.43
    -8 -6 -1 8.32 1.23
    -8 6 -1 8.43 1.34
    -8 -6 -1 7.46 1.08
    8 -6 1 7.82 0.89
    9 6 1 3.47 0.95
    -9 -6 -1 2.99 0.8
    9 -6 1 1.8 0.48
    -9 -6 -1 1.36 0.51
    -9 6 -1 0.86 0.44
    -10 -6 -1 5.39 1.05
    -10 6 -1 4.63 1.07
    10 -6 1 5.58 0.81
    10 6 1 7.12 1.34
    -10 -6 -1 5.05 1
    -11 -6 -1 1.38 0.56
    11 6 1 3.47 0.97
    11 -6 1 2.14 0.53
    -11 6 -1 1.2 0.62
    -11 -6 -1 1.74 0.62
    -12 -6 -1 0.66 0.43
    -12 6 -1 1.39 0.72
    -12 -6 -1 0.46 0.37
    12 6 1 -0.09 0.3
    12 -6 1 0.27 0.25
    13 6 1 7.08 1.39
    13 -6 1 5.96 0.91
    -13 -6 -1 6.05 1.2
    -13 -6 -1 6.75 1.24
    -13 6 -1 6.77 1.43
    14 -6 1 0.51 0.31
    14 6 1 1.69 0.72
    -14 -6 -1 1.1 0.62
    -14 -6 -1 2.29 0.78
    15 6 1 3.94 1.05
    -14 -7 1 1.75 0.63
    -13 -7 1 0.06 0.29
    -12 7 1 0.06 0.32
    12 7 -1 0.33 0.36
    -12 -7 1 -0.31 0.31
    11 7 -1 0.67 0.76
    -11 -7 1 0.2 0.29
    -11 -7 1 0.88 0.59
    -11 7 1 1.31 0.63
    -10 -7 1 0.59 0.39
    10 7 -1 0.76 0.4
    -10 -7 1 0.91 0.43
    -10 7 1 1.5 0.66
    -9 7 1 1.81 0.71
    -9 -7 1 1.12 0.5
    -9 -7 1 1.03 0.45
    9 7 -1 1.59 0.56
    8 7 -1 1.08 0.62
    -8 -7 1 1.33 0.59
    -8 7 1 0.79 0.49
    -8 -7 1 1.27 0.5
    -7 7 1 2.41 0.71
    -7 -7 1 3.1 0.65
    -7 -7 1 3.21 0.85
    7 7 -1 2.44 0.79
    6 7 -1 0.5 0.38
    6 -7 -1 1.5 0.38
    -6 7 1 1.26 0.43
    -6 -7 1 0.58 0.33
    -6 -7 1 1.13 0.37
    -6 7 1 1.51 0.62
    -5 -7 1 4.45 0.91
    5 -7 -1 4.13 0.6
    -5 7 1 5.42 1.03
    -5 7 1 6.13 0.95
    5 7 -1 6.16 1.18
    -4 7 1 6.08 0.99
    4 7 -1 5.69 1.11
    -4 7 1 4.11 0.82
    -4 -7 1 5.26 1.01
    3 7 -1 4.81 0.98
    -3 7 1 5.1 0.9
    -3 7 1 5.04 0.94
    -3 -7 1 4.65 0.89
    -2 -7 1 12.63 1.43
    -2 7 1 12.45 1.32
    2 7 -1 13.29 1.64
    -2 7 1 14.61 1.62
    -1 7 1 34.8 2.1
    1 -7 -1 36.5 2.33
    1 7 -1 35.08 2.52
    -1 7 1 35.77 2.56
    -1 -7 1 33.92 2.3
    1 7 -1 32.99 1.77
    0 7 -1 5.9 0.82
    0 -7 -1 5.01 0.89
    0 7 1 5.11 0.97
    0 -7 1 6.23 0.99
    0 7 1 5 0.75
    0 7 -1 5.6 1.01
    -1 -7 -1 1.65 0.47
    1 7 1 2.38 0.49
    1 -7 1 1.19 0.42
    -1 -7 -1 1.53 0.57
    -1 7 -1 2.98 0.76
    1 7 1 1.97 0.63
    -1 7 -1 1.45 0.42
    -2 7 -1 0.33 0.3
    -2 -7 -1 0.18 0.25
    2 7 1 1.47 0.59
    2 -7 1 1.09 0.42
    -2 -7 -1 1.29 0.4
    -2 7 -1 0.64 0.38
    3 7 1 0.11 0.29
    -3 7 -1 0.03 0.21
    3 7 1 0.43 0.35
    3 -7 1 -0.01 0.15
    -3 7 -1 -0.03 0.26
    -3 -7 -1 -0.13 0.27
    4 -7 1 4.2 0.68
    -4 -7 -1 3.77 0.83
    4 7 1 4.06 0.95
    -4 7 -1 4.58 0.79
    4 7 1 3.75 0.64
    -4 7 -1 3.58 0.81
    -5 7 -1 10.38 1.42
    -5 7 -1 10.99 1.17
    5 -7 1 10.8 1.06
    -5 -7 -1 10.07 1.1
    -5 -7 -1 10.29 1.4
    5 7 1 12.26 1.7
    -6 -7 -1 9.13 1.33
    -6 7 -1 8.47 1.34
    -6 -7 -1 8.4 1.07
    6 -7 1 6.3 0.83
    6 7 1 8.09 1.46
    -7 -7 -1 12.81 1.58
    -7 -7 -1 13.55 1.42
    -7 7 -1 12.45 1.65
    7 7 1 14.37 1.92
    7 -7 1 12.51 1.18
    -8 -7 -1 0.1 0.36
    8 7 1 0.27 0.35
    -8 -7 -1 0.47 0.41
    8 -7 1 0.32 0.2
    -8 7 -1 0.63 0.57
    9 -7 1 2.02 0.5
    -9 -7 -1 2.49 0.72
    -9 7 -1 1.9 0.69
    -9 -7 -1 2.96 0.76
    9 7 1 2.07 0.8
    -10 7 -1 0.66 0.43
    -10 -7 -1 1.49 0.58
    10 7 1 1.06 0.51
    -10 -7 -1 1.12 0.53
    -11 -7 -1 1.54 0.59
    -11 -7 -1 1.38 0.62
    11 7 1 0.92 0.57
    -11 7 -1 1.55 0.65
    -12 -7 -1 1.4 0.62
    -12 -7 -1 1.67 0.72
    12 7 1 1.1 0.6
    -13 -7 -1 0.92 0.54
    -10 8 1 -0.26 0.47
    9 8 -1 0.8 0.53
    -9 -8 1 0.18 0.29
    -9 8 1 1.11 0.56
    8 8 -1 -1.75 0.75
    -8 -8 1 -0.23 0.37
    -8 8 1 -0.71 0.6
    -7 -8 1 1.23 0.59
    -7 8 1 1.97 0.82
    7 8 -1 1.15 0.64
    -6 -8 1 0.58 0.45
    -6 8 1 0.42 0.47
    6 8 -1 1.9 0.78
    -5 -8 1 5.81 1.09
    5 8 -1 6.62 1.32
    -5 8 1 6.3 1.03
    -5 8 1 6.32 1.18
    -4 8 1 6.85 1.14
    4 8 -1 7.98 1.4
    -4 -8 1 8.2 1.3
    -4 8 1 8.53 1.29
    3 8 -1 13.58 1.79
    -3 -8 1 10.95 1.46
    -3 8 1 12.53 1.56
    -3 8 1 10.87 1.41
    -2 8 1 13.85 1.5
    2 8 -1 15.12 1.84
    -2 8 1 12.51 1.59
    -2 -8 1 11.88 1.48
    -1 8 1 0.47 0.51
    1 -8 -1 0.06 0.26
    1 8 -1 0.32 0.3
    -1 -8 1 -0.09 0.33
    0 -8 -1 2.2 0.7
    0 8 1 1.2 0.6
    0 8 -1 1.9 0.64
    0 -8 1 1.83 0.6
    1 8 1 3.45 0.91
    1 -8 1 3.1 0.74
    -1 8 -1 3.22 0.81
    -1 -8 -1 4.39 0.92
    2 8 1 0.39 0.53
    -2 8 -1 0.27 0.35
    -2 8 -1 -0.29 0.2
    -2 -8 -1 0.26 0.27
    -3 8 -1 6.43 1.04
    -3 8 -1 6.57 1.08
    -3 -8 -1 6.88 1.19
    3 8 1 5.08 1.19
    -4 8 -1 -0.13 0.36
    -4 8 -1 -0.26 0.25
    4 8 1 -0.41 0.45
    -4 -8 -1 -0.43 0.34
    5 8 1 -0.49 0.44
    -5 -8 -1 0.12 0.32
    -5 8 -1 0.48 0.37
    6 8 1 3.6 1
    -6 -8 -1 4.91 1.06
    -6 8 -1 4.21 0.99
    -7 8 -1 4.44 1.04
    -7 -8 -1 7.45 1.35
    7 8 1 5.21 1.3
    -8 -8 -1 0.29 0.33
    8 8 1 0.07 0.4
    -8 8 -1 -0.56 0.47
    -9 -8 -1 1.51 0.66
    -9 8 -1 0.77 0.52
    -10 8 -1 0.48 0.35
    -8 9 1 1.75 0.8
    -7 9 1 2.37 0.83
    -6 9 1 2.12 0.77
    5 9 -1 3.35 1.04
    -5 -9 1 3.51 0.93
    4 9 -1 0.72 0.5
    -4 -9 1 0.5 0.32
    -3 9 1 0.13 0.3
    3 9 -1 0.4 0.43
    -3 -9 1 0.52 0.46
    -2 -9 1 -0.12 0.41
    -2 9 1 -0.22 0.33
    2 9 -1 0.25 0.27
    -1 -9 1 1.27 0.53
    1 9 -1 1.59 0.7
    -1 9 1 1.29 0.71
    0 9 1 0.43 0.29
    0 -9 1 -0.1 0.26
    0 -9 -1 0.17 0.28
    -1 -9 -1 1.44 0.6
    -1 9 -1 0.79 0.55
    1 9 1 0.82 0.45
    2 9 1 0.28 0.4
    -2 -9 -1 0.03 0.35
    -2 9 -1 0.29 0.26
    -3 9 -1 -0.8 0.43
    3 9 1 -0.51 0.47
    -3 -9 -1 0.4 0.38
    -4 -9 -1 7.21 1.32
    4 9 1 6.82 1.46
    -5 9 -1 3.83 0.96
    -6 9 -1 0.25 0.3
    -7 9 -1 2.04 0.77
    -8 9 -1 -0.59 0.49
    -2 10 1 1.04 0.57
    -1 10 1 0.27 0.36
    0 10 -1 0.1 0.28
    -1 10 -1 1.67 0.67
    -20 0 2 1.97 0.63
    -19 0 2 3.27 0.95
    -19 0 2 3.15 0.73
    -18 0 2 0.3 0.34
    -18 0 2 -0.23 0.19
    -18 0 2 0.22 0.41
    -17 0 2 6.11 1.12
    -17 0 2 5.22 1.08
    -16 0 2 17.13 1.87
    -16 0 2 16.67 1.76
    -15 0 2 15.32 1.62
    -15 0 2 16.39 1.76
    -14 0 2 9.28 1.29
    -14 0 2 9.75 1.26
    13 0 -2 18.31 0.95
    -13 0 2 19.68 1.69
    -13 0 2 19.81 1.74
    -12 0 2 73.15 3.17
    -12 0 2 67.6 2.97
    12 0 -2 69.58 1.82
    -11 0 2 1.37 0.46
    11 0 -2 1.72 0.29
    -11 0 2 1.41 0.44
    10 0 -2 23.66 1.02
    -10 0 2 24.14 1.64
    -10 0 2 24.71 1.6
    9 0 -2 4.29 0.42
    -9 0 2 4.4 0.67
    8 0 -2 150.79 2.36
    -8 0 2 145.16 3.53
    7 0 -2 332.72 3.37
    -7 0 2 327.79 3.95
    -7 0 2 334.91 4.96
    6 0 -2 10.77 0.78
    6 0 -2 10.67 0.56
    -6 0 2 12.23 0.88
    -6 0 2 10.69 0.66
    5 0 -2 41.31 1.39
    5 0 -2 41.54 1.03
    -5 0 2 41.61 1.18
    -5 0 2 41.18 1.44
    -4 0 2 400.69 3.99
    4 0 -2 398.68 2.87
    -4 0 2 386.55 3.18
    4 0 -2 401.66 3.83
    -4 0 2 414.4 4.1
    -3 0 2 3.62 0.33
    3 0 -2 3.28 0.24
    3 0 -2 3.33 0.31
    -3 0 2 3.4 0.26
    -3 0 2 3.14 0.32
    -2 0 2 634.21 4.16
    2 0 -2 638.03 4.05
    -2 0 2 625.93 3.12
    -1 0 2 15.32 0.63
    1 0 -2 14.13 0.61
    -1 0 2 15.03 0.59
    -1 0 2 15.65 0.48
    1 0 -2 14.9 0.47
    1 0 -2 16.04 0.41
    0 0 -2 242.58 2.56
    0 0 -2 236.61 2.02
    0 0 2 241.47 1.98
    0 0 -2 241.06 2.6
    0 0 2 239.74 2.35
    0 0 2 241.77 1.71
    0 0 -2 236.36 2.37
    0 0 2 240.31 2.47
    0 0 -2 243.85 2.38
    0 0 2 239.82 2.32
    0 0 -2 239.53 1.69
    -1 0 -2 234.58 2.07
    -1 0 -2 234.42 2.51
    1 0 2 230.12 2.13
    1 0 2 231.39 2.53
    -1 0 -2 234.46 2.62
    1 0 2 236.7 2.04
    1 0 2 240.5 2.57
    -1 0 -2 236.08 2.57
    1 0 2 235.76 2.55
    -2 0 -2 612.46 4.71
    2 0 2 606.5 3.91
    2 0 2 619.34 4.7
    2 0 2 603.31 4.72
    -2 0 -2 604.93 4.64
    -2 0 -2 597.28 4.55
    2 0 2 604.06 4.6
    -2 0 -2 594.59 2.67
    -3 0 -2 3.83 0.25
    -3 0 -2 3.71 0.41
    3 0 2 3.16 0.33
    3 0 2 3.34 0.4
    3 0 2 3.88 0.43
    -3 0 -2 3.96 0.43
    -3 0 -2 3.45 0.4
    4 0 2 64.55 1.96
    -4 0 -2 64.32 1.88
    -4 0 -2 63.11 1.87
    -4 0 -2 62.65 1.85
    -4 0 -2 59.8 1.15
    4 0 2 67.02 1.95
    5 0 2 450.77 5.54
    5 0 2 448.37 5.62
    -5 0 -2 439.86 5.4
    -5 0 -2 441.14 5.35
    -5 0 -2 450 5.38
    -6 0 -2 55.6 2.05
    -6 0 -2 50.88 1.99
    6 0 2 54.64 2.11
    -7 0 -2 36.64 1.8
    -7 0 -2 38.92 1.84
    -8 0 -2 196.59 4.46
    -8 0 -2 197.89 4.4
    -9 0 -2 38.79 1.48
    -9 0 -2 37.84 2.06
    -9 0 -2 40.18 2.09
    -10 0 -2 99.56 3.47
    10 0 2 101.17 2.62
    -10 0 -2 97.06 2.51
    -10 0 -2 96.23 3.51
    -11 0 -2 19.74 1.21
    -11 0 -2 18.11 1.55
    11 0 2 17.93 1.13
    -11 0 -2 18.84 1.63
    12 0 2 11.84 0.92
    -12 0 -2 11.26 0.97
    12 0 2 11.72 1.17
    -12 0 -2 11.84 1.32
    -12 0 -2 12.03 1.36
    -13 0 -2 2.22 0.62
    -13 0 -2 3.42 0.57
    -13 0 -2 3.1 0.75
    13 0 2 3.43 0.64
    14 0 2 21.8 1.74
    -14 0 -2 21.9 2.04
    -14 0 -2 22.31 1.52
    -14 0 -2 19.51 1.82
    15 0 2 0.27 0.21
    -15 0 -2 0.13 0.2
    -15 0 -2 0.45 0.28
    -15 0 -2 0.48 0.29
    -16 0 -2 0.47 0.29
    16 0 2 0.94 0.4
    -16 0 -2 0.79 0.48
    -17 0 -2 2.76 0.88
    17 0 2 4.29 0.9
    -17 0 -2 4.03 0.91
    -18 0 -2 3.71 1
    -20 1 2 5.25 1.18
    -20 -1 2 5.88 1.08
    -19 1 2 0.63 0.38
    -19 1 2 1.49 0.69
    19 -1 -2 0.16 0.41
    -19 -1 2 1.01 0.49
    -19 -1 2 0.83 0.58
    -18 -1 2 2.97 0.7
    -18 1 2 1.8 0.64
    18 -1 -2 2.31 0.63
    -18 -1 2 1.7 0.71
    -18 1 2 1.1 0.53
    -17 1 2 0.22 0.31
    -17 -1 2 0.27 0.44
    17 -1 -2 -0.07 0.3
    -17 -1 2 -0.32 0.3
    -17 1 2 0.21 0.3
    -16 -1 2 2.6 0.6
    -16 1 2 1.75 0.65
    -16 1 2 2.96 0.73
    -16 -1 2 2.59 0.8
    -16 -1 2 2.6 0.66
    16 -1 -2 2.05 0.52
    -15 -1 2 13.61 1.41
    -15 -1 2 12.53 1.57
    -15 1 2 13.06 1.62
    -15 -1 2 13.68 1.3
    -15 1 2 12.49 1.49
    14 1 -2 42.39 1.87
    -14 -1 2 38.1 2.62
    -14 1 2 42.98 2.78
    -14 -1 2 40.08 2.32
    -14 -1 2 36.5 2.01
    -14 1 2 40.2 2.54
    -13 -1 2 11.88 1.21
    13 1 -2 13.37 1.05
    -13 -1 2 13.04 1.47
    -13 -1 2 14.3 1.2
    -13 1 2 13.92 1.53
    -13 1 2 14.85 1.5
    -12 -1 2 51.93 2.75
    12 1 -2 47.61 1.97
    12 -1 -2 48.84 1
    -12 -1 2 51.24 2.39
    -12 1 2 46.2 2.63
    -12 1 2 46.45 2.45
    -11 -1 2 57.17 2.38
    11 1 -2 56.65 2.1
    11 -1 -2 57.21 1.07
    -11 1 2 54.53 2.53
    -11 -1 2 55 2.71
    -11 1 2 55.06 2.73
    -10 1 2 3.1 0.56
    -10 -1 2 3.79 0.57
    -10 -1 2 3.44 0.65
    10 1 -2 3.13 0.49
    10 -1 -2 3 0.25
    -9 -1 2 31.68 1.82
    9 -1 -2 30.49 0.75
    -9 1 2 31.52 1.7
    -9 -1 2 31.05 1.52
    9 1 -2 33.84 1.53
    8 1 -2 0.56 0.2
    8 -1 -2 1.35 0.17
    -8 -1 2 0.55 0.26
    -8 1 2 1.33 0.22
    -8 1 2 0.49 0.2
    7 -1 -2 94.25 2.36
    7 -1 -2 92.1 1.24
    -7 1 2 93.67 2.52
    -7 -1 2 92.56 2.75
    -7 1 2 94 1.54
    7 1 -2 95.87 2.41
    -6 1 2 89.25 2.66
    6 1 -2 86.52 2.34
    6 1 -2 85.48 2.18
    -6 1 2 83.76 1.3
    -6 -1 2 85.98 2.45
    -6 -1 2 82.19 2.28
    6 -1 -2 84.58 2.04
    6 -1 -2 86.25 1.18
    -6 1 2 85.12 2.15
    -5 1 2 204.78 3.69
    5 1 -2 203.05 3.28
    5 1 -2 196.68 3.14
    -5 -1 2 205.92 3.44
    -5 1 2 194.34 1.73
    5 -1 -2 200.92 1.85
    -5 1 2 200.17 2.96
    -5 -1 2 199.68 3.36
    -4 -1 2 81.63 2
    -4 1 2 78.12 2.1
    -4 1 2 81.42 1.64
    4 1 -2 76.56 1.86
    4 1 -2 76.97 1.82
    -4 1 2 75.28 1.07
    -4 -1 2 77.62 1.89
    4 -1 -2 77.33 1.2
    -3 -1 2 1390.8 4.73
    -3 -1 2 1419.21 7.69
    -3 1 2 1365.82 8.19
    3 -1 -2 1382.14 8.01
    3 1 -2 1419.21 7.38
    -3 1 2 1354.65 4.97
    -3 -1 2 1425.68 7.1
    -2 -1 2 1.77 0.18
    2 1 -2 1.47 0.23
    -2 1 2 1.96 0.3
    -2 -1 2 1.7 0.21
    2 1 -2 1.92 0.22
    2 -1 -2 1.91 0.31
    2 1 -2 1.6 0.18
    -2 -1 2 2.22 0.28
    1 1 -2 66.99 1.32
    -1 1 2 64.77 1.7
    -1 1 2 67.1 1.27
    1 -1 -2 64.32 1.67
    1 1 -2 66.73 1.18
    -1 1 2 68.42 1.29
    -1 -1 2 68.31 1.14
    -1 -1 2 69.4 1.42
    -1 -1 2 65.86 1.18
    -1 -1 2 63.1 1.19
    1 1 -2 65.87 1.19
    1 1 -2 68.11 1.08
    0 1 2 181.38 2.2
    0 1 -2 182.24 2.25
    0 -1 2 182.98 1.68
    0 1 2 178.3 2.13
    0 -1 -2 181.05 2.1
    0 -1 2 182.87 2.05
    0 1 -2 177.69 1.91
    0 1 -2 178.7 1.95
    0 -1 2 178.78 2.27
    0 1 2 176.05 2.73
    0 1 -2 181.46 1.61
    0 -1 2 175.39 1.96
    0 -1 -2 173.05 2.78
    0 -1 -2 181.82 2.24
    0 1 -2 177.68 1.77
    1 1 2 1586.7 8.28
    -1 -1 -2 1603.78 8.44
    -1 -1 -2 1630.38 6.64
    1 -1 2 1619.24 4.26
    -1 1 -2 1586.23 6.02
    1 1 2 1656.33 7.51
    1 1 2 1623.77 6.66
    -1 1 -2 1628.76 4.46
    1 -1 2 1633.48 8.01
    1 -1 2 1605.56 5.48
    1 1 2 1625.87 8.24
    1 1 2 1614.95 6.39
    -1 -1 -2 1650.94 7.52
    1 -1 2 1609.35 5.99
    -1 1 -2 1615.34 6.15
    -1 1 -2 1658.38 7.89
    -2 -1 -2 644.16 4.45
    2 1 2 669.86 5.38
    -2 1 -2 651.87 4.36
    -2 1 -2 651.49 5.61
    2 -1 2 667.49 5.77
    2 1 2 634.28 4.18
    -2 -1 -2 646.82 5.61
    -2 -1 -2 645.74 5.28
    2 1 2 650.13 4.36
    2 -1 2 639.01 3.13
    -2 -1 -2 623.71 4.27
    -2 1 -2 637.48 4.22
    2 -1 2 654.92 4.34
    2 1 2 636.22 5.17
    2 -1 2 647.12 4.26
    -2 1 -2 627.23 3.03
    -3 -1 -2 10.11 0.6
    3 1 2 9.88 0.74
    -3 -1 -2 10 0.57
    -3 1 -2 11.03 0.81
    3 1 2 10.29 0.61
    -3 -1 -2 10.02 0.72
    -3 1 -2 10.9 0.65
    -3 1 -2 10.61 0.61
    -3 1 -2 10.38 0.41
    3 -1 2 10.12 0.37
    3 1 2 10.1 0.69
    3 -1 2 10.31 0.8
    3 -1 2 10.25 0.6
    3 1 2 10.19 0.56
    3 -1 2 10.28 0.63
    -3 -1 -2 9.91 0.73
    4 1 2 14.28 0.69
    -4 -1 -2 13.43 0.73
    4 1 2 12.85 0.76
    -4 -1 -2 14.07 0.94
    4 -1 2 11.39 0.91
    -4 1 -2 14.48 0.84
    -4 -1 -2 14.05 0.75
    4 1 2 14.94 0.89
    4 1 2 13.67 0.95
    -4 -1 -2 14.52 0.91
    4 -1 2 13.69 0.82
    -4 1 -2 13.91 0.99
    4 -1 2 14.94 0.78
    4 -1 2 13.99 0.44
    -5 -1 -2 32.57 1.56
    -5 -1 -2 32.91 1.47
    -5 -1 -2 32.48 1.21
    5 -1 2 32.71 1.4
    -5 1 -2 33.82 1.4
    -5 1 -2 35.27 1.69
    5 -1 2 33.14 1.28
    -5 -1 -2 32.96 1.27
    5 1 2 33.65 1.39
    5 -1 2 32.89 0.69
    -6 -1 -2 33.57 1.68
    -6 -1 -2 31.84 1.38
    -6 1 -2 34.48 1.79
    -6 -1 -2 32.83 1.3
    6 -1 2 34.76 0.75
    -6 1 -2 33.66 1.53
    6 1 2 34.45 1.54
    6 -1 2 33.23 1.53
    6 -1 2 34.21 1.41
    7 1 2 9.26 0.86
    -7 -1 -2 10.01 0.99
    -7 1 -2 9.56 1
    -7 1 -2 8.11 0.81
    -7 -1 -2 10.7 0.86
    7 -1 2 9.66 0.8
    7 -1 2 9.58 0.42
    -7 -1 -2 9.55 0.75
    -8 1 -2 -0.03 0.18
    -8 1 -2 0.13 0.17
    8 -1 2 0.13 0.09
    -8 -1 -2 -0.14 0.14
    -8 -1 -2 -0.09 0.17
    8 -1 2 0.11 0.16
    -8 -1 -2 -0.1 0.13
    -9 -1 -2 140.94 4.15
    -9 1 -2 135.27 4.12
    9 -1 2 129.56 2.04
    -9 1 -2 134.01 3.74
    -9 -1 -2 136.01 3.16
    9 -1 2 136.89 3.36
    -9 -1 -2 138.29 3.55
    9 -1 2 137.83 1.69
    10 -1 2 50.74 2.15
    -10 -1 -2 51.33 2.29
    10 -1 2 48.17 1.2
    -10 1 -2 46.41 2.32
    10 -1 2 52.15 1.04
    -10 -1 -2 52.29 2.68
    -10 1 -2 54.14 2.73
    -10 -1 -2 51.13 2.04
    -11 1 -2 7.38 1.09
    -11 -1 -2 7.24 1.06
    11 -1 2 6.17 0.8
    -11 -1 -2 7.4 0.83
    11 1 2 5.63 0.77
    -11 1 -2 6.63 0.95
    -11 -1 -2 6.1 0.84
    -12 1 -2 40.94 2.47
    -12 1 -2 42.72 2.68
    -12 -1 -2 40.77 2.02
    -12 -1 -2 41.88 2.3
    -12 -1 -2 42.39 2.66
    12 -1 2 38.86 2.09
    12 1 2 44 2.19
    13 -1 2 10.33 1.16
    -13 1 -2 10.6 1.31
    -13 -1 -2 10.88 1.1
    -13 -1 -2 10.64 1.21
    13 1 2 12.12 1.15
    -13 1 -2 13.07 1.53
    -13 -1 -2 11.2 1.44
    -14 1 -2 0.98 0.44
    -14 -1 -2 0.84 0.48
    14 -1 2 0.39 0.25
    -14 -1 -2 0.85 0.34
    -14 -1 -2 0.4 0.29
    -14 1 -2 0.55 0.29
    -15 1 -2 1.76 0.46
    -15 -1 -2 2.53 0.61
    -15 1 -2 1.42 0.61
    15 -1 2 1.78 0.52
    -15 -1 -2 1.96 0.59
    -15 -1 -2 1.45 0.59
    -15 1 -2 1.82 0.62
    -16 1 -2 1 0.53
    -16 -1 -2 0.88 0.34
    16 -1 2 0.87 0.42
    -16 -1 -2 0.98 0.5
    16 1 2 1.44 0.53
    -16 1 -2 1.1 0.55
    -17 1 -2 0.26 0.27
    17 1 2 1.06 0.51
    -17 -1 -2 0.6 0.41
    17 -1 2 0.12 0.25
    -17 1 -2 0.52 0.42
    -18 1 -2 7.52 1.38
    -18 1 -2 9.92 1.62
    -20 -2 2 0.99 0.53
    -20 2 2 0.65 0.48
    -19 -2 2 1.28 0.64
    19 -2 -2 1.31 0.51
    -19 2 2 0.68 0.45
    -19 2 2 0.37 0.35
    18 -2 -2 2.17 0.62
    -18 -2 2 2.94 0.76
    -18 2 2 2.26 0.82
    -18 -2 2 3.2 0.94
    -18 2 2 1.99 0.68
    -17 2 2 0.35 0.33
    -17 -2 2 -0.04 0.29
    17 -2 -2 0.28 0.41
    -17 -2 2 0.53 0.32
    -17 2 2 -0.04 0.29
    -16 2 2 1.28 0.56
    -16 -2 2 1.71 0.71
    16 -2 -2 1.46 0.5
    -16 2 2 -0.02 0.55
    -16 -2 2 0.42 0.29
    -15 -2 2 0.68 0.37
    -15 -2 2 1.13 0.57
    -15 2 2 -0.01 0.32
    15 2 -2 0.76 0.35
    15 -2 -2 0.65 0.35
    -15 2 2 0.87 0.37
    -14 -2 2 -0.11 0.22
    -14 -2 2 0.12 0.19
    -14 2 2 -0.2 0.2
    -14 -2 2 -0.17 0.35
    14 -2 -2 0.54 0.33
    -14 2 2 -0.09 0.35
    13 2 -2 100.41 3.42
    -13 -2 2 100.14 3.52
    -13 -2 2 95.4 4.1
    13 -2 -2 100.2 3.21
    -13 -2 2 101.82 3.12
    -13 2 2 101.62 3.71
    -13 2 2 106.63 4.42
    12 -2 -2 10.64 1
    -12 2 2 8.78 1.21
    12 2 -2 8.26 0.97
    -12 -2 2 11.65 1.38
    -12 -2 2 9.29 1.02
    -12 2 2 11.42 1.2
    -12 -2 2 9.67 0.92
    -11 -2 2 15.54 1.49
    -11 2 2 14.54 1.26
    11 -2 -2 14.94 1.12
    -11 -2 2 14.15 1.2
    -11 -2 2 16.48 1.13
    11 2 -2 14.74 1.26
    -11 2 2 13.98 1.47
    10 -2 -2 20.99 1.23
    -10 2 2 18.03 1.31
    10 2 -2 20.81 1.47
    -10 -2 2 20.86 1.64
    -10 -2 2 20.14 1.15
    -10 -2 2 19.69 1.36
    -9 2 2 9.82 0.91
    9 -2 -2 9.02 0.76
    -9 -2 2 9.31 0.89
    -9 -2 2 8.54 1.01
    9 2 -2 8.16 0.89
    -9 -2 2 9.14 0.71
    -8 -2 2 1.5 0.34
    8 2 -2 1.86 0.43
    -8 -2 2 2.12 0.31
    8 -2 -2 1.62 0.3
    -8 -2 2 1.78 0.45
    -8 -2 2 2.2 0.37
    -8 2 2 0.83 0.27
    -7 -2 2 85.73 1.72
    -7 2 2 86.52 2.28
    -7 -2 2 89.54 2.81
    -7 2 2 86.58 1.07
    -7 -2 2 85.7 2.02
    7 2 -2 88.51 2.79
    -7 -2 2 86.83 2.47
    7 -2 -2 88.25 1.98
    6 2 -2 2.42 0.46
    -6 2 2 2.13 0.33
    -6 -2 2 2.18 0.4
    6 -2 -2 2.52 0.3
    -6 -2 2 2.25 0.29
    -6 -2 2 2.55 0.44
    -6 2 2 2.71 0.22
    -5 2 2 9.57 0.9
    -5 -2 2 9.44 0.74
    -5 -2 2 8.94 0.77
    -5 2 2 9.74 0.61
    -5 2 2 8.87 0.45
    5 -2 -2 8.94 0.5
    -5 -2 2 9.94 0.51
    5 2 -2 10.26 0.78
    5 2 -2 9.69 0.85
    4 2 -2 4.46 0.45
    4 2 -2 3.82 0.45
    -4 -2 2 4.4 0.49
    -4 2 2 4.92 0.61
    -4 2 2 4.67 0.37
    4 -2 -2 4.49 0.56
    4 -2 -2 4.64 0.31
    -4 -2 2 4.39 0.28
    -4 -2 2 4.63 0.49
    4 2 -2 4.89 0.59
    3 2 -2 26.31 1.27
    -3 -2 2 25.98 1.04
    3 2 -2 26.35 1
    3 -2 -2 25.87 1.28
    -3 2 2 25.2 0.62
    -3 2 2 22.93 1.26
    -3 -2 2 24.24 0.59
    -3 -2 2 24.98 1.3
    3 2 -2 24.31 0.62
    -3 -2 2 24.88 1.08
    3 -2 -2 25.17 0.6
    3 2 -2 26.71 1.05
    -2 -2 2 184.45 2.79
    2 -2 -2 187.73 3.37
    -2 2 2 183.86 3.49
    -2 -2 2 193.59 3.43
    -2 2 2 189.06 1.39
    2 2 -2 187.4 3.22
    2 2 -2 187.34 1.95
    2 -2 -2 186.95 1.46
    -2 -2 2 186.03 2.06
    2 2 -2 181.97 2.57
    -2 -2 2 189.13 2.45
    -2 2 2 179.03 2.16
    -2 2 2 183.28 2.79
    2 2 -2 185.84 2.69
    -1 -2 2 37.41 1.2
    -1 -2 2 37.36 0.9
    1 -2 -2 35.88 1.47
    -1 2 2 35.31 0.64
    1 -2 -2 35.1 1.01
    -1 2 2 37.04 1.28
    1 2 -2 36.68 1.34
    1 2 -2 37.25 0.79
    -1 2 2 35.48 1.5
    1 2 -2 35.27 1.08
    -1 2 2 36.36 0.97
    1 2 -2 37.03 1.17
    -1 -2 2 37.77 1.12
    -1 -2 2 35.46 1.09
    -1 -2 2 37.15 1.43
    1 -2 -2 36.53 1.24
    1 2 -2 38.21 1.08
    0 2 -2 126.64 2.27
    0 -2 -2 123.99 2.35
    0 2 -2 126.4 2.3
    0 -2 2 122.52 2.07
    0 2 2 125.38 2.38
    0 2 -2 124.25 2.05
    0 -2 2 132.04 2.52
    0 2 2 126.32 2.03
    0 -2 2 127.97 2.35
    0 -2 2 123.44 2.04
    0 2 2 122.93 2.76
    0 -2 -2 120.86 2.73
    0 2 -2 119.81 1.95
    0 -2 -2 124.07 2.03
    -1 -2 -2 20.02 0.97
    -1 -2 -2 20.16 0.91
    -1 -2 -2 19.82 1.12
    -1 2 -2 20.68 0.82
    -1 2 -2 20.47 0.85
    1 2 2 21 0.93
    -1 2 -2 20.12 0.81
    1 -2 2 21.79 0.83
    1 -2 2 20.59 0.84
    1 -2 2 20.35 0.59
    1 -2 2 21.04 1.06
    1 2 2 20.88 1.1
    -1 2 -2 22.18 1.06
    1 2 2 19.2 0.96
    1 -2 2 21.82 0.96
    -2 -2 -2 9.05 0.77
    -2 2 -2 8.86 0.76
    -2 2 -2 9.73 0.55
    -2 2 -2 9.75 0.52
    2 -2 2 9.79 0.46
    -2 2 -2 9.57 0.47
    2 -2 2 9.1 0.58
    -2 2 -2 9.79 0.59
    -2 -2 -2 8.43 0.67
    2 2 2 9.47 0.69
    2 -2 2 10.9 0.64
    2 2 2 10.8 0.8
    2 -2 2 8.84 0.76
    2 2 2 9.67 0.52
    2 2 2 9.97 0.72
    -2 -2 -2 9.53 0.7
    3 -2 2 12.05 0.61
    3 -2 2 11.27 0.67
    -3 -2 -2 11.45 0.91
    3 -2 2 11.1 0.6
    -3 -2 -2 11.23 0.8
    3 -2 2 11.78 0.95
    -3 2 -2 11.79 0.6
    -3 -2 -2 11.09 0.82
    3 2 2 10.59 0.74
    -3 -2 -2 9.93 0.83
    -3 2 -2 11.08 0.48
    3 2 2 10.43 0.76
    -3 -2 -2 11.58 0.61
    -3 2 -2 11.9 0.94
    3 2 2 11.29 0.57
    -3 2 -2 11.43 0.67
    -3 2 -2 11.65 0.6
    3 2 2 12.05 0.86
    -4 -2 -2 14.11 1
    -4 2 -2 11.85 0.99
    -4 -2 -2 12.37 0.97
    -4 2 -2 13.25 0.46
    -4 2 -2 13.98 0.68
    -4 2 -2 12.98 0.78
    4 -2 2 12.57 0.77
    -4 -2 -2 14 0.92
    -4 2 -2 13.13 0.73
    4 2 2 13.81 0.87
    4 2 2 13.74 0.9
    4 2 2 13.17 0.68
    -4 -2 -2 14.12 1.02
    4 -2 2 13.95 0.75
    -4 -2 -2 12.16 0.66
    4 -2 2 13.12 0.6
    5 -2 2 182.8 1.97
    -5 -2 -2 191.2 2.74
    5 2 2 184.16 2.9
    -5 -2 -2 185.06 3.46
    -5 -2 -2 188.33 3.99
    -5 2 -2 189.5 3.09
    -5 2 -2 187.35 1.67
    -5 2 -2 192.14 4.3
    5 2 2 186.4 3.49
    -5 -2 -2 193.56 3.91
    5 -2 2 187.33 3.11
    5 -2 2 192.06 3.12
    -6 -2 -2 1.48 0.37
    -6 2 -2 1.27 0.3
    -6 2 -2 1.82 0.5
    6 2 2 0.94 0.29
    6 2 2 1.66 0.31
    6 -2 2 1.46 0.3
    -6 -2 -2 1.29 0.3
    6 -2 2 0.96 0.25
    -6 -2 -2 1.27 0.25
    -7 -2 -2 33.73 1.89
    -7 2 -2 31.29 1.94
    -7 2 -2 31.58 1.51
    7 -2 2 33.45 1.48
    -7 -2 -2 31.73 1.58
    7 2 2 31.55 1.43
    -7 -2 -2 33.03 1.33
    8 2 2 136.11 3.16
    -8 2 -2 140.79 3.44
    -8 -2 -2 137.67 4.08
    -8 -2 -2 142.46 3.45
    -8 -2 -2 138.13 2.96
    -8 2 -2 143.2 4.36
    8 -2 2 141.61 3.24
    -9 -2 -2 0.74 0.26
    -9 2 -2 1.1 0.36
    -9 -2 -2 0.76 0.27
    9 -2 2 0.8 0.28
    -9 2 -2 0.84 0.36
    -9 -2 -2 0.76 0.35
    -10 2 -2 44.85 2.21
    10 -2 2 43.62 2
    -10 -2 -2 45.3 1.95
    -10 2 -2 44.97 2.68
    -10 -2 -2 45.57 2.15
    -10 -2 -2 49.11 2.69
    11 2 2 123.38 4.03
    -11 -2 -2 119.15 3.3
    -11 -2 -2 117.03 4.33
    11 -2 2 116.44 3.41
    -11 2 -2 118.27 4.48
    -11 -2 -2 116.31 3.58
    -11 2 -2 112.74 3.72
    -12 2 -2 0.2 0.23
    12 2 2 0.38 0.25
    -12 2 -2 0.53 0.41
    12 -2 2 0.48 0.24
    -12 -2 -2 0.99 0.36
    -12 -2 -2 1.25 0.52
    -12 -2 -2 0.47 0.28
    -13 -2 -2 3.89 0.67
    -13 -2 -2 3.79 0.89
    13 -2 2 3.1 0.62
    -13 2 -2 3.99 0.77
    -13 -2 -2 2.75 0.61
    -13 2 -2 3.73 0.89
    13 2 2 2.19 0.56
    -14 -2 -2 0.2 0.25
    -14 2 -2 0.16 0.23
    14 -2 2 0.67 0.35
    -14 -2 -2 0.63 0.44
    -14 2 -2 0.11 0.3
    -15 -2 -2 0.02 0.26
    15 -2 2 0.35 0.3
    -15 -2 -2 0.12 0.37
    -15 2 -2 0.3 0.32
    -15 2 -2 0.02 0.32
    -16 2 -2 5.2 1.15
    -16 -2 -2 5.08 0.92
    16 -2 2 5.51 0.96
    -16 2 -2 5.02 1.02
    -16 -2 -2 5.23 1.13
    -17 -2 -2 0.03 0.46
    17 -2 2 0.45 0.34
    -17 2 -2 0.33 0.46
    -17 2 -2 -0.03 0.24
    -18 2 -2 -0.03 0.39
    -19 -3 2 0.17 0.36
    19 -3 -2 0.17 0.39
    -18 -3 2 0.05 0.29
    -18 3 2 0.5 0.28
    18 -3 -2 0.75 0.41
    -18 3 2 1.03 0.77
    17 -3 -2 -0.05 0.27
    -17 -3 2 -0.33 0.32
    -17 3 2 -0.4 0.44
    -17 3 2 -0.34 0.41
    -17 -3 2 -0.2 0.27
    -16 -3 2 2.52 0.69
    16 -3 -2 1.66 0.52
    -16 3 2 0.61 0.55
    16 3 -2 0.78 0.36
    -16 -3 2 1.22 0.6
    -16 3 2 1.5 0.51
    15 -3 -2 4.49 0.76
    -15 3 2 3.3 0.72
    15 3 -2 3.62 0.76
    -15 -3 2 3.17 0.85
    -15 -3 2 4.53 0.9
    -15 3 2 3.59 0.93
    14 -3 -2 1.44 0.45
    -14 3 2 1.68 0.65
    14 3 -2 1.69 0.57
    -14 3 2 1.15 0.45
    -14 -3 2 1.4 0.69
    -14 -3 2 1.35 0.47
    -13 3 2 10.91 1.19
    -13 3 2 13.55 1.69
    13 3 -2 13.78 1.44
    13 -3 -2 11.89 1.09
    -13 -3 2 10.82 1.42
    -13 -3 2 14.26 1.46
    12 3 -2 2.27 0.62
    -12 -3 2 1.89 0.57
    -12 -3 2 2.92 0.64
    12 -3 -2 2.05 0.45
    -12 3 2 2.73 0.58
    -12 3 2 2.43 0.71
    -11 -3 2 19.35 1.72
    -11 -3 2 19.63 0.94
    -11 -3 2 19.08 1.55
    11 3 -2 19.98 1.64
    -11 3 2 16.07 1.68
    -11 3 2 16.98 1.3
    11 -3 -2 18.33 1.2
    10 3 -2 4.89 0.79
    -10 -3 2 5.9 0.9
    -10 -3 2 5.61 0.45
    -10 -3 2 5.19 0.79
    10 -3 -2 5.51 0.62
    -10 3 2 5.05 0.67
    -9 3 2 10.08 0.86
    -9 -3 2 10.56 0.86
    9 -3 -2 9.79 0.78
    -9 -3 2 10.21 1.04
    -9 -3 2 10.95 0.52
    9 3 -2 9.27 1.07
    -9 -3 2 10.12 1.13
    -8 -3 2 64.62 2.65
    8 3 -2 64.89 2.76
    8 -3 -2 63.16 1.81
    -8 -3 2 63.58 2.49
    -8 -3 2 62.81 1.95
    -8 3 2 64.7 0.95
    -8 3 2 65.06 2.03
    -7 -3 2 0.84 0.3
    -7 -3 2 0.62 0.18
    7 3 -2 0.39 0.28
    7 -3 -2 0.81 0.21
    -7 3 2 0.79 0.15
    -7 -3 2 1.03 0.36
    -7 3 2 0.5 0.17
    6 -3 -2 249.98 3.04
    -6 -3 2 240.25 3.27
    -6 -3 2 248 4.56
    -6 3 2 250.55 3.27
    -6 -3 2 247.34 3.29
    6 3 -2 260.12 5.2
    -6 -3 2 247.91 4.6
    -5 -3 2 124.02 3.11
    5 3 -2 131.27 3.58
    -5 -3 2 117.66 2.04
    -5 3 2 127.53 2.04
    5 -3 -2 120.54 1.94
    -5 -3 2 123.96 3
    -4 3 2 2.48 0.26
    4 3 -2 2.72 0.38
    4 -3 -2 2.34 0.46
    -4 -3 2 2.43 0.25
    4 -3 -2 2.25 0.24
    -4 -3 2 2.97 0.43
    -4 -3 2 2.71 0.46
    4 3 -2 2.61 0.5
    3 -3 -2 214.31 4.15
    -3 -3 2 214.87 3.29
    3 3 -2 215.22 4.27
    3 3 -2 216.09 1.86
    -3 3 2 207.49 4.36
    3 -3 -2 209.06 2.27
    -3 3 2 210.62 2.31
    3 3 -2 212.38 2.04
    -3 -3 2 207.56 3.73
    3 3 -2 217.08 3.09
    -3 -3 2 219.96 1.96
    -3 3 2 209.76 2.14
    -2 -3 2 1.95 0.27
    2 3 -2 1.89 0.4
    -2 3 2 1.6 0.2
    -2 -3 2 1.88 0.36
    -2 3 2 1.88 0.2
    2 -3 -2 2.04 0.41
    2 3 -2 1.68 0.24
    2 3 -2 2.1 0.32
    2 3 -2 1.96 0.24
    2 3 -2 1.95 0.34
    2 -3 -2 1.63 0.19
    -2 3 2 1.46 0.36
    -1 -3 2 11.71 0.83
    1 3 -2 12.45 0.95
    -1 -3 2 12.79 0.77
    1 -3 -2 12.85 1
    1 3 -2 12.54 0.66
    1 3 -2 12.5 0.84
    1 3 -2 12.22 0.72
    -1 3 2 11.96 0.61
    -1 3 2 12.71 0.54
    -1 -3 2 14.5 0.63
    1 3 -2 12.63 0.75
    1 -3 -2 12.72 0.88
    -1 3 2 11.89 1.01
    1 -3 -2 12.97 0.66
    0 3 -2 21.12 0.96
    0 3 -2 21.08 0.95
    0 3 2 19.59 1.27
    0 -3 2 20.78 0.61
    0 3 -2 19.1 1.11
    0 -3 -2 21.01 1.16
    0 -3 -2 20.38 1.27
    0 3 -2 20.32 1.06
    0 3 2 21.65 0.91
    0 -3 2 20.4 1.06
    0 -3 2 20.37 0.97
    0 3 -2 20.36 1.06
    0 -3 -2 21.03 0.91
    0 3 2 20.61 0.75
    1 3 2 140.05 2.62
    1 -3 2 137.25 2.66
    -1 3 -2 133.63 2.78
    -1 -3 -2 136.78 2.55
    -1 -3 -2 135.85 3.32
    -1 3 -2 139.77 2.45
    -1 3 -2 138.47 2.7
    1 3 2 130.11 3.19
    -1 -3 -2 130.83 2.99
    -1 3 -2 136.06 2.62
    1 -3 2 134.51 2.52
    -1 3 -2 139.08 3.04
    2 3 2 6.1 0.6
    2 -3 2 5.98 0.27
    -2 -3 -2 5.49 0.63
    -2 -3 -2 5.68 0.68
    -2 3 -2 6.74 0.59
    2 3 2 5.42 0.64
    2 3 2 5.35 0.44
    2 -3 2 6.94 0.57
    -2 3 -2 5.78 0.51
    -2 3 -2 5.56 0.67
    -2 -3 -2 6.1 0.59
    2 3 2 6.02 0.68
    2 -3 2 5.7 0.52
    -2 3 -2 5.55 0.54
    -3 3 -2 396.62 5.93
    -3 3 -2 384.42 4
    3 -3 2 388.03 2.78
    -3 -3 -2 377.95 5.77
    -3 -3 -2 380.13 5.37
    3 3 2 400.63 5.26
    3 3 2 382.82 5.21
    -3 -3 -2 400.14 5.21
    3 -3 2 380.91 4.38
    3 3 2 388.92 3.42
    -3 3 -2 389.33 4.46
    4 3 2 192.53 2.38
    -4 3 -2 195.9 3.19
    -4 -3 -2 191.74 3.95
    4 -3 2 187.37 3.15
    -4 3 -2 192.29 2.4
    4 3 2 196.44 3.68
    -4 3 -2 194.88 4.43
    -4 -3 -2 192.98 4.21
    -4 3 -2 194.5 2.48
    -4 -3 -2 197.63 3.95
    4 -3 2 194.4 2.4
    5 -3 2 0.96 0.2
    -5 -3 -2 1 0.31
    5 -3 2 0.81 0.23
    -5 3 -2 1.01 0.25
    5 3 2 1.03 0.2
    -5 -3 -2 0.82 0.28
    5 3 2 0.93 0.27
    -5 -3 -2 1.02 0.32
    -5 3 -2 1.02 0.21
    -5 3 -2 0.73 0.14
    -5 3 -2 0.91 0.36
    -6 -3 -2 82.43 2.93
    -6 -3 -2 82.95 1.86
    -6 3 -2 85.82 1.19
    -6 3 -2 82.43 2.15
    -6 3 -2 85.43 3.24
    -6 -3 -2 83.21 2.95
    6 -3 2 86.49 2.1
    6 3 2 83.82 1.87
    6 -3 2 83.82 2.32
    -6 -3 -2 84.68 2.76
    6 3 2 85.48 2.55
    -6 3 -2 86 2.1
    7 3 2 4.06 0.61
    -7 -3 -2 3.82 0.68
    7 3 2 3.23 0.41
    7 -3 2 2.83 0.43
    -7 -3 -2 2.17 0.49
    7 -3 2 3.11 0.48
    -7 -3 -2 3.72 0.66
    -7 -3 -2 2.91 0.38
    -7 3 -2 3.55 0.69
    -7 3 -2 2.97 0.43
    -8 3 -2 22.43 1.3
    -8 -3 -2 22.44 1.07
    -8 -3 -2 19.29 1.42
    8 -3 2 22.13 1.32
    -8 -3 -2 21.61 1.67
    -8 3 -2 21.44 1.78
    -9 3 -2 3.35 0.76
    -9 -3 -2 2 0.53
    -9 -3 -2 2.78 0.57
    -9 3 -2 2.68 0.49
    -9 -3 -2 2.61 0.41
    9 -3 2 3.66 0.55
    -10 -3 -2 0.46 0.2
    -10 3 -2 0.08 0.26
    -10 -3 -2 -0.12 0.26
    -10 -3 -2 -0.41 0.42
    10 -3 2 -0.22 0.31
    -10 3 -2 -0.14 0.27
    -11 3 -2 13.11 1.57
    -11 -3 -2 10.72 1.19
    11 3 2 12.05 1.43
    11 -3 2 10.03 1.04
    -11 -3 -2 12.8 1.5
    -11 3 -2 10.96 1.13
    -11 -3 -2 11.47 0.92
    -12 3 -2 0.23 0.3
    12 -3 2 0.23 0.25
    12 3 2 -0.2 0.36
    -12 -3 -2 0.17 0.32
    -12 3 -2 0.43 0.28
    -12 -3 -2 -0.26 0.33
    -13 3 -2 0.33 0.26
    13 3 2 0.16 0.23
    -13 -3 -2 0.24 0.19
    -13 -3 -2 1.03 0.48
    -13 3 -2 0.76 0.35
    13 -3 2 0.71 0.3
    -14 -3 -2 -0.19 0.37
    -14 3 -2 0.34 0.3
    14 -3 2 0.36 0.24
    14 3 2 -0.76 0.42
    -14 -3 -2 -0.21 0.3
    -14 3 -2 -0.12 0.26
    -15 -3 -2 -0.05 0.23
    15 -3 2 -0.08 0.22
    -15 3 -2 0.57 0.42
    -15 3 -2 -0.12 0.25
    -15 -3 -2 0.65 0.52
    16 -3 2 -0.13 0.23
    -16 -3 -2 0.48 0.41
    -16 -3 -2 0.64 0.53
    -16 3 -2 -0.57 0.47
    -16 3 -2 0.04 0.37
    -17 -3 -2 0.52 0.37
    17 -3 2 0.48 0.34
    18 -4 -2 6.84 1.06
    -18 -4 2 7.56 1.35
    -17 -4 2 4.87 1.03
    -17 4 2 4.59 1.19
    -17 -4 2 6.02 1.31
    17 -4 -2 4.59 0.83
    16 4 -2 0.75 0.35
    -16 4 2 0.14 0.35
    -16 -4 2 0.63 0.43
    16 -4 -2 0.88 0.39
    -16 -4 2 0.61 0.5
    -15 -4 2 -0.82 0.5
    -15 4 2 -0.12 0.45
    15 -4 -2 0.53 0.32
    15 4 -2 -0.03 0.39
    -15 -4 2 -0.04 0.29
    -14 4 2 4.01 1.05
    14 4 -2 5.55 1.02
    -14 -4 2 4.22 0.97
    -14 -4 2 6.01 1.05
    -14 4 2 5.39 0.81
    14 -4 -2 4.18 0.67
    -13 -4 2 0.02 0.28
    -13 4 2 -0.08 0.28
    13 -4 -2 0.86 0.34
    -13 -4 2 0.1 0.28
    -13 4 2 0.08 0.26
    13 4 -2 0.05 0.27
    -12 4 2 3.21 0.87
    -12 -4 2 4.61 0.93
    -12 -4 2 3.06 0.68
    12 4 -2 4.88 0.93
    12 -4 -2 3.33 0.55
    -12 4 2 2.95 0.57
    11 4 -2 0.07 0.34
    -11 4 2 0.28 0.21
    -11 -4 2 0.12 0.33
    -11 -4 2 0.77 0.5
    -11 4 2 0.97 0.56
    11 -4 -2 0.25 0.23
    -10 -4 2 97.33 3.8
    10 -4 -2 92.78 2.56
    -10 -4 2 93.61 3
    -10 4 2 93.01 2.68
    10 4 -2 93.21 3.84
    -10 -4 2 91.59 3.57
    -10 4 2 90.03 4
    -9 -4 2 7.55 1.01
    9 4 -2 8.93 1.17
    -9 -4 2 7.21 0.97
    9 -4 -2 7.14 0.68
    -9 -4 2 6.81 0.76
    -9 4 2 7.11 0.36
    -9 4 2 6.85 0.45
    -9 4 2 7.43 0.7
    -9 -4 2 7.96 0.82
    8 4 -2 7.44 1.05
    -8 4 2 5.94 0.53
    -8 -4 2 7.78 0.76
    8 -4 -2 6.76 0.61
    -8 -4 2 5.69 0.83
    -8 4 2 7.33 0.63
    -8 -4 2 4.81 0.76
    -8 4 2 6.94 0.47
    -7 -4 2 30.76 1.8
    7 -4 -2 30.9 1.23
    -7 -4 2 32.31 1.89
    7 4 -2 30.88 2.06
    -7 -4 2 31.05 1.39
    -7 4 2 30.31 1.14
    -6 -4 2 1.48 0.41
    -6 -4 2 2.07 0.47
    -6 -4 2 1.63 0.29
    6 -4 -2 1.81 0.3
    6 4 -2 1.73 0.53
    -6 4 2 1.39 0.22
    -5 -4 2 0.04 0.18
    -5 4 2 -0.02 0.05
    -5 -4 2 0.39 0.28
    -5 4 2 0.17 0.12
    5 4 -2 -0.05 0.19
    -5 -4 2 0.17 0.12
    5 -4 -2 0.17 0.11
    4 4 -2 100.66 1.26
    -4 -4 2 102.8 2.67
    -4 -4 2 104.17 1.79
    -4 -4 2 95.39 3.01
    4 4 -2 100.91 2.48
    -4 4 2 102.14 1.47
    4 4 -2 100.55 3.41
    -4 4 2 101.01 1.85
    4 4 -2 101.65 1.57
    4 -4 -2 100.58 1.96
    -4 4 2 101.48 1.4
    -3 4 2 10.82 0.59
    -3 4 2 11.05 0.49
    3 4 -2 10.63 0.72
    3 -4 -2 12.02 1.09
    3 4 -2 10.45 0.57
    -3 -4 2 9.9 0.95
    -3 -4 2 10.43 0.56
    3 -4 -2 9.93 0.6
    3 4 -2 10.72 0.61
    3 4 -2 10.07 0.6
    -3 -4 2 10.78 0.78
    3 4 -2 11.46 1.12
    -2 -4 2 24.99 1.46
    2 -4 -2 26.08 1.45
    2 4 -2 25.1 1.09
    2 -4 -2 26.03 1.58
    -2 -4 2 27.34 1.11
    2 4 -2 28.5 1.7
    2 4 -2 26.19 1.07
    -2 4 2 26.46 0.91
    -2 4 2 28.02 0.88
    1 -4 -2 3.71 0.54
    -1 -4 2 4.3 0.38
    1 4 -2 3.46 0.45
    1 4 -2 3.3 0.43
    -1 -4 2 3.66 0.53
    1 -4 -2 4.6 0.42
    -1 -4 2 3.83 0.49
    1 -4 -2 3.2 0.57
    -1 4 2 3.78 0.37
    -1 4 2 3.71 0.36
    1 4 -2 3.76 0.61
    0 4 -2 5.17 0.57
    0 -4 2 4.63 0.3
    0 -4 -2 4.32 0.65
    0 -4 -2 4.24 0.64
    0 4 2 4.06 0.43
    0 4 -2 3.95 0.53
    0 -4 2 4.12 0.56
    0 4 2 4.04 0.64
    0 4 2 4.63 0.42
    0 -4 -2 3.71 0.41
    0 4 -2 4.41 0.63
    0 -4 2 4.27 0.51
    -1 -4 -2 0.29 0.22
    -1 -4 -2 -0.19 0.27
    1 4 2 0.07 0.08
    1 -4 2 0.04 0.11
    -1 4 -2 -0.05 0.2
    -1 4 -2 -0.02 0.09
    1 -4 2 0.05 0.14
    -1 -4 -2 -0.04 0.14
    -1 4 -2 0.13 0.17
    1 4 2 -0.01 0.09
    1 4 2 -0.34 0.21
    -2 4 -2 18.29 1.17
    -2 -4 -2 18.75 1.37
    2 -4 2 16.51 1.05
    -2 -4 -2 17.91 1.3
    -2 4 -2 15.39 1.1
    -2 4 -2 16.98 1.26
    2 -4 2 19.28 1.08
    -2 -4 -2 17.18 1.06
    2 4 2 17.81 1.08
    2 4 2 17.57 1.28
    -3 -4 -2 15.89 1.25
    3 -4 2 16.18 1.01
    -3 -4 -2 15.65 1.29
    -3 4 -2 16.91 1.33
    3 4 2 16.18 0.77
    3 4 2 18.34 1.28
    -3 -4 -2 18.23 1.19
    -3 4 -2 18.02 1.08
    -4 4 -2 27.34 1.23
    -4 -4 -2 27.06 1.66
    -4 -4 -2 28.39 1.77
    -4 4 -2 27.68 1.81
    4 -4 2 26.02 1.3
    -4 -4 -2 26.77 1.53
    4 4 2 27.16 0.89
    4 4 2 28.73 1.54
    -5 4 -2 23.05 0.78
    5 4 2 21.94 0.76
    -5 4 -2 24.44 1.03
    -5 -4 -2 23.31 1.53
    5 -4 2 23.34 0.72
    -5 -4 -2 20.91 1.52
    5 4 2 23.84 1.38
    -5 4 -2 23.18 1.74
    5 -4 2 20.42 1.19
    -5 -4 -2 25.06 1.71
    6 4 2 30.55 1.59
    6 -4 2 29.99 1.02
    -6 4 -2 27.68 0.94
    -6 -4 -2 26.97 1.84
    -6 -4 -2 28.12 1.8
    6 -4 2 27.28 1.4
    -6 -4 -2 27.96 1.78
    6 4 2 28.39 0.9
    -6 4 -2 28.49 1.04
    -6 4 -2 29.41 2.03
    7 -4 2 54.92 1.6
    -7 4 -2 52.49 2.85
    -7 4 -2 55.88 1.09
    -7 -4 -2 51.39 2.49
    7 4 2 54.13 2.18
    7 -4 2 53.88 2.05
    -7 -4 -2 55.03 2.69
    -7 -4 -2 54.43 2.63
    -7 4 -2 53.21 1.63
    -8 -4 -2 33.8 2.19
    -8 -4 -2 35.62 2.23
    8 -4 2 36.89 1.78
    -8 4 -2 37.56 1.53
    -8 4 -2 34.77 2.42
    -8 -4 -2 38.8 2.22
    -9 -4 -2 1.64 0.55
    -9 -4 -2 2.46 0.59
    -9 4 -2 1.58 0.57
    9 -4 2 1.74 0.45
    -9 -4 -2 1.94 0.58
    -9 4 -2 1.76 0.38
    -10 -4 -2 0.15 0.28
    -10 -4 -2 0.68 0.35
    10 -4 2 0.77 0.3
    -10 4 -2 -0.09 0.42
    -10 4 -2 0.39 0.12
    -10 -4 -2 0.39 0.37
    -11 4 -2 7.86 1.3
    -11 -4 -2 9.68 1.31
    -11 4 -2 9.87 1.02
    11 4 2 7.13 1.18
    -11 -4 -2 8.63 1.18
    11 -4 2 7.77 0.94
    -11 -4 -2 8.81 1.26
    -12 -4 -2 -0.12 0.25
    -12 4 -2 -0.26 0.43
    -12 -4 -2 0.02 0.39
    -12 -4 -2 -0.31 0.35
    -12 4 -2 -0.07 0.22
    12 4 2 -0.35 0.37
    12 -4 2 0.31 0.27
    -13 4 -2 1.26 0.61
    13 -4 2 0.32 0.24
    -13 -4 -2 1.17 0.49
    -13 -4 -2 0.29 0.31
    -13 -4 -2 -0.02 0.35
    13 4 2 0.2 0.35
    14 4 2 4.03 0.95
    -14 -4 -2 3.27 0.9
    -14 -4 -2 4.11 1
    -14 4 -2 3.48 0.95
    14 -4 2 3.76 0.76
    -14 -4 -2 3.52 0.84
    -15 -4 -2 6.29 1.12
    15 -4 2 6.75 1.03
    -15 -4 -2 6.95 1.34
    15 4 2 9.14 1.43
    -15 4 -2 8.82 1.58
    -15 -4 -2 8.4 1.45
    16 -4 2 9.1 1.24
    -16 -4 -2 7.79 1.29
    -17 -4 -2 -0.13 0.38
    17 5 -2 1.09 0.64
    -16 5 2 1.15 0.57
    16 5 -2 3.04 0.9
    -16 -5 2 1.33 0.73
    -16 -5 2 3.21 0.87
    15 5 -2 1.57 0.67
    -15 5 2 0.26 0.33
    -15 -5 2 1.53 0.62
    -15 -5 2 0.91 0.58
    15 -5 -2 0.93 0.4
    -14 -5 2 0.35 0.36
    -14 5 2 0.83 0.48
    14 5 -2 1.38 0.62
    14 -5 -2 0.95 0.38
    -14 -5 2 1.46 0.63
    -13 -5 2 -0.12 0.26
    13 -5 -2 0.13 0.17
    13 5 -2 0.02 0.32
    -13 -5 2 -0.14 0.36
    -13 5 2 -0.39 0.56
    12 5 -2 12.27 1.61
    -12 -5 2 12.54 1.55
    -12 5 2 11.25 1.63
    12 -5 -2 10.59 0.99
    -12 -5 2 11.51 1.46
    11 -5 -2 54.06 2.13
    -11 -5 2 56.65 3.14
    -11 -5 2 56.87 3.16
    -11 5 2 56.65 3.52
    11 5 -2 57.27 3.34
    -10 -5 2 14.14 1.54
    -10 -5 2 14.87 1.53
    10 5 -2 15.99 1.74
    10 -5 -2 13.64 1.01
    -10 5 2 13.29 1.65
    -9 5 2 0.5 0.39
    9 5 -2 -0.11 0.36
    -9 5 2 0.52 0.17
    -9 5 2 0.62 0.23
    9 -5 -2 0.47 0.14
    -9 -5 2 0.75 0.37
    -9 -5 2 0.86 0.45
    8 5 -2 1.78 0.54
    -8 -5 2 2.48 0.58
    -8 5 2 1.96 0.38
    -8 -5 2 2.14 0.57
    -8 5 2 0.94 0.47
    8 -5 -2 2.21 0.39
    -8 -5 2 1.78 0.39
    -8 5 2 3.21 0.35
    -7 5 2 2.3 0.24
    -7 -5 2 2.67 0.55
    -7 -5 2 2.04 0.36
    7 5 -2 1.78 0.61
    -7 5 2 1.95 0.23
    -7 5 2 2.4 0.45
    -7 -5 2 3.16 0.7
    7 -5 -2 2.33 0.38
    6 5 -2 0.92 0.43
    -6 -5 2 0.84 0.24
    -6 -5 2 1.12 0.42
    -6 -5 2 1.25 0.25
    6 -5 -2 1.26 0.29
    -5 -5 2 8.76 0.6
    -5 -5 2 8.28 0.86
    -5 5 2 7.3 0.59
    5 5 -2 8.1 0.5
    5 5 -2 8.82 1.17
    -5 -5 2 7.64 0.96
    5 -5 -2 7.66 0.63
    -4 -5 2 50.29 1.39
    4 -5 -2 50.65 1.58
    -4 -5 2 48.59 2.39
    4 5 -2 50.24 1.36
    4 5 -2 52.73 2.73
    -4 -5 2 49.91 1.96
    -4 5 2 48.32 1.46
    4 5 -2 48.73 1.08
    -3 -5 2 10.6 0.82
    3 5 -2 9.52 1.14
    3 -5 -2 9.55 1.05
    3 5 -2 10.96 0.75
    -3 -5 2 9.87 1.06
    3 -5 -2 10.1 0.69
    -3 5 2 10.4 0.66
    -3 5 2 10.38 0.41
    3 5 -2 10.01 0.65
    2 5 -2 3.83 0.74
    -2 -5 2 2.26 0.36
    2 -5 -2 3.13 0.58
    -2 5 2 2.94 0.29
    -2 5 2 3.3 0.37
    -2 -5 2 3.17 0.69
    2 -5 -2 3.73 0.66
    2 5 -2 3.21 0.43
    2 5 -2 2.74 0.44
    1 5 -2 133.95 3.09
    1 -5 -2 130.97 3.67
    -1 -5 2 136.39 2.16
    -1 5 2 133.02 2.46
    -1 -5 2 129.94 3.63
    1 5 -2 130.61 3.95
    1 -5 -2 131.89 3.8
    1 5 -2 133.11 3.2
    -1 5 2 131.14 2.26
    0 -5 -2 8.42 0.97
    0 -5 -2 7.96 0.99
    0 5 -2 7.55 0.83
    0 5 2 7.87 0.68
    0 5 2 7.53 0.63
    0 -5 2 6.98 0.33
    0 5 -2 7.6 0.81
    0 5 -2 8.55 0.99
    0 -5 2 6.54 0.81
    0 -5 2 6.92 0.72
    0 -5 -2 8.11 0.64
    -1 -5 -2 23.78 1.62
    1 5 2 24.71 1.22
    -1 -5 -2 23.07 1.18
    -1 5 -2 25.49 1.64
    -1 -5 -2 23.65 1.62
    1 -5 2 20.99 1.4
    -1 5 -2 23.2 1.5
    1 -5 2 24.17 1.35
    -2 5 -2 35.3 1.85
    -2 -5 -2 33.02 1.96
    2 -5 2 36.88 1.82
    -2 5 -2 36.01 1.99
    2 -5 2 35.72 1.64
    -2 -5 -2 36 1.62
    -2 -5 -2 36.52 2.04
    3 5 2 18.73 0.93
    3 5 2 19.4 1.44
    -3 -5 -2 20.79 1.58
    -3 -5 -2 19.91 1.3
    -3 5 -2 18.25 1.49
    -3 5 -2 20.82 1.36
    -3 -5 -2 19.71 1.53
    3 -5 2 18.15 1.19
    -4 -5 -2 16.51 1.44
    4 -5 2 17.28 1.18
    -4 -5 -2 17.36 1.29
    -4 -5 -2 13.61 1.31
    -4 5 -2 16.69 1.13
    4 5 2 16.58 1.29
    4 5 2 16.05 0.73
    -4 5 -2 18.93 1.6
    5 5 2 50.37 1
    -5 -5 -2 50.28 2.56
    -5 -5 -2 53.06 2.65
    -5 5 -2 54.02 1.89
    5 -5 2 51.6 2.05
    -5 -5 -2 51.34 2.37
    -5 5 -2 50.47 2.71
    5 5 2 52.58 2.21
    -6 5 -2 2.6 0.67
    -6 5 -2 3.43 0.43
    -6 -5 -2 2.96 0.62
    6 -5 2 4.36 0.65
    -6 -5 -2 3.01 0.64
    -6 -5 -2 3.32 0.72
    6 5 2 3.18 0.53
    -7 -5 -2 2.11 0.59
    7 -5 2 1.7 0.4
    7 5 2 1.79 0.43
    -7 -5 -2 1.69 0.48
    -7 5 -2 1.19 0.23
    -7 -5 -2 2.05 0.56
    -7 5 -2 1.2 0.47
    -8 5 -2 1.74 0.59
    8 -5 2 1.95 0.44
    8 5 2 3.32 0.61
    -8 -5 -2 2.12 0.57
    -8 -5 -2 3.09 0.71
    -8 -5 -2 2.87 0.68
    -9 -5 -2 22.71 1.98
    -9 -5 -2 20.05 1.84
    -9 -5 -2 20.99 1.83
    9 -5 2 22 1.51
    -9 5 -2 21.71 2.11
    -10 5 -2 1.32 0.55
    -10 -5 -2 1.33 0.52
    10 -5 2 1.62 0.44
    10 5 2 1.19 0.55
    -10 -5 -2 1.71 0.57
    -10 -5 -2 1.41 0.54
    -11 -5 -2 11.31 1.51
    -11 5 -2 9.74 1.54
    -11 -5 -2 10.31 1.38
    -11 -5 -2 11.68 1.53
    11 -5 2 10.55 1.13
    11 5 2 10.96 1.58
    -12 -5 -2 0.49 0.31
    -12 5 -2 0.68 0.42
    12 -5 2 0.34 0.18
    -12 -5 -2 0.6 0.43
    12 5 2 0.28 0.29
    -13 5 -2 1.29 0.71
    -13 -5 -2 1.59 0.68
    13 -5 2 1.54 0.46
    -13 -5 -2 1.94 0.59
    13 5 2 2.53 0.83
    14 5 2 0.96 0.49
    -14 -5 -2 0.95 0.56
    -14 -5 -2 1.04 0.6
    14 -5 2 0.74 0.39
    -14 5 -2 0.6 0.49
    15 5 2 1.46 0.63
    15 -5 2 0.26 0.29
    -15 -5 -2 1.28 0.62
    16 -5 2 1.71 0.63
    -16 -5 -2 1.49 0.68
    16 6 -2 0.43 0.59
    -15 -6 2 2.6 0.81
    15 6 -2 4.45 1.09
    14 6 -2 0.7 0.61
    -14 -6 2 0.03 0.4
    -14 6 2 -0.83 0.57
    -14 -6 2 0.1 0.3
    -13 -6 2 0.11 0.29
    13 6 -2 0.24 0.33
    -13 6 2 0.44 0.52
    -13 -6 2 0.6 0.35
    -12 -6 2 1.7 0.58
    -12 6 2 4.53 1.13
    -12 -6 2 2.52 0.75
    12 6 -2 3.57 0.94
    -11 -6 2 -0.15 0.36
    11 6 -2 -0.35 0.5
    -11 6 2 -0.25 0.41
    -11 -6 2 0.1 0.27
    -10 6 2 2.67 0.81
    10 6 -2 1.95 0.64
    -10 -6 2 1.76 0.54
    -10 -6 2 1.6 0.54
    10 -6 -2 1.74 0.42
    -9 -6 2 20.66 1.8
    -9 -6 2 18.83 1.84
    9 -6 -2 18.17 1.2
    9 6 -2 22.39 2.16
    -9 6 2 18.76 2
    8 6 -2 4.69 1.01
    -8 -6 2 3.55 0.71
    -8 6 2 4.1 0.9
    -8 -6 2 4.45 0.87
    -8 6 2 3.53 0.6
    8 -6 -2 4.13 0.56
    -7 -6 2 0.28 0.18
    -7 -6 2 1.03 0.43
    -7 6 2 1.49 0.52
    -7 6 2 0.33 0.19
    7 6 -2 0.84 0.43
    7 -6 -2 0.83 0.27
    -6 6 2 0.92 0.45
    -6 -6 2 1.84 0.44
    -6 6 2 1.96 0.46
    -6 -6 2 1.95 0.67
    6 -6 -2 1.26 0.29
    6 6 -2 1.78 0.63
    -5 -6 2 0.33 0.34
    5 -6 -2 0.46 0.18
    5 6 -2 0.34 0.31
    5 6 -2 0.39 0.12
    -5 -6 2 -0.03 0.16
    4 6 -2 2.99 0.74
    -4 -6 2 1.99 0.59
    4 -6 -2 2.19 0.39
    4 6 -2 1.6 0.29
    -4 -6 2 1.9 0.38
    4 6 -2 1.66 0.25
    -3 -6 2 65.6 2.06
    3 6 -2 61.44 3.15
    3 6 -2 63.69 1.82
    -3 -6 2 63.21 2.93
    3 6 -2 61.9 2.05
    2 6 -2 -0.04 0.29
    2 6 -2 0.12 0.17
    2 -6 -2 -0.12 0.23
    2 -6 -2 0.43 0.46
    -2 -6 2 -0.1 0.2
    -2 -6 2 -0.05 0.11
    2 6 -2 0.09 0.19
    1 6 -2 -0.07 0.18
    -1 -6 2 0.01 0.08
    -1 6 2 -0.02 0.07
    1 6 -2 0.19 0.12
    -1 -6 2 -0.04 0.27
    1 6 -2 -0.38 0.39
    1 -6 -2 -0.26 0.36
    0 6 -2 0.21 0.19
    0 6 -2 0.08 0.42
    0 6 2 0.25 0.13
    0 -6 -2 -0.36 0.41
    0 -6 2 0.17 0.23
    0 -6 -2 0.27 0.26
    0 -6 -2 0.12 0.12
    -1 -6 -2 45.28 1.75
    -1 6 -2 48.22 2.34
    -1 6 -2 43.01 2.38
    1 -6 2 48.18 2.37
    -1 -6 -2 49.55 2.49
    -1 -6 -2 47.09 2.51
    1 6 2 45.07 1.73
    1 -6 2 49.83 2.12
    -2 -6 -2 2.69 0.59
    -2 6 -2 1.76 0.49
    2 -6 2 3.4 0.58
    -2 6 -2 2 0.5
    -2 -6 -2 2.57 0.64
    2 -6 2 2.61 0.57
    -2 -6 -2 2.17 0.43
    -3 6 -2 11.32 1.27
    -3 6 -2 11.83 1.16
    3 6 2 11.68 1.22
    -3 -6 -2 11.15 1.21
    3 -6 2 10.77 0.99
    -3 -6 -2 11.45 1.03
    -3 -6 -2 10.04 1.2
    -4 -6 -2 8.54 1.08
    -4 6 -2 8.91 0.97
    -4 -6 -2 8.48 0.97
    -4 6 -2 8.51 1.15
    4 6 2 8.45 0.96
    4 -6 2 9.77 0.98
    -4 -6 -2 9.24 1.19
    -5 6 -2 5.11 0.95
    -5 6 -2 6.59 0.77
    5 -6 2 5.67 0.76
    -5 -6 -2 4.72 0.75
    -5 -6 -2 5.31 0.94
    5 6 2 6.31 0.82
    -5 -6 -2 5.39 0.87
    6 -6 2 14.56 1.21
    -6 6 -2 17.93 1.15
    -6 6 -2 17.6 1.79
    -6 -6 -2 17.4 1.64
    6 6 2 17.02 1.31
    -6 -6 -2 18.15 1.72
    -6 -6 -2 16.92 1.5
    -7 -6 -2 9.06 1.23
    7 6 2 10.23 1.02
    7 -6 2 7.65 0.9
    -7 -6 -2 9.83 1.31
    -7 6 -2 9.48 1.37
    -7 -6 -2 8.84 1.15
    -8 6 -2 1.81 0.63
    -8 -6 -2 1.72 0.55
    -8 -6 -2 2.08 0.62
    8 6 2 2.37 0.76
    -8 -6 -2 1.69 0.59
    8 6 2 2.47 0.53
    8 -6 2 2.32 0.55
    -9 -6 -2 2.06 0.7
    9 -6 2 2 0.49
    9 6 2 1.68 0.67
    -9 -6 -2 2 0.62
    -9 6 -2 1.91 0.68
    -10 -6 -2 0.68 0.47
    10 6 2 -0.6 0.58
    -10 6 -2 -0.13 0.45
    -10 -6 -2 0.58 0.45
    10 -6 2 0.11 0.22
    -11 6 -2 1.06 0.53
    11 -6 2 0.42 0.32
    -11 -6 -2 0 0.33
    -11 -6 -2 0.34 0.33
    11 6 2 0.26 0.39
    -12 -6 -2 1.81 0.71
    -12 6 -2 0.5 0.35
    12 -6 2 1 0.36
    -12 -6 -2 0.5 0.32
    12 6 2 1.04 0.62
    -13 -6 -2 3.91 1.02
    -13 6 -2 4.82 1.21
    -13 -6 -2 5.16 1.14
    13 6 2 3.8 1.04
    13 -6 2 3.19 0.69
    14 6 2 0.08 0.38
    14 -6 2 -0.01 0.34
    -14 -6 -2 0.34 0.32
    15 -6 2 -0.22 0.32
    -14 -7 2 1.29 0.61
    -13 -7 2 -0.18 0.26
    13 7 -2 0.86 0.56
    12 7 -2 1.2 0.66
    -12 -7 2 1.42 0.61
    -12 7 2 2.19 0.83
    -12 -7 2 0.46 0.35
    -11 7 2 -0.32 0.31
    -11 -7 2 0.64 0.55
    11 7 -2 0.24 0.37
    -11 -7 2 -0.03 0.28
    -10 -7 2 0.74 0.41
    -10 -7 2 0.11 0.33
    -10 7 2 0.46 0.45
    10 7 -2 0.41 0.4
    9 7 -2 1.42 0.66
    -9 7 2 1.52 0.71
    -9 -7 2 1.88 0.58
    -9 -7 2 0.99 0.51
    -8 -7 2 4.97 0.88
    8 7 -2 3.42 0.91
    -8 -7 2 4.23 0.95
    -8 7 2 3.11 0.82
    -7 -7 2 0.19 0.29
    -7 -7 2 0.36 0.22
    7 7 -2 0.3 0.28
    -7 7 2 0.55 0.32
    -7 7 2 0.23 0.27
    -6 -7 2 4.31 0.7
    6 7 -2 3.8 0.91
    -6 7 2 3.45 0.81
    -6 -7 2 3.24 0.77
    -6 7 2 3.52 0.7
    5 7 -2 0.22 0.35
    -5 7 2 1.18 0.51
    -5 7 2 0.9 0.41
    -5 -7 2 0.9 0.44
    -4 -7 2 3.58 0.79
    -4 7 2 3.84 0.8
    4 7 -2 4.83 0.98
    -4 7 2 4.07 0.85
    -3 -7 2 0.1 0.28
    3 7 -2 0.73 0.48
    -3 7 2 1.34 0.5
    -3 7 2 0.85 0.39
    2 7 -2 4.74 0.93
    -2 7 2 5.57 0.9
    2 7 -2 5.24 0.65
    -2 -7 2 4.3 0.83
    -2 7 2 5.3 1.02
    1 7 -2 2.82 0.72
    1 -7 -2 1.9 0.51
    -1 7 2 2.65 0.59
    1 -7 -2 3.35 0.72
    -1 -7 2 2.76 0.69
    1 7 -2 2.77 0.53
    -1 7 2 2.25 0.66
    0 7 2 3.49 0.61
    0 7 -2 3.8 0.8
    0 -7 -2 3.91 0.75
    0 -7 2 3.17 0.69
    0 7 -2 3.58 0.63
    0 -7 -2 4.3 0.81
    1 -7 2 0.1 0.27
    -1 7 -2 -0.16 0.21
    -1 -7 -2 0.42 0.31
    1 7 2 -0.07 0.21
    -1 -7 -2 -0.07 0.23
    -1 7 -2 0.06 0.24
    -2 7 -2 -0.03 0.29
    2 -7 2 0.16 0.23
    2 -7 2 -0.2 0.3
    -2 -7 -2 0.41 0.3
    2 7 2 -0.11 0.26
    -2 7 -2 -0.09 0.27
    -2 -7 -2 0.25 0.35
    -3 7 -2 0.7 0.36
    -3 -7 -2 1.86 0.62
    -3 -7 -2 1.02 0.39
    -3 7 -2 0.67 0.36
    3 -7 2 0.89 0.35
    3 7 2 0.44 0.36
    4 7 2 16.13 1.92
    -4 7 -2 15.66 1.65
    -4 7 -2 16.75 1.45
    -4 -7 -2 14.46 1.61
    4 7 2 16.69 1.45
    -4 -7 -2 14.66 1.28
    4 -7 2 15.32 1.31
    5 -7 2 0.53 0.39
    -5 -7 -2 -0.04 0.18
    -5 7 -2 0.09 0.16
    -5 -7 -2 -0.17 0.38
    5 7 2 -0.33 0.46
    -6 -7 -2 1.46 0.43
    -6 -7 -2 1.29 0.52
    6 -7 2 0.61 0.29
    -6 7 -2 2.42 0.75
    6 7 2 0.93 0.59
    -7 7 -2 -0.26 0.31
    -7 -7 -2 0.53 0.32
    7 7 2 0.22 0.34
    7 -7 2 0.1 0.17
    -7 -7 -2 0.16 0.2
    8 -7 2 -0.01 0.17
    -8 -7 -2 0.14 0.24
    -8 -7 -2 -0.11 0.29
    -9 -7 -2 3.96 0.97
    9 7 2 1.94 0.75
    -9 7 -2 2.36 0.77
    -9 -7 -2 4.36 0.93
    9 -7 2 1.96 0.53
    -10 -7 -2 1.63 0.68
    -10 -7 -2 3.66 0.9
    10 -7 2 1.67 0.53
    -10 7 -2 2.19 0.81
    10 7 2 2.11 0.81
    11 -7 2 1.26 0.48
    11 7 2 0.32 0.36
    -11 7 -2 1.51 0.78
    -11 -7 -2 1.38 0.58
    -11 -7 -2 0.86 0.45
    -12 -7 -2 2.77 0.87
    -11 8 2 0.16 0.45
    -10 8 2 4.58 1.22
    -9 8 2 6.35 1.33
    9 8 -2 6.3 1.32
    -9 -8 2 4.34 1.04
    8 8 -2 0.84 0.53
    -8 -8 2 0.68 0.49
    -8 8 2 1.24 0.73
    -7 8 2 0.08 0.35
    -7 -8 2 0.06 0.4
    7 8 -2 0.48 0.53
    -6 8 2 0.02 0.27
    -6 -8 2 -0.11 0.31
    6 8 -2 0.32 0.45
    -5 8 2 -0.61 0.42
    -5 -8 2 -0.05 0.35
    -5 8 2 -0.12 0.28
    4 8 -2 0.46 0.49
    -4 -8 2 0.94 0.54
    -4 8 2 0.57 0.27
    -4 8 2 0.34 0.34
    -3 8 2 3.33 0.85
    3 8 -2 4.65 1.03
    -3 8 2 5.4 0.98
    -3 -8 2 4.34 0.94
    -2 8 2 0.49 0.38
    2 8 -2 0.84 0.43
    -2 -8 2 -0.22 0.32
    -2 8 2 0.53 0.42
    1 8 -2 0.37 0.38
    -1 8 2 -0.16 0.3
    -1 -8 2 -0.02 0.35
    1 -8 -2 -0.27 0.38
    0 8 -2 -0.04 0.33
    0 -8 2 -0.16 0.28
    0 -8 -2 0.07 0.25
    0 8 2 0.13 0.28
    -1 8 -2 3.11 0.66
    -1 8 -2 2.15 0.62
    1 8 2 2.84 0.82
    1 -8 2 2.28 0.66
    -1 -8 -2 3.55 0.86
    -2 8 -2 -0.07 0.24
    -2 -8 -2 0.12 0.32
    2 8 2 -0.45 0.56
    -2 8 -2 0.43 0.38
    -3 -8 -2 0.94 0.47
    3 8 2 0.84 0.46
    -3 8 -2 0.64 0.27
    -3 8 -2 0.96 0.44
    -4 8 -2 1.44 0.51
    -4 8 -2 1.26 0.53
    4 -8 2 0.77 0.33
    -4 -8 -2 -0.05 0.37
    -5 8 -2 1.78 0.62
    -5 -8 -2 1.92 0.66
    5 -8 2 1.92 0.54
    5 8 2 1.58 0.51
    -6 8 -2 1.23 0.53
    6 8 2 1.24 0.69
    -6 -8 -2 1.64 0.61
    -7 8 -2 3.31 0.91
    -7 -8 -2 2.97 0.82
    7 8 2 3.64 1.04
    8 8 2 4.49 1.17
    -8 -8 -2 6.21 1.21
    -8 8 -2 6.3 1.3
    -9 8 -2 2.38 0.83
    -9 9 2 0.31 0.46
    -8 9 2 12.65 1.96
    -7 9 2 14.1 2.02
    -6 9 2 0.94 0.59
    -5 -9 2 0.06 0.36
    5 9 -2 0.27 0.3
    -4 -9 2 3.99 0.95
    -4 9 2 3.66 0.94
    4 9 -2 3.36 0.96
    3 9 -2 1.02 0.6
    -3 -9 2 0.65 0.39
    -3 9 2 0.21 0.51
    -2 -9 2 -0.13 0.27
    2 9 -2 0.13 0.31
    -1 9 2 -0.14 0.34
    1 9 -2 0.16 0.3
    -1 -9 2 -0.13 0.37
    0 9 2 0.85 0.57
    0 9 -2 0.34 0.37
    0 -9 -2 -0.1 0.28
    0 -9 2 0.52 0.38
    1 9 2 -0.2 0.44
    -1 9 -2 -0.38 0.29
    -1 -9 -2 0.21 0.38
    2 9 2 9.54 1.7
    -2 -9 -2 8.17 1.37
    -2 9 -2 7.7 1.23
    -3 -9 -2 2.35 0.76
    3 9 2 1.54 0.67
    4 9 2 0.09 0.52
    -5 9 -2 16.76 1.96
    -6 9 -2 12.44 1.75
    -7 9 -2 1.26 0.62
    -2 10 2 3.6 1.04
    0 10 -2 1.84 0.73
    -20 0 3 0.03 0.29
    -19 0 3 0.23 0.28
    -19 0 3 -0.29 0.43
    -18 0 3 0.08 0.32
    -18 0 3 0.52 0.29
    -17 0 3 0.05 0.28
    -17 0 3 0.79 0.56
    -16 0 3 -0.06 0.37
    -16 0 3 0.41 0.33
    -15 0 3 -0.19 0.35
    -15 0 3 -0.3 0.32
    -14 0 3 -0.04 0.27
    14 0 -3 0.34 0.16
    -14 0 3 -0.05 0.26
    -13 0 3 -0.96 0.41
    -13 0 3 -1.15 0.46
    13 0 -3 -0.24 0.22
    -12 0 3 -0.11 0.34
    12 0 -3 -0.04 0.13
    -12 0 3 -0.08 0.28
    -11 0 3 -0.17 0.24
    11 0 -3 0.14 0.13
    -10 0 3 -0.12 0.17
    10 0 -3 0.17 0.14
    -9 0 3 -0.06 0.17
    9 0 -3 0.11 0.15
    -8 0 3 0.03 0.1
    -8 0 3 0.08 0.14
    8 0 -3 0.11 0.14
    -7 0 3 0.04 0.12
    -7 0 3 -0.04 0.1
    7 0 -3 -0.01 0.1
    -7 0 3 0.13 0.16
    -6 0 3 0.03 0.13
    -6 0 3 0 0.1
    -6 0 3 -0.05 0.1
    6 0 -3 -0.07 0.13
    5 0 -3 -0.15 0.13
    -5 0 3 0.01 0.11
    -5 0 3 0.03 0.09
    -5 0 3 0.05 0.06
    4 0 -3 -0.03 0.08
    -4 0 3 0.15 0.1
    4 0 -3 -0.05 0.12
    -4 0 3 0.12 0.1
    -3 0 3 -0.01 0.1
    3 0 -3 0.07 0.1
    -3 0 3 -0.02 0.1
    3 0 -3 0.13 0.11
    2 0 -3 0.01 0.09
    2 0 -3 0.28 0.14
    -2 0 3 0.07 0.08
    -2 0 3 -0.01 0.04
    -2 0 3 0.09 0.1
    2 0 -3 0.03 0.06
    -1 0 3 0.04 0.08
    1 0 -3 -0.02 0.08
    -1 0 3 0.08 0.04
    1 0 -3 -0.08 0.08
    -1 0 3 0.19 0.11
    1 0 -3 0.17 0.07
    -1 0 3 0.05 0.08
    1 0 -3 0.09 0.12
    0 0 3 -0.04 0.06
    0 0 -3 0.1 0.1
    0 0 3 0.02 0.09
    0 0 -3 -0.05 0.1
    0 0 -3 0.04 0.05
    0 0 3 0.22 0.08
    0 0 3 0.09 0.1
    0 0 -3 0.11 0.09
    0 0 -3 0.11 0.11
    0 0 3 -0.06 0.09
    0 0 -3 0.05 0.09
    -1 0 -3 0.01 0.08
    1 0 3 0.14 0.11
    1 0 3 0 0.11
    1 0 3 0.01 0.06
    1 0 3 -0.01 0.08
    1 0 3 0.09 0.11
    -1 0 -3 -0.06 0.1
    -1 0 -3 0.04 0.08
    -1 0 -3 -0.05 0.07
    2 0 3 0.04 0.08
    -2 0 -3 0.02 0.08
    2 0 3 0.06 0.04
    2 0 3 -0.01 0.06
    2 0 3 -0.07 0.08
    -2 0 -3 0.06 0.07
    -2 0 -3 0.07 0.05
    -2 0 -3 0.01 0.08
    2 0 3 -0.04 0.11
    -2 0 -3 -0.02 0.09
    -3 0 -3 0.16 0.07
    3 0 3 0.03 0.11
    3 0 3 -0.01 0.09
    -3 0 -3 -0.07 0.16
    -3 0 -3 0 0.12
    3 0 3 -0.04 0.12
    3 0 3 0.01 0.08
    -3 0 -3 0.18 0.13
    4 0 3 -0.05 0.12
    4 0 3 -0.06 0.1
    -4 0 -3 0.02 0.13
    -4 0 -3 -0.05 0.13
    -4 0 -3 0 0.05
    -4 0 -3 -0.2 0.16
    4 0 3 -0.03 0.08
    -5 0 -3 -0.08 0.19
    -5 0 -3 0 0.06
    5 0 3 0.17 0.13
    5 0 3 -0.07 0.14
    -6 0 -3 -0.02 0.08
    6 0 3 -0.21 0.23
    -6 0 -3 0.07 0.28
    -6 0 -3 -0.12 0.15
    -7 0 -3 0.07 0.11
    -7 0 -3 -0.01 0.17
    -7 0 -3 -0.08 0.15
    7 0 3 -0.1 0.19
    -8 0 -3 -0.04 0.19
    -8 0 -3 -0.05 0.24
    8 0 3 -0.02 0.2
    -8 0 -3 0.09 0.13
    -9 0 -3 0.01 0.11
    -9 0 -3 0.01 0.22
    9 0 3 -0.21 0.19
    -9 0 -3 -0.2 0.26
    -10 0 -3 -0.04 0.26
    -10 0 -3 0.3 0.3
    10 0 3 -0.06 0.21
    -10 0 -3 0 0.1
    11 0 3 -0.16 0.35
    -11 0 -3 -0.18 0.34
    -11 0 -3 0 0.12
    -11 0 -3 -0.2 0.28
    -12 0 -3 -0.24 0.39
    -12 0 -3 0.2 0.21
    -12 0 -3 -0.06 0.33
    12 0 3 -0.11 0.2
    13 0 3 -0.96 0.4
    -13 0 -3 0.05 0.2
    -13 0 -3 -0.65 0.38
    -13 0 -3 -0.19 0.3
    -14 0 -3 0.31 0.2
    14 0 3 -0.28 0.37
    -14 0 -3 -0.13 0.17
    -15 0 -3 -0.14 0.36
    15 0 3 0.15 0.24
    -15 0 -3 -0.18 0.37
    -16 0 -3 -0.14 0.28
    16 0 3 -0.15 0.21
    -16 0 -3 0.26 0.32
    -17 0 -3 0.26 0.39
    17 0 3 -0.18 0.24
    -17 0 -3 -0.12 0.26
    -20 1 3 2.62 0.84
    -20 -1 3 1.7 0.66
    -20 1 3 1.23 0.6
    -19 1 3 0.18 0.28
    -19 -1 3 0.59 0.41
    -19 -1 3 1.18 0.52
    19 -1 -3 0.6 0.39
    -19 1 3 0.58 0.54
    -18 1 3 1.06 0.53
    -18 -1 3 0.22 0.27
    -18 1 3 0.25 0.31
    18 -1 -3 0.12 0.3
    -18 -1 3 1.05 0.39
    -17 1 3 5.72 1.09
    -17 1 3 3.68 0.96
    -17 -1 3 2.85 0.88
    -17 -1 3 3.48 0.74
    -16 1 3 0.57 0.46
    -16 -1 3 0.99 0.52
    -16 -1 3 0.13 0.25
    -16 -1 3 0.48 0.28
    -16 1 3 0.7 0.42
    -15 -1 3 1.68 0.49
    -15 -1 3 0.63 0.35
    -15 1 3 1.53 0.46
    -15 1 3 1.32 0.38
    -15 -1 3 2.7 0.61
    -14 -1 3 2.16 0.66
    -14 -1 3 0.8 0.36
    14 1 -3 1.73 0.4
    -14 1 3 1.3 0.51
    -14 1 3 1.78 0.63
    -13 -1 3 0.81 0.34
    -13 -1 3 0.94 0.39
    -13 1 3 1.08 0.47
    13 1 -3 0.64 0.27
    -13 1 3 1.32 0.47
    -12 -1 3 5.64 0.93
    12 1 -3 4.53 0.61
    -12 -1 3 6.34 0.85
    12 -1 -3 6.88 0.45
    -12 1 3 6.66 0.95
    -11 -1 3 3.83 0.72
    -11 1 3 4.4 0.71
    -11 -1 3 3.93 0.62
    11 1 -3 4.22 0.57
    11 -1 -3 4.6 0.36
    -10 -1 3 15.61 1.36
    -10 1 3 13.96 1.24
    10 -1 -3 15.79 0.65
    10 1 -3 13.84 1
    -10 1 3 12.86 0.77
    -9 -1 3 13.74 1.21
    9 1 -3 13.87 0.97
    -9 1 3 12.86 1.09
    9 -1 -3 13.59 0.6
    -9 1 3 14.25 0.79
    8 1 -3 49.4 1.8
    -8 -1 3 48.64 2.13
    -8 1 3 50.91 1.99
    -8 -1 3 50.25 1.99
    -8 1 3 46.66 1.3
    8 -1 -3 48.81 1.11
    7 -1 -3 0.18 0.12
    -7 1 3 0.04 0.11
    -7 -1 3 -0.12 0.17
    7 1 -3 0.08 0.11
    -7 -1 3 -0.06 0.14
    -7 1 3 0.08 0.06
    -6 1 3 95.31 2.3
    -6 -1 3 88.95 2.43
    -6 -1 3 95.05 2.53
    -6 1 3 92.69 2.76
    6 1 -3 91.88 2.21
    6 1 -3 93.03 2.4
    -6 1 3 91.25 1.5
    6 -1 -3 90.3 1.53
    -5 1 3 0.6 0.18
    -5 -1 3 0.32 0.17
    -5 1 3 0.25 0.11
    -5 -1 3 0.23 0.1
    5 -1 -3 0.49 0.15
    -5 -1 3 0.34 0.14
    5 1 -3 0.1 0.11
    -5 1 3 0.15 0.12
    -4 -1 3 49.7 1.51
    4 -1 -3 46.92 1.69
    -4 -1 3 42.91 1.13
    -4 -1 3 48.19 1.54
    -4 1 3 42.98 1.71
    -4 1 3 47.83 1.07
    4 1 -3 45.75 1.41
    4 -1 -3 46.88 1.16
    -3 1 3 396.85 3.32
    -3 -1 3 405.26 4.21
    3 -1 -3 398.05 4.8
    -3 1 3 391.35 4.94
    3 1 -3 411.44 3.87
    -3 -1 3 413.74 3.59
    -3 -1 3 398 3.1
    3 1 -3 401.31 3.62
    3 1 -3 396.36 2.8
    -2 -1 3 3.45 0.33
    -2 -1 3 2.99 0.33
    -2 1 3 3.62 0.47
    2 1 -3 3.52 0.34
    2 -1 -3 3.38 0.46
    2 1 -3 3.32 0.34
    2 1 -3 3.34 0.31
    2 1 -3 3.68 0.3
    -2 1 3 2.47 0.26
    -2 -1 3 3.37 0.27
    -2 -1 3 3.25 0.32
    -2 -1 3 3.12 0.26
    1 1 -3 276.91 3.04
    1 -1 -3 278.09 4
    1 1 -3 260 2.58
    1 1 -3 275.43 2.72
    -1 -1 3 275.89 2.98
    -1 1 3 282.75 4.03
    -1 -1 3 286.72 2.94
    -1 -1 3 279.37 2.82
    -1 1 3 282.16 3.2
    1 1 -3 272.58 2.7
    -1 -1 3 268.11 2.31
    -1 -1 3 275.3 2.25
    0 -1 3 14.32 0.76
    0 1 -3 12.65 0.6
    0 1 3 15.02 0.9
    0 -1 3 14.64 0.65
    0 -1 -3 14.79 0.94
    0 -1 3 12.66 0.58
    0 1 -3 13.22 0.56
    0 1 -3 13.88 0.75
    0 -1 3 13.37 0.61
    0 1 3 14.05 0.74
    0 1 -3 14.19 0.62
    0 -1 -3 13.36 0.62
    0 1 3 14.39 0.74
    0 -1 3 14.13 0.45
    0 -1 3 13.93 0.68
    0 -1 -3 14.12 0.76
    0 1 3 12.4 0.43
    0 1 3 13.91 0.64
    -1 -1 -3 5.56 0.51
    1 -1 3 6.27 0.45
    -1 1 -3 5.14 0.45
    -1 -1 -3 5.46 0.59
    1 1 3 5.7 0.47
    1 1 3 5.71 0.57
    1 -1 3 5.6 0.44
    -1 -1 -3 6.05 0.43
    -1 -1 -3 6.29 0.5
    1 -1 3 5.59 0.36
    1 1 3 5.38 0.42
    -1 1 -3 6.41 0.39
    -1 1 -3 5.71 0.41
    -1 1 -3 4.81 0.43
    1 -1 3 6.04 0.54
    -1 -1 -3 6.06 0.63
    -1 1 -3 5.81 0.53
    1 1 3 6.25 0.54
    -2 1 -3 34.53 1.39
    2 -1 3 32.72 0.85
    -2 -1 -3 31.68 1.04
    -2 1 -3 34.4 0.89
    2 1 3 31.33 1
    2 -1 3 32.37 1.13
    -2 -1 -3 35.56 1.51
    -2 -1 -3 31.73 1.43
    2 1 3 33.14 1.14
    -2 -1 -3 34.07 1.19
    2 -1 3 32.29 1.09
    2 1 3 30.88 1.31
    -2 1 -3 31.99 1.07
    2 -1 3 33.94 1.41
    -2 -1 -3 30.4 1.32
    2 1 3 31.59 1.33
    -2 1 -3 32.07 1.21
    -2 1 -3 32.04 1.16
    -3 -1 -3 143.9 2.35
    -3 1 -3 143.75 2.69
    -3 1 -3 145.78 2.46
    3 1 3 145.71 2.62
    3 1 3 143.04 2.22
    3 -1 3 146.03 2.45
    -3 -1 -3 148.78 3.16
    3 -1 3 150.05 1.77
    -3 1 -3 146.47 2.87
    -3 -1 -3 144.87 2.55
    -3 -1 -3 153.01 3.09
    -3 1 -3 144.14 3.11
    3 1 3 153.06 3.1
    3 1 3 147.01 2.91
    3 -1 3 148.05 3.24
    3 -1 3 145.64 2.63
    -3 1 -3 145.49 1.96
    -4 -1 -3 37.12 1.65
    4 1 3 33.79 1.48
    4 -1 3 35 1.43
    -4 -1 -3 35.07 1.21
    -4 -1 -3 33.75 1.31
    -4 1 -3 35.86 1.54
    4 1 3 33.93 1.38
    4 1 3 32.84 1.08
    4 -1 3 33.11 1.71
    -4 1 -3 32.02 1.39
    4 -1 3 35.32 0.87
    -4 1 -3 35.02 1.63
    4 -1 3 35.01 1.3
    -4 -1 -3 34.37 1.59
    5 -1 3 76.98 2.31
    -5 1 -3 77.65 2.64
    5 1 3 75.98 2.41
    -5 -1 -3 74.8 1.9
    5 -1 3 77.92 1.33
    5 1 3 77.87 2.29
    -5 -1 -3 75.31 2.11
    5 -1 3 74.08 2.04
    -5 1 -3 75.12 2.29
    -5 -1 -3 78.46 2.56
    -6 1 -3 191.03 3.83
    -6 1 -3 186.79 4.27
    6 1 3 191.96 3.91
    -6 -1 -3 188.14 3.2
    6 -1 3 182.25 2.13
    -6 -1 -3 186.1 3.55
    6 -1 3 181.89 3.4
    -6 -1 -3 189.73 4.2
    -7 -1 -3 32.67 1.41
    -7 1 -3 32.16 1.9
    7 -1 3 31.81 0.9
    -7 1 -3 29.89 1.64
    7 -1 3 34.69 1.57
    -7 -1 -3 31.6 1.56
    -7 -1 -3 30.99 1.81
    8 -1 3 10.39 0.54
    8 -1 3 10.66 0.93
    -8 -1 -3 9.77 0.83
    -8 1 -3 10.87 1.16
    -8 -1 -3 9.16 1.05
    -8 -1 -3 9.67 0.92
    -8 1 -3 10.23 1.03
    -9 -1 -3 3.16 0.49
    -9 -1 -3 2.69 0.52
    -9 1 -3 2.45 0.52
    9 -1 3 2.83 0.29
    -9 -1 -3 2.27 0.6
    9 -1 3 2.79 0.5
    -9 1 -3 2.06 0.53
    -10 1 -3 -0.09 0.25
    -10 -1 -3 0.35 0.35
    -10 -1 -3 -0.12 0.3
    -10 -1 -3 0.12 0.18
    10 -1 3 0.03 0.2
    -10 1 -3 0.1 0.25
    -11 1 -3 7.13 1.12
    -11 -1 -3 6.47 0.79
    -11 1 -3 7.29 1.03
    11 -1 3 6.86 0.87
    -11 -1 -3 7.47 0.95
    -11 -1 -3 7.52 1.11
    -12 1 -3 0.4 0.3
    -12 1 -3 1.11 0.29
    -12 -1 -3 1.03 0.4
    -12 1 -3 1.49 0.57
    12 -1 3 0.92 0.34
    -12 -1 -3 1.36 0.54
    -12 -1 -3 1.84 0.47
    12 1 3 0.59 0.3
    -13 -1 -3 3.73 0.74
    -13 1 -3 4.06 0.85
    -13 -1 -3 2.38 0.67
    -13 1 -3 3.37 0.53
    13 -1 3 4.04 0.75
    -13 -1 -3 2.24 0.49
    -13 1 -3 2.62 0.68
    -14 1 -3 6.24 1.14
    -14 1 -3 5.11 0.99
    14 1 3 5.9 0.94
    14 -1 3 6.86 1
    -14 -1 -3 8.22 1.03
    -14 -1 -3 7.37 1.23
    -14 -1 -3 7.93 1.12
    -15 -1 -3 0.71 0.47
    15 1 3 1.49 0.52
    -15 -1 -3 0.98 0.59
    -15 1 -3 0.82 0.49
    -15 -1 -3 0.83 0.37
    15 -1 3 0.59 0.38
    -15 1 -3 0.8 0.51
    -16 1 -3 5.23 1.1
    16 -1 3 7.43 1.12
    -16 1 -3 8.45 1.37
    -16 -1 -3 8.89 1.51
    16 1 3 5.67 1.01
    -17 1 -3 0.99 0.5
    -17 -1 -3 1.34 0.64
    -17 1 -3 0.66 0.39
    -18 1 -3 0.48 0.41
    -18 1 -3 -0.19 0.57
    -20 2 3 3.7 0.99
    -20 -2 3 5.02 1.03
    19 -2 -3 0.02 0.27
    -19 2 3 -0.3 0.36
    -19 -2 3 -0.11 0.3
    -18 2 3 1.2 0.58
    18 -2 -3 1.15 0.46
    -18 -2 3 0.67 0.6
    -18 2 3 1.06 0.52
    -18 -2 3 2.06 0.64
    -17 2 3 1.57 0.62
    -17 2 3 0.55 0.38
    -17 -2 3 1.2 0.46
    -17 -2 3 0.59 0.43
    17 -2 -3 1.1 0.43
    -16 -2 3 5.7 1.17
    -16 2 3 3.66 0.93
    16 -2 -3 3.43 0.7
    -16 2 3 4.2 0.9
    -16 -2 3 3.92 0.8
    -15 2 3 0.68 0.34
    -15 -2 3 1.08 0.49
    -15 -2 3 1.12 0.45
    15 2 -3 1 0.36
    15 -2 -3 0.63 0.36
    -15 2 3 0.91 0.46
    -14 -2 3 22.86 1.57
    -14 2 3 23.28 1.86
    14 -2 -3 24.23 1.64
    -14 -2 3 21.87 1.69
    14 2 -3 23.17 1.63
    -14 -2 3 23.46 2.11
    -14 2 3 26.54 2.32
    -13 2 3 34.53 2.16
    -13 -2 3 34.52 1.83
    13 2 -3 36.66 2.03
    -13 -2 3 35.98 2.08
    13 -2 -3 34.79 1.86
    -13 -2 3 37.78 2.52
    -13 2 3 35.32 2.53
    12 -2 -3 38.07 1.85
    12 2 -3 41.68 2.11
    -12 2 3 42.33 2.26
    -12 -2 3 40 2.1
    -12 -2 3 40.23 1.89
    -12 -2 3 39.45 2.47
    -11 -2 3 0.61 0.24
    -11 -2 3 0.46 0.29
    -11 2 3 0.9 0.31
    11 2 -3 0.83 0.32
    11 -2 -3 0.5 0.24
    -11 -2 3 0.07 0.24
    -10 2 3 25.52 0.79
    10 2 -3 27.99 1.65
    -10 -2 3 28.31 1.62
    -10 -2 3 30.55 1.95
    -10 -2 3 24.55 1.28
    -10 2 3 26.28 1.58
    -9 -2 3 14.68 1.29
    -9 2 3 17.64 1.21
    9 2 -3 15.72 1.21
    -9 2 3 14.47 0.61
    -9 -2 3 16.3 1.18
    -8 -2 3 10.3 1.04
    -8 2 3 10.72 0.87
    8 2 -3 9.62 0.95
    -8 2 3 10.89 0.5
    -8 -2 3 10.36 0.9
    -7 -2 3 0.5 0.26
    -7 2 3 0.52 0.23
    -7 -2 3 0.35 0.17
    7 -2 -3 0.5 0.16
    7 2 -3 0.62 0.25
    -7 2 3 0.77 0.14
    -6 -2 3 16.54 1.15
    -6 -2 3 16.27 1.02
    -6 2 3 17.61 0.66
    6 2 -3 17.66 1.18
    -6 2 3 17.64 0.94
    6 -2 -3 16.74 0.73
    5 2 -3 18.51 1.19
    5 2 -3 21.04 1.1
    -5 -2 3 18.56 1.09
    5 -2 -3 19.32 0.67
    -5 2 3 18.03 0.76
    -5 -2 3 18.56 0.7
    5 -2 -3 17.39 1.21
    -5 -2 3 18.72 0.6
    -5 -2 3 20.2 1.08
    -5 -2 3 16.4 1.19
    -4 -2 3 13.42 0.83
    4 -2 -3 12.83 0.44
    4 -2 -3 14.05 1.05
    4 2 -3 12.32 0.94
    -4 -2 3 12.3 0.81
    -4 2 3 13.06 1.06
    -4 -2 3 12.82 1
    -4 -2 3 13 0.55
    -3 -2 3 106.6 2.12
    -3 2 3 106.55 2.95
    -3 -2 3 107.55 2.22
    3 2 -3 104.42 2.02
    -3 -2 3 105.28 1.66
    3 2 -3 102.32 2.11
    3 2 -3 105.43 1.74
    -3 -2 3 109.47 2.73
    3 2 -3 100.29 2.53
    3 -2 -3 106.31 2.84
    2 2 -3 122.23 2.56
    -2 2 3 117.03 2.09
    2 -2 -3 120.23 2.98
    -2 2 3 118.07 3.05
    2 2 -3 122.1 1.98
    -2 -2 3 119.77 2.22
    2 2 -3 119.3 2.08
    -2 2 3 118.45 2.37
    -2 -2 3 116.36 2.18
    -2 -2 3 126.08 2.78
    -2 -2 3 118.58 1.98
    2 2 -3 120.56 2.2
    1 2 -3 219.84 2.72
    -1 -2 3 221.41 2.88
    -1 -2 3 224.24 2.98
    1 2 -3 219.09 2.91
    1 -2 -3 222.39 4.08
    1 2 -3 220.02 3.22
    -1 2 3 225.02 4.18
    -1 2 3 226.1 3.27
    1 -2 -3 230.03 3.23
    -1 -2 3 218.04 3.04
    -1 2 3 225.09 2.93
    -1 -2 3 230.35 3.57
    1 2 -3 221.03 2.9
    1 2 -3 213.68 2
    1 -2 -3 220.1 3.04
    0 -2 3 324.35 4
    0 2 3 312.88 4.85
    0 -2 3 303.61 4.01
    0 -2 3 310.24 3.21
    0 -2 -3 319.28 4.93
    0 2 -3 317.97 3.96
    0 -2 -3 315.26 3.86
    0 2 -3 307.94 3.5
    0 -2 3 322.92 3.59
    0 2 3 311.44 3.91
    0 2 -3 313.18 3.43
    0 -2 -3 310.07 3.75
    0 2 3 309.12 3.65
    0 2 -3 304.05 3.08
    1 2 3 435.32 4.72
    -1 -2 -3 435.92 4.74
    1 -2 3 423.86 4.45
    1 -2 3 437.11 5.25
    -1 2 -3 414.72 3.52
    -1 2 -3 431.27 3.8
    1 2 3 437.32 5.69
    -1 2 -3 442.74 4.11
    1 2 3 454.04 5.7
    -1 -2 -3 427.5 4.62
    1 2 3 428.61 4.23
    1 -2 3 429.62 3.6
    1 -2 3 433.05 4.21
    1 -2 3 434.64 3.56
    -1 -2 -3 441.56 5.88
    -1 2 -3 441.43 5.07
    1 2 3 423.96 4.85
    -2 2 -3 14.96 0.73
    2 2 3 16.01 0.99
    2 2 3 15.44 0.78
    2 2 3 17.07 1.09
    -2 2 -3 15.65 0.81
    2 -2 3 15.41 0.78
    -2 -2 -3 15.75 0.99
    -2 -2 -3 14.83 0.89
    2 -2 3 15.74 0.82
    -2 2 -3 15.13 0.66
    2 2 3 14.65 0.89
    -2 2 -3 15.06 0.65
    -2 -2 -3 15.24 1.12
    2 -2 3 15.75 1.09
    2 -2 3 14.33 0.69
    -2 2 -3 16.09 1.08
    -3 2 -3 20.23 0.71
    -3 -2 -3 19.43 1.09
    3 2 3 19.41 0.9
    -3 2 -3 18.42 0.73
    3 2 3 19.2 1.04
    -3 -2 -3 19.28 1.31
    3 -2 3 19.1 0.96
    3 2 3 18.69 1.14
    3 2 3 19.94 1.2
    -3 -2 -3 19.91 1.33
    3 -2 3 19.49 0.89
    -3 2 -3 19.46 1.28
    3 -2 3 18.49 0.82
    -3 2 -3 19.65 0.9
    -3 -2 -3 19.79 1.19
    -3 -2 -3 20.07 0.96
    4 -2 3 2.04 0.27
    4 -2 3 1.79 0.31
    4 2 3 2.14 0.34
    -4 2 -3 1.69 0.41
    -4 -2 -3 1.64 0.44
    -4 -2 -3 1.93 0.42
    -4 2 -3 1.85 0.24
    -4 -2 -3 1.84 0.36
    4 -2 3 2.18 0.36
    -4 2 -3 1.65 0.31
    -4 -2 -3 2.01 0.34
    -4 2 -3 2.64 0.27
    4 2 3 2.72 0.41
    4 2 3 1.93 0.42
    5 -2 3 49.49 1.74
    5 -2 3 48.41 1.7
    -5 -2 -3 45.17 1.76
    5 -2 3 45.64 1.14
    -5 -2 -3 49.04 2.11
    -5 2 -3 48.18 1.08
    -5 2 -3 49.37 2.25
    5 2 3 46.67 1.62
    -5 -2 -3 49.25 1.61
    5 2 3 49.74 1.94
    -5 2 -3 49.24 1.7
    6 -2 3 0.25 0.16
    -6 -2 -3 0.09 0.15
    6 -2 3 0.14 0.15
    -6 2 -3 0.03 0.21
    6 2 3 0.47 0.21
    -6 2 -3 0.13 0.11
    -6 -2 -3 0.23 0.16
    6 -2 3 0.14 0.07
    -6 -2 -3 0.16 0.18
    6 2 3 0.04 0.12
    7 -2 3 0.46 0.25
    7 2 3 0.07 0.16
    7 -2 3 0.13 0.05
    -7 2 -3 -0.04 0.15
    -7 -2 -3 0 0.13
    -7 -2 -3 -0.14 0.28
    -7 -2 -3 0.18 0.13
    -8 -2 -3 0.58 0.31
    -8 2 -3 0.62 0.27
    -8 -2 -3 0.64 0.22
    -8 2 -3 0.37 0.22
    -8 -2 -3 0.68 0.3
    8 -2 3 0.7 0.26
    9 -2 3 18.64 1.3
    -9 -2 -3 20.32 1.29
    -9 2 -3 19.87 1.72
    -9 -2 -3 20.08 1.39
    -9 2 -3 20.94 1.48
    -9 -2 -3 20.86 1.7
    -10 -2 -3 0.68 0.32
    -10 2 -3 0.06 0.22
    -10 -2 -3 0.04 0.44
    -10 2 -3 0.79 0.37
    10 -2 3 0.82 0.42
    -10 -2 -3 1.21 0.43
    -11 2 -3 5.83 1.02
    -11 -2 -3 5.37 0.79
    -11 2 -3 5.56 0.87
    11 -2 3 5.83 0.81
    -11 -2 -3 5.43 0.93
    -11 -2 -3 6.6 0.83
    -12 -2 -3 0.3 0.31
    -12 2 -3 0.22 0.27
    -12 2 -3 0.35 0.2
    12 -2 3 0.81 0.33
    -12 -2 -3 0.06 0.16
    -12 -2 -3 0.48 0.28
    -13 -2 -3 3.66 0.72
    13 -2 3 3.27 0.66
    -13 2 -3 3.81 0.88
    -13 -2 -3 3.94 0.69
    13 2 3 1.95 0.56
    -13 -2 -3 3.59 0.86
    -13 2 -3 3.31 0.72
    -14 -2 -3 -0.22 0.31
    14 -2 3 0.33 0.31
    -14 -2 -3 0.45 0.34
    -14 2 -3 -0.38 0.39
    -14 2 -3 -0.42 0.34
    -15 2 -3 -0.24 0.4
    -15 -2 -3 -0.2 0.34
    15 -2 3 -0.27 0.28
    -15 -2 -3 0.13 0.19
    -15 2 -3 0.25 0.3
    -16 2 -3 1.05 0.54
    -16 -2 -3 1.66 0.73
    16 -2 3 1.06 0.47
    -16 2 -3 1.25 0.7
    -17 2 -3 2.73 0.8
    -17 2 -3 2.38 0.85
    -18 2 -3 0.57 0.44
    -19 -3 3 1.54 0.56
    19 -3 -3 2.11 0.59
    -18 3 3 0.85 0.62
    -18 3 3 -0.41 0.35
    -18 -3 3 0.33 0.32
    18 -3 -3 -0.1 0.26
    -18 -3 3 0.39 0.25
    -17 3 3 1.15 0.49
    -17 -3 3 2.22 0.78
    -17 3 3 1.25 0.69
    17 -3 -3 1.44 0.46
    -17 -3 3 0.73 0.41
    -16 3 3 4.74 0.91
    -16 -3 3 3.37 0.92
    -16 3 3 3.76 1.02
    16 -3 -3 4.09 0.74
    16 3 -3 4.88 0.88
    -16 -3 3 4.45 0.91
    15 3 -3 27.31 2.03
    -15 3 3 26.33 2.52
    -15 3 3 27.05 2.04
    -15 -3 3 25.82 2.08
    -15 -3 3 26.94 2.41
    15 -3 -3 26.99 1.78
    14 -3 -3 14.24 1.22
    -14 3 3 13.02 1.35
    -14 -3 3 13.94 1.48
    -14 3 3 14.28 1.78
    -14 -3 3 14.04 1.69
    14 3 -3 13.44 1.39
    13 3 -3 19.61 1.68
    -13 -3 3 18.15 1.62
    -13 -3 3 16.51 1.74
    -13 3 3 17.14 1.86
    -13 3 3 17.2 1.47
    13 -3 -3 18.31 1.34
    -12 -3 3 5.85 1
    12 -3 -3 4.67 0.65
    12 3 -3 5.65 0.91
    -12 -3 3 4.67 0.82
    -12 3 3 5.06 0.77
    -11 -3 3 77.97 3.09
    -11 -3 3 74.12 3.34
    -11 3 3 73.52 2.7
    -11 -3 3 75.78 1.89
    11 -3 -3 74.98 2.35
    11 3 -3 72.33 3.14
    -10 3 3 24.81 1.49
    10 3 -3 28.63 1.9
    -10 -3 3 25.6 1.72
    -10 -3 3 28.09 1.95
    10 -3 -3 28.54 1.37
    -10 -3 3 28.07 1.04
    -9 -3 3 58.78 2.49
    -9 -3 3 60.61 2.7
    -9 3 3 61.18 2.16
    -9 -3 3 58.84 1.33
    -9 3 3 59.72 1.08
    -9 -3 3 59.9 1.88
    9 3 -3 61.49 2.71
    9 -3 -3 61.66 1.84
    -8 -3 3 27.55 1.73
    -8 3 3 27.34 1.35
    -8 -3 3 25.28 0.73
    -8 -3 3 28.54 1.66
    -8 -3 3 26.14 1.13
    -8 -3 3 26.98 0.72
    8 -3 -3 27.86 1.14
    -8 3 3 27.09 0.82
    8 3 -3 24.62 1.73
    -7 -3 3 9.01 0.97
    -7 3 3 9.54 0.73
    7 -3 -3 10.07 0.63
    -7 -3 3 10.86 1
    -7 -3 3 9.74 0.62
    -7 3 3 9.73 0.57
    7 3 -3 10.59 1.07
    -6 -3 3 53.76 2.12
    -6 -3 3 51.02 1.23
    -6 3 3 52.04 1.54
    6 3 -3 55.41 2.38
    -6 -3 3 50.52 2.06
    6 -3 -3 50.74 1.26
    -6 -3 3 49.45 1.23
    -5 -3 3 40.4 1.69
    5 -3 -3 38.09 1.95
    -5 -3 3 39.73 1.76
    5 3 -3 41.15 1.98
    -5 -3 3 37.56 0.81
    5 -3 -3 38.72 0.98
    -4 -3 3 110.88 2.61
    4 -3 -3 111.12 3.24
    4 3 -3 107.19 3.2
    4 3 -3 106.27 1.65
    -4 -3 3 108.74 2.8
    -4 -3 3 107.35 1.68
    4 -3 -3 109.94 1.48
    -3 -3 3 87.98 2.08
    -3 -3 3 88.87 2.42
    3 -3 -3 85.36 2.83
    3 3 -3 88.22 2.76
    3 -3 -3 86.13 1.21
    -3 3 3 83.23 1.77
    3 3 -3 79.6 1.61
    -3 -3 3 84.28 1.77
    -3 3 3 81.56 1.12
    2 3 -3 1.78 0.28
    2 3 -3 1.49 0.37
    2 3 -3 1.57 0.3
    -2 -3 3 1.1 0.24
    -2 3 3 1.37 0.23
    -2 3 3 2.03 0.46
    -2 -3 3 1.07 0.25
    2 -3 -3 1.69 0.41
    2 3 -3 1.58 0.18
    -2 -3 3 1.62 0.33
    -2 3 3 1.28 0.14
    -2 -3 3 1.4 0.24
    -1 -3 3 20.14 0.78
    1 -3 -3 20.07 1.14
    -1 -3 3 19.48 1.27
    -1 -3 3 21.72 1.12
    1 3 -3 21.86 1.26
    -1 3 3 19.5 1.38
    1 3 -3 22.16 1.07
    -1 -3 3 19.98 1.07
    -1 -3 3 22.39 1.1
    -1 3 3 20.78 0.63
    -1 3 3 20.59 0.93
    1 -3 -3 20.99 0.99
    1 3 -3 21.64 1.09
    1 -3 -3 21.73 1.41
    1 3 -3 21.51 0.82
    0 3 -3 124.71 2.54
    0 -3 3 121.85 3.08
    0 3 -3 125.63 2.79
    0 -3 -3 120.92 3.37
    0 3 3 122.88 3.4
    0 -3 -3 115.15 2.87
    0 3 -3 125.22 2.78
    0 -3 3 119.99 2.84
    0 -3 3 120.82 2.54
    0 3 3 123.4 2.49
    0 -3 -3 121.83 2.51
    0 -3 3 128.14 2.6
    1 3 3 195.31 3.4
    1 -3 3 190.65 3.85
    1 -3 3 197.18 3.14
    -1 -3 -3 188.7 3.67
    -1 3 -3 193.49 3.24
    -1 -3 -3 185.74 4.25
    -1 3 -3 190.49 3.14
    1 3 3 190.78 4.15
    -1 3 -3 194.54 3.78
    1 -3 3 193.17 3.66
    1 -3 3 195.75 3.23
    -1 -3 -3 190.91 3.36
    1 -3 3 194.04 2.19
    2 3 3 9.61 0.83
    2 3 3 8.79 0.65
    2 -3 3 9.66 0.66
    -2 3 -3 9.05 0.67
    -2 3 -3 9.72 0.69
    -2 -3 -3 9.66 1
    2 3 3 9.82 0.94
    -2 -3 -3 8.9 0.83
    2 -3 3 8.57 0.7
    -2 3 -3 10.32 0.94
    2 3 3 9.29 0.93
    2 -3 3 8.59 0.48
    -2 -3 -3 8.84 0.78
    2 -3 3 9.59 0.81
    3 -3 3 26.72 1.27
    -3 3 -3 28.91 1.06
    3 -3 3 30.77 1.34
    3 -3 3 26.09 0.94
    3 3 3 28.88 1.57
    -3 3 -3 27.47 1.18
    -3 -3 -3 28.98 1.57
    -3 -3 -3 26.3 1.68
    3 3 3 25.26 1.03
    -3 -3 -3 28.79 1.53
    -3 3 -3 27.81 1.68
    -4 -3 -3 29.41 1.58
    -4 3 -3 26.96 1.74
    -4 3 -3 26.32 1.13
    -4 3 -3 28.57 1.09
    -4 -3 -3 29.2 1.78
    -4 3 -3 29.98 0.97
    4 -3 3 27.78 1.31
    4 3 3 28.04 1.54
    4 -3 3 28.05 1.1
    4 -3 3 27.47 1.22
    -4 -3 -3 29.3 1.61
    4 3 3 27.3 1.09
    -5 3 -3 2.73 0.37
    5 -3 3 3.33 0.41
    -5 -3 -3 3.29 0.57
    5 3 3 3.25 0.54
    -5 -3 -3 3.19 0.58
    -5 3 -3 2.86 0.38
    -5 3 -3 3.43 0.31
    -5 3 -3 2.4 0.54
    5 3 3 2.87 0.39
    5 -3 3 3.05 0.39
    -5 -3 -3 3.06 0.62
    5 -3 3 3.86 0.53
    -6 3 -3 65.25 1.84
    -6 3 -3 68.88 2.04
    -6 -3 -3 67.15 2.55
    -6 -3 -3 70.43 2.93
    6 -3 3 67.2 2.2
    -6 3 -3 68.23 1.27
    -6 -3 -3 70.25 1.98
    -6 -3 -3 73.98 2.87
    -6 3 -3 68.98 2.97
    6 3 3 69.97 2.49
    6 -3 3 69.04 2.05
    6 3 3 67.7 1.93
    -7 3 -3 51.3 1.92
    -7 3 -3 48.51 1.65
    -7 -3 -3 52.76 2.62
    7 -3 3 48.79 1.95
    7 3 3 52.47 2.23
    -7 -3 -3 50.65 1.74
    7 -3 3 46.86 1.83
    -7 -3 -3 47.34 2.18
    7 3 3 49.06 1.77
    -7 3 -3 50.81 2.67
    -7 -3 -3 49.41 2.47
    -8 -3 -3 3.84 0.76
    8 3 3 3.85 0.56
    -8 3 -3 4.08 0.82
    -8 -3 -3 3.21 0.61
    -8 3 -3 3.51 0.55
    -8 -3 -3 3.51 0.48
    8 -3 3 3.53 0.55
    -8 -3 -3 3.25 0.68
    -9 -3 -3 23.31 1.29
    -9 -3 -3 22.76 1.62
    9 -3 3 23.25 1.47
    -9 3 -3 21.69 1.91
    -9 3 -3 23.28 1.5
    -9 -3 -3 20.13 1.73
    9 3 3 19.26 1.25
    -10 -3 -3 1.82 0.52
    -10 -3 -3 1.76 0.38
    -10 3 -3 1.73 0.45
    -10 -3 -3 1.76 0.49
    10 -3 3 1.88 0.41
    -10 3 -3 0.98 0.38
    -11 -3 -3 11.35 1.24
    -11 -3 -3 9.73 1.33
    -11 3 -3 11.28 1.5
    11 -3 3 11.29 1.13
    -11 3 -3 12.02 1.21
    -12 -3 -3 7.75 1.28
    -12 3 -3 8.21 1.34
    12 -3 3 8 1.01
    -12 -3 -3 8.44 1.11
    12 3 3 11.9 1.47
    -12 3 -3 7.71 1.05
    -13 3 -3 0.26 0.26
    -13 -3 -3 0.01 0.24
    13 3 3 0.19 0.33
    -13 -3 -3 -0.38 0.41
    -13 3 -3 -0.12 0.31
    13 -3 3 -0.15 0.22
    -14 -3 -3 1.18 0.54
    -14 3 -3 0.59 0.31
    -14 -3 -3 0.95 0.45
    14 -3 3 0.76 0.38
    -14 3 -3 1.21 0.5
    14 3 3 0.75 0.44
    -15 3 -3 2.89 0.77
    -15 -3 -3 2.71 0.8
    -15 3 -3 1.37 0.66
    -15 -3 -3 2.75 0.74
    15 -3 3 3.13 0.73
    -16 3 -3 0.05 0.35
    -16 -3 -3 -0.06 0.35
    16 -3 3 -0.21 0.36
    -18 -4 3 0.61 0.5
    -17 -4 3 -0.86 0.5
    -17 -4 3 0.99 0.6
    -17 4 3 -0.33 0.51
    17 4 -3 0.29 0.28
    17 -4 -3 0.4 0.27
    -16 -4 3 2.26 0.74
    -16 4 3 3.07 0.96
    16 -4 -3 2.54 0.58
    16 4 -3 2 0.59
    -16 -4 3 3.56 0.87
    15 4 -3 0.07 0.31
    -15 4 3 -0.23 0.24
    -15 -4 3 -0.45 0.42
    -15 4 3 0.39 0.31
    15 -4 -3 -0.01 0.23
    -15 -4 3 -0.03 0.32
    14 -4 -3 -0.04 0.19
    14 4 -3 0.12 0.26
    -14 -4 3 -0.4 0.42
    -14 -4 3 0.16 0.26
    -14 4 3 0.51 0.28
    -13 -4 3 14.27 1.65
    13 4 -3 14.73 1.61
    13 -4 -3 12.34 1.08
    -13 4 3 12.31 1.68
    -13 -4 3 12.47 1.45
    -13 4 3 13.14 1.23
    12 4 -3 20.6 1.85
    -12 -4 3 17.56 1.68
    -12 4 3 19.18 2
    -12 -4 3 17.54 1.76
    -12 4 3 18.25 1.37
    12 -4 -3 18.3 1.23
    -11 4 3 68.7 2.48
    11 -4 -3 70.99 2.28
    -11 -4 3 74.76 3.34
    11 4 -3 74 3.49
    -11 -4 3 75.73 3.49
    -10 -4 3 38.6 2.38
    -10 4 3 35.1 1.65
    10 4 -3 39.52 2.49
    -10 -4 3 37.84 2.28
    -10 -4 3 38.08 1.74
    10 -4 -3 37.06 1.53
    9 -4 -3 0.14 0.12
    -9 -4 3 0.15 0.18
    9 4 -3 0.38 0.44
    -9 -4 3 0.41 0.31
    -9 4 3 0.64 0.17
    -9 4 3 0.29 0.14
    -9 -4 3 0.37 0.17
    -9 -4 3 0.67 0.23
    -8 4 3 77.12 2.1
    -8 -4 3 74.86 2.97
    -8 -4 3 78.72 3.07
    8 4 -3 80.74 3.37
    -8 4 3 72.14 1.74
    8 -4 -3 74.33 1.9
    -8 -4 3 75.74 2.03
    -7 -4 3 38.65 2.07
    -7 -4 3 38.89 2.04
    -7 4 3 36.82 1.33
    7 4 -3 37.34 2.22
    7 -4 -3 38.07 1.27
    -7 -4 3 37.53 1.23
    -6 -4 3 0.26 0.09
    6 4 -3 0.29 0.23
    -6 4 3 0.31 0.15
    -6 -4 3 0.02 0.17
    -6 -4 3 0.12 0.2
    6 -4 -3 0.53 0.16
    5 -4 -3 11.63 1.16
    5 4 -3 12.59 1.23
    -5 -4 3 14.04 1.06
    -5 -4 3 14.46 1.2
    5 -4 -3 13.24 0.67
    -5 4 3 13 0.65
    -5 4 3 11.74 0.7
    -4 4 3 0.04 0.07
    4 4 -3 0.07 0.18
    -4 -4 3 0.24 0.16
    4 -4 -3 0.2 0.23
    4 4 -3 0.09 0.07
    4 -4 -3 0.24 0.11
    -4 -4 3 0.15 0.23
    -4 4 3 0.01 0.08
    3 4 -3 11.5 0.5
    -3 -4 3 10.95 0.81
    3 4 -3 11.82 1.13
    -3 -4 3 12.12 1.05
    3 -4 -3 12.31 1.17
    -3 4 3 10.88 0.52
    3 4 -3 11.14 0.67
    -3 4 3 10.47 0.62
    -2 -4 3 18.07 0.92
    -2 -4 3 17.87 1.24
    2 4 -3 16.84 1.34
    2 -4 -3 19.87 1.47
    -2 4 3 18.26 0.7
    2 4 -3 17.57 0.96
    -2 4 3 18.44 0.88
    2 4 -3 18.6 0.86
    -1 4 3 1.56 0.22
    -1 -4 3 1.31 0.22
    1 4 -3 1.53 0.33
    1 -4 -3 1.24 0.37
    -1 -4 3 1.43 0.37
    -1 -4 3 1.17 0.27
    -1 4 3 1.1 0.23
    1 4 -3 1.65 0.43
    1 4 -3 1.33 0.27
    1 -4 -3 0.67 0.29
    1 -4 -3 1.64 0.31
    0 -4 3 39.43 1
    0 4 -3 40.52 1.9
    0 -4 -3 40.6 1.9
    0 -4 -3 39.09 2.1
    0 -4 3 39.54 1.72
    0 -4 -3 41.69 1.56
    0 -4 3 40.05 1.64
    0 4 -3 42.6 1.8
    0 4 3 41.11 1.54
    0 4 3 41.51 1.24
    0 4 -3 42.11 1.58
    -1 4 -3 16.83 1.15
    1 4 3 16.53 1.05
    1 -4 3 15.1 0.5
    -1 4 -3 16.88 1.22
    -1 -4 -3 16.29 1.37
    -1 -4 -3 14.91 1.18
    1 -4 3 15.33 0.51
    -1 4 -3 16.35 1.06
    1 -4 3 15.33 1.04
    1 -4 3 15.83 1.04
    -1 -4 -3 15.82 1.02
    -2 -4 -3 -0.06 0.18
    -2 4 -3 0.19 0.15
    2 -4 3 0.01 0.04
    2 4 3 0.12 0.11
    -2 -4 -3 0.04 0.16
    -2 4 -3 0 0.16
    -2 -4 -3 0.04 0.14
    2 -4 3 0.17 0.17
    2 -4 3 -0.05 0.16
    2 4 3 0.08 0.22
    -3 4 -3 52.27 2.42
    3 4 3 51.37 2.32
    3 4 3 48.67 1.52
    -3 -4 -3 45.71 2.18
    -3 -4 -3 49.63 2.48
    3 -4 3 48.79 1.85
    -3 -4 -3 50.71 2.09
    3 -4 3 46.62 0.89
    -3 4 -3 50.71 1.73
    -4 4 -3 5.62 0.84
    -4 4 -3 6.87 0.59
    4 4 3 5.82 0.5
    -4 -4 -3 6.53 0.84
    -4 -4 -3 6.07 0.77
    -4 -4 -3 7.13 0.98
    4 -4 3 5.35 0.37
    4 4 3 8.06 0.88
    4 -4 3 5.88 0.66
    5 -4 3 23.9 0.93
    -5 -4 -3 24.89 1.66
    5 4 3 23.88 1
    -5 -4 -3 20.26 1.66
    -5 4 -3 25.57 1.02
    -5 4 -3 24.52 1.8
    5 -4 3 27.75 1.46
    -5 4 -3 25.29 0.99
    5 4 3 26.89 1.59
    -5 -4 -3 25.58 1.68
    -6 -4 -3 4.37 0.71
    6 -4 3 4.8 0.48
    -6 4 -3 4.62 0.85
    -6 4 -3 4.93 0.49
    -6 -4 -3 5.7 0.85
    -6 4 -3 5.3 0.42
    -6 -4 -3 4.81 0.84
    6 4 3 4.47 0.47
    6 -4 3 4.6 0.63
    6 4 3 5.62 0.74
    -7 4 -3 59.68 1.23
    -7 -4 -3 59.12 2.7
    -7 4 -3 61.03 1.91
    -7 -4 -3 55.14 2.87
    7 -4 3 62.29 2.31
    -7 4 -3 57.22 3.04
    7 4 3 64.73 2.57
    7 4 3 52.39 1.65
    -7 -4 -3 59.21 2.86
    -8 -4 -3 37.34 2.22
    -8 -4 -3 40.58 2.57
    8 4 3 41.69 2.13
    -8 -4 -3 43.56 2.55
    8 -4 3 42.77 2
    -8 4 -3 42.9 2.71
    -8 4 -3 42.13 1.74
    -9 -4 -3 18.73 1.61
    9 -4 3 18.99 1.38
    -9 -4 -3 15.95 1.66
    -9 4 -3 19.99 1.3
    -9 4 -3 19.22 1.92
    -9 -4 -3 18.45 1.75
    -10 -4 -3 1.63 0.55
    -10 -4 -3 3.03 0.79
    -10 4 -3 2.77 0.78
    10 -4 3 2.36 0.51
    -10 4 -3 2.88 0.56
    -10 -4 -3 2.38 0.6
    -11 -4 -3 15.21 1.56
    11 -4 3 15.98 1.38
    -11 -4 -3 17.24 1.84
    -11 -4 -3 17.44 1.84
    -11 4 -3 17.17 1.39
    -11 4 -3 14.56 1.78
    -12 4 -3 5.47 1.16
    -12 -4 -3 6.36 1.2
    -12 -4 -3 5.23 0.97
    -12 -4 -3 4.5 0.97
    12 -4 3 5.14 0.82
    12 4 3 5.72 1.11
    -13 -4 -3 0.96 0.41
    -13 -4 -3 2.27 0.74
    -13 4 -3 2.24 0.76
    13 -4 3 2.03 0.55
    -13 -4 -3 2.45 0.7
    13 4 3 1.33 0.58
    -14 4 -3 -0.27 0.39
    -14 -4 -3 0.47 0.41
    -14 -4 -3 -0.05 0.32
    14 4 3 0.25 0.5
    14 -4 3 0.38 0.3
    -14 -4 -3 -0.43 0.51
    -15 4 -3 -0.01 0.4
    -15 -4 -3 -0.17 0.37
    15 -4 3 0.9 0.43
    -15 -4 -3 -0.65 0.42
    -15 -4 -3 0.56 0.67
    -16 -4 -3 1.06 0.51
    17 5 -3 0.83 0.46
    16 5 -3 0.66 0.39
    -16 -5 3 0.7 0.4
    -16 5 3 0.61 0.39
    -16 -5 3 -0.13 0.32
    -15 -5 3 0.18 0.29
    -15 5 3 1.3 0.6
    -15 -5 3 1.31 0.53
    15 5 -3 0.27 0.31
    -14 5 3 5.98 1.29
    14 5 -3 6.36 1.17
    -14 -5 3 5.11 1.02
    -14 -5 3 4.76 1.06
    -13 -5 3 -0.29 0.36
    13 5 -3 -0.28 0.34
    -13 -5 3 0.76 0.43
    13 -5 -3 -0.1 0.16
    -13 5 3 -0.28 0.53
    -12 -5 3 2.57 0.72
    12 5 -3 3.8 0.88
    -12 -5 3 2.62 0.73
    -12 5 3 2.37 0.82
    12 -5 -3 2.51 0.47
    -11 -5 3 26.11 2.14
    11 5 -3 30.2 2.4
    -11 -5 3 26.7 2.16
    11 -5 -3 25.71 1.39
    -11 5 3 29.53 2.51
    -10 -5 3 0.11 0.26
    -10 5 3 0.12 0.12
    10 -5 -3 -0.04 0.13
    -10 -5 3 -0.04 0.33
    10 5 -3 0.51 0.51
    9 5 -3 -0.19 0.38
    -9 -5 3 0.03 0.22
    -9 5 3 0.06 0.13
    9 -5 -3 -0.15 0.12
    -9 -5 3 0.12 0.22
    8 5 -3 8.21 1.22
    -8 -5 3 7.52 1.05
    8 -5 -3 8.65 0.71
    -8 5 3 8.86 0.63
    -8 -5 3 8.59 1.06
    -7 -5 3 10.02 1.08
    7 5 -3 10.94 1.32
    -7 -5 3 9.47 0.46
    -7 5 3 11.02 0.63
    -7 -5 3 12.22 1.27
    -7 5 3 10.45 0.63
    7 -5 -3 11.74 0.77
    -6 5 3 8.24 0.5
    -6 -5 3 9.69 1
    -6 5 3 8.79 0.51
    6 5 -3 11.17 1.31
    -6 -5 3 9.15 1.08
    6 -5 -3 8.89 0.65
    5 5 -3 0.78 0.39
    -5 -5 3 1.2 0.34
    -5 5 3 1.54 0.2
    -5 -5 3 1.33 0.43
    -5 5 3 1.35 0.19
    5 -5 -3 1.45 0.27
    -5 5 3 1.18 0.23
    -4 5 3 2.51 0.31
    -4 -5 3 2 0.4
    4 5 -3 2.96 0.66
    -4 -5 3 2.53 0.57
    4 -5 -3 2.53 0.6
    4 -5 -3 2.75 0.34
    4 5 -3 2.42 0.31
    4 5 -3 2.37 0.2
    -4 5 3 2.51 0.28
    -3 5 3 6.49 0.49
    -3 -5 3 5.59 0.6
    3 5 -3 6.51 0.95
    -3 -5 3 6.25 0.84
    3 5 -3 5.91 0.55
    3 -5 -3 6.31 0.9
    -3 5 3 5.28 0.43
    3 5 -3 6.17 0.49
    -2 5 3 7.38 0.58
    -2 -5 3 7.81 0.63
    2 5 -3 7.54 0.66
    -2 -5 3 9.18 1
    2 5 -3 8.73 1.05
    2 5 -3 8.87 0.76
    -2 5 3 8.06 0.55
    2 -5 -3 9.5 1.11
    -1 -5 3 0.71 0.17
    1 5 -3 0.68 0.27
    1 5 -3 0.69 0.24
    1 -5 -3 0.83 0.33
    1 -5 -3 1.06 0.36
    -1 -5 3 0.57 0.24
    -1 5 3 0.56 0.18
    -1 -5 3 0.53 0.29
    1 5 -3 0.4 0.25
    -1 5 3 0.77 0.22
    0 -5 -3 0.49 0.21
    0 5 -3 0.63 0.34
    0 -5 3 0.62 0.12
    0 5 3 0.47 0.14
    0 5 -3 1.04 0.45
    0 -5 3 0.9 0.31
    0 -5 -3 0.49 0.24
    0 -5 3 0.96 0.4
    0 5 3 0.64 0.19
    0 -5 -3 0.3 0.24
    0 5 -3 0.51 0.23
    -1 5 -3 105.37 3.31
    -1 -5 -3 98.46 3.41
    -1 5 -3 97.19 3.15
    1 -5 3 102.8 3.06
    -1 -5 -3 99.92 2.72
    -1 -5 -3 95.02 3.53
    1 -5 3 102.57 2.89
    -2 -5 -3 25.59 1.47
    2 5 3 22.94 1.72
    2 -5 3 21.73 1.37
    2 -5 3 23.97 1.41
    -2 5 -3 20.95 1.4
    -2 -5 -3 21.47 1.71
    -2 5 -3 22.03 1.6
    -2 -5 -3 23.35 1.7
    -3 5 -3 0.21 0.18
    3 5 3 0.03 0.1
    -3 5 -3 -0.13 0.21
    -3 -5 -3 0.28 0.29
    -3 -5 -3 0.18 0.19
    -3 -5 -3 0.05 0.25
    3 5 3 0.08 0.17
    3 -5 3 0.18 0.22
    4 -5 3 42.67 1.93
    -4 -5 -3 47.78 2.64
    -4 -5 -3 46.63 2.45
    -4 5 -3 49.69 1.88
    4 5 3 49.01 2.34
    -4 -5 -3 49.19 2.3
    -4 5 -3 48.11 2.57
    4 5 3 45.22 1.4
    -5 5 -3 4.55 0.83
    -5 -5 -3 5.07 0.8
    -5 5 -3 4.49 0.51
    -5 -5 -3 5.38 0.87
    -5 -5 -3 4.17 0.82
    5 5 3 4.39 0.41
    5 -5 3 4.7 0.65
    5 5 3 3.85 0.65
    -6 5 -3 8.16 1.19
    -6 -5 -3 10.13 1.2
    -6 -5 -3 9.4 1.26
    -6 5 -3 8.47 0.64
    6 5 3 9.17 0.99
    6 -5 3 7.43 0.85
    -6 -5 -3 9.68 1.13
    -7 5 -3 0.13 0.26
    -7 5 -3 0.39 0.14
    -7 -5 -3 0.8 0.37
    -7 -5 -3 -0.2 0.3
    7 -5 3 0.3 0.24
    -7 -5 -3 0.51 0.34
    7 5 3 0.42 0.26
    -8 -5 -3 4.73 0.98
    -8 -5 -3 5.5 0.96
    -8 5 -3 3.17 0.89
    8 -5 3 4.92 0.73
    8 5 3 5.03 0.79
    -8 -5 -3 5.71 0.98
    -9 -5 -3 1.65 0.6
    -9 5 -3 1.51 0.61
    -9 -5 -3 1.69 0.58
    9 -5 3 2.33 0.53
    -9 -5 -3 1.54 0.6
    -10 -5 -3 2.2 0.73
    -10 -5 -3 1.55 0.62
    -10 5 -3 2.66 0.79
    10 -5 3 2.47 0.56
    -10 -5 -3 2.14 0.63
    -11 -5 -3 2.55 0.77
    -11 5 -3 2.06 0.75
    -11 -5 -3 1.94 0.68
    11 -5 3 1.81 0.52
    11 5 3 1.24 0.57
    -11 -5 -3 2.01 0.64
    -12 -5 -3 0.92 0.57
    -12 5 -3 -0.42 0.47
    -12 -5 -3 -0.03 0.43
    12 -5 3 -0.18 0.25
    -12 -5 -3 -0.08 0.26
    12 5 3 0.11 0.32
    -13 5 -3 1.19 0.66
    13 -5 3 1.55 0.51
    -13 -5 -3 2.37 0.79
    -13 -5 -3 1.42 0.56
    13 5 3 2.2 0.79
    14 5 3 5.2 1.18
    -14 5 -3 5.54 1.28
    -14 -5 -3 6.12 1.17
    -14 -5 -3 5.22 1.22
    14 -5 3 5.71 0.97
    15 5 3 4.21 1.09
    -15 -5 -3 5.12 1.11
    15 -5 3 4.07 0.84
    -16 -5 -3 2.19 0.7
    16 6 -3 -0.54 0.48
    -15 -6 3 1.79 0.76
    -15 -6 3 0.95 0.53
    15 6 -3 0.84 0.54
    -14 -6 3 0.37 0.32
    -14 -6 3 0.16 0.33
    14 6 -3 0.81 0.56
    -14 6 3 0.09 0.32
    13 6 -3 0.68 0.48
    -13 -6 3 0.5 0.34
    -13 6 3 -0.49 0.46
    -13 -6 3 0.05 0.37
    -12 -6 3 1.86 0.62
    12 6 -3 1.63 0.7
    -12 -6 3 1.48 0.54
    -12 6 3 0.66 0.49
    -11 -6 3 1.24 0.55
    11 6 -3 0.5 0.3
    -11 -6 3 1.84 0.68
    -11 6 3 0.28 0.32
    10 6 -3 -0.04 0.44
    -10 -6 3 0.4 0.42
    -10 6 3 0.01 0.36
    -10 -6 3 -0.25 0.38
    9 6 -3 6.58 1.22
    -9 6 3 3.35 0.89
    -9 -6 3 6.37 1.11
    -9 -6 3 5.67 0.97
    -8 -6 3 4.39 0.78
    8 6 -3 6.24 1.12
    -8 -6 3 4.25 0.87
    -8 6 3 5.01 0.76
    7 6 -3 10.99 1.44
    -7 -6 3 9.95 1.26
    7 -6 -3 8.03 0.71
    -7 -6 3 8.48 1.04
    -6 -6 3 25.49 1.68
    6 -6 -3 23.41 1.15
    -6 -6 3 25.05 1.98
    6 6 -3 28.29 2.29
    -5 -6 3 2.68 0.52
    5 6 -3 2.15 0.7
    5 -6 -3 2.82 0.41
    -5 -6 3 2.93 0.71
    -4 -6 3 100.23 2.82
    4 6 -3 96.75 2.03
    4 6 -3 104.48 4.14
    -4 -6 3 94.74 3.68
    4 -6 -3 106.46 3.97
    3 -6 -3 47.34 2.63
    3 6 -3 43.41 2.63
    -3 -6 3 41.85 2.37
    -3 -6 3 42.33 1.66
    3 6 -3 39.75 1.54
    2 6 -3 0.84 0.26
    -2 -6 3 0.96 0.23
    -2 -6 3 0.88 0.39
    -2 6 3 1.2 0.23
    2 -6 -3 0.81 0.29
    2 6 -3 0.63 0.47
    1 -6 -3 -0.05 0.19
    -1 -6 3 0.31 0.28
    1 6 -3 -0.11 0.3
    1 6 -3 0.52 0.29
    1 -6 -3 -0.27 0.41
    0 -6 -3 70.4 3.17
    0 6 -3 77.94 3.23
    0 -6 -3 68.41 3.06
    0 -6 3 74.97 3
    0 -6 3 73.11 2.68
    0 -6 -3 74.78 2.29
    0 6 -3 74.76 2.81
    1 -6 3 33.62 1.82
    -1 6 -3 37.67 2.17
    -1 -6 -3 36.25 2.25
    -1 6 -3 31.78 1.96
    -1 -6 -3 33.96 2.21
    -1 -6 -3 32.19 1.61
    1 -6 3 33.67 1.97
    -2 6 -3 31.72 2.06
    -2 -6 -3 35.92 2.27
    2 -6 3 30.61 1.84
    -2 -6 -3 31.75 2.18
    -2 6 -3 36.31 2.05
    2 -6 3 32.13 1.78
    -2 -6 -3 33.25 1.76
    2 6 3 33.6 2.23
    -3 6 -3 0.28 0.32
    -3 6 -3 0.05 0.18
    -3 -6 -3 0.43 0.29
    -3 -6 -3 0.07 0.14
    3 -6 3 0.06 0.18
    -3 -6 -3 0.09 0.22
    3 6 3 0.67 0.42
    -4 -6 -3 0.6 0.31
    -4 6 -3 1.16 0.38
    -4 6 -3 1.1 0.33
    4 -6 3 0.93 0.33
    -4 -6 -3 1.05 0.45
    -4 -6 -3 0.48 0.3
    4 6 3 0.46 0.29
    -5 -6 -3 3.95 0.81
    -5 6 -3 4.42 0.62
    5 -6 3 4.32 0.7
    -5 6 -3 5.25 0.95
    -5 -6 -3 3.76 0.71
    -5 -6 -3 4.72 0.95
    5 6 3 3.15 0.63
    -6 6 -3 24.85 1.3
    -6 -6 -3 21.57 1.89
    -6 -6 -3 23.05 2.03
    -6 6 -3 26.93 2.22
    6 -6 3 23.97 1.62
    -6 -6 -3 24.25 1.86
    6 6 3 23.45 1.64
    7 -6 3 3.72 0.67
    7 6 3 4.36 0.71
    -7 6 -3 3.52 0.85
    -7 -6 -3 4.29 0.87
    -7 -6 -3 4.32 0.87
    -7 -6 -3 4.43 0.88
    -8 -6 -3 1.6 0.52
    -8 6 -3 2.71 0.79
    8 -6 3 2.49 0.56
    -8 -6 -3 1.55 0.58
    -8 -6 -3 2.31 0.67
    8 6 3 3.11 0.64
    -9 6 -3 10.11 1.56
    -9 -6 -3 8.98 1.31
    -9 -6 -3 10.3 1.42
    9 -6 3 10.15 1.14
    10 -6 3 0.27 0.25
    -10 6 -3 0.31 0.36
    -10 -6 -3 1.29 0.59
    -10 -6 -3 0.99 0.48
    10 6 3 -0.36 0.51
    -11 -6 -3 -1.18 0.54
    -11 -6 -3 0.4 0.43
    -11 6 -3 -0.74 0.52
    11 6 3 0.46 0.45
    11 -6 3 0.35 0.28
    -12 -6 -3 0.82 0.45
    -12 6 -3 1.26 0.73
    12 6 3 1.4 0.64
    -12 -6 -3 0.35 0.32
    12 -6 3 1.02 0.44
    13 -6 3 0.12 0.23
    -13 -6 -3 -0.15 0.43
    -13 -6 -3 0.3 0.38
    13 6 3 -0.21 0.51
    -14 -6 -3 3.35 0.95
    14 -6 3 1.09 0.46
    -14 -7 3 0.26 0.47
    -13 -7 3 4.75 1.07
    13 7 -3 6.39 1.33
    -13 7 3 5.88 1.38
    -12 -7 3 0.49 0.37
    12 7 -3 2.21 0.87
    -12 -7 3 1.62 0.67
    -12 7 3 0.52 0.47
    -11 -7 3 -0.61 0.4
    -11 7 3 0.31 0.44
    11 7 -3 0.56 0.47
    -11 -7 3 0.06 0.27
    -10 -7 3 2.56 0.71
    -10 7 3 2.45 0.79
    -10 -7 3 3.78 0.96
    10 7 -3 2.91 0.84
    -9 -7 3 0.69 0.36
    -9 -7 3 0.43 0.46
    -9 7 3 0.83 0.45
    -8 -7 3 9.34 1.16
    -8 7 3 10.21 1.58
    8 7 -3 9.69 1.49
    -8 -7 3 10.95 1.48
    -7 -7 3 -0.31 0.26
    -7 -7 3 0.27 0.36
    -7 7 3 0.03 0.18
    -7 7 3 0.19 0.31
    6 7 -3 0.34 0.45
    -6 7 3 0.7 0.46
    -6 -7 3 -0.03 0.28
    -6 7 3 -0.12 0.29
    5 7 -3 1.27 0.59
    -5 -7 3 0.48 0.35
    -4 -7 3 7.67 1.16
    4 7 -3 8.94 1.31
    3 7 -3 7.59 1.21
    -3 -7 3 6.06 1.02
    2 -7 -3 17.83 1.69
    2 7 -3 19.07 1.86
    -2 -7 3 19.42 1.76
    2 7 -3 17.08 1.22
    1 -7 -3 22.37 1.87
    1 -7 -3 21.61 1.84
    1 7 -3 21.46 1.91
    -1 -7 3 20.89 1.78
    1 7 -3 21.2 1.49
    0 -7 -3 1.19 0.44
    0 7 -3 2 0.49
    0 7 -3 1.5 0.51
    0 -7 -3 1.24 0.47
    0 -7 3 2.28 0.62
    -1 7 -3 4.17 0.74
    1 -7 3 3.49 0.66
    1 -7 3 4.04 0.75
    -1 7 -3 4.23 0.81
    -1 -7 -3 3.91 0.8
    -1 -7 -3 3.89 0.8
    -2 7 -3 0.07 0.17
    2 -7 3 -0.06 0.18
    -2 -7 -3 0.38 0.36
    2 -7 3 -0.03 0.28
    -2 -7 -3 0.04 0.27
    -2 7 -3 -0.77 0.37
    2 7 3 -0.04 0.24
    -3 7 -3 6.45 1.05
    3 -7 3 8.04 0.98
    -3 7 -3 7.63 1
    -3 -7 -3 7.15 1.1
    -3 -7 -3 8.02 1.19
    3 7 3 7.63 1.1
    -4 -7 -3 26.25 2.19
    -4 -7 -3 21.35 1.91
    -4 7 -3 26.55 1.76
    -4 7 -3 22.99 2.02
    -4 -7 -3 25.46 1.78
    4 7 3 26.53 1.92
    4 -7 3 23.87 1.69
    -5 7 -3 2.36 0.71
    -5 -7 -3 2.76 0.73
    5 -7 3 1.44 0.47
    -5 -7 -3 2.45 0.61
    -5 7 -3 2.77 0.55
    5 7 3 3.27 0.68
    -6 7 -3 6.74 1.2
    6 -7 3 4.76 0.79
    -6 -7 -3 5.99 1.09
    -6 -7 -3 4.65 0.85
    -7 -7 -3 0.86 0.46
    -7 7 -3 0.42 0.38
    -7 -7 -3 0.44 0.38
    7 -7 3 0.96 0.39
    7 7 3 0.86 0.49
    -8 7 -3 4.25 1.04
    8 -7 3 3.76 0.74
    -8 -7 -3 3.22 0.85
    -8 -7 -3 2.37 0.7
    8 7 3 2.74 0.89
    -9 7 -3 0.47 0.3
    9 7 3 1.44 0.7
    -9 -7 -3 0.8 0.44
    9 -7 3 1.48 0.5
    -9 -7 -3 0.72 0.43
    -10 7 -3 2.49 0.88
    -10 -7 -3 2.31 0.71
    -10 -7 -3 2.09 0.7
    10 -7 3 1.7 0.53
    10 7 3 1.84 0.71
    -11 7 -3 -0.06 0.26
    11 -7 3 0.54 0.32
    -11 -7 -3 0.12 0.33
    11 7 3 0.64 0.53
    -11 -7 -3 -0.16 0.53
    -12 -7 -3 -0.2 0.33
    12 -7 3 -0.08 0.23
    -11 8 3 -0.99 0.61
    -10 -8 3 4.75 1.1
    -10 8 3 3.86 1.09
    -9 8 3 5.76 1.29
    9 8 -3 5.92 1.29
    -9 -8 3 4.59 1.05
    -8 8 3 -0.02 0.3
    8 8 -3 -0.19 0.35
    -8 -8 3 0.46 0.33
    -7 8 3 -0.11 0.31
    7 8 -3 -0.69 0.48
    -7 -8 3 -0.78 0.47
    -6 8 3 4.74 1.1
    -6 -8 3 5 1.04
    6 8 -3 3.56 1.01
    -6 8 3 4.1 0.92
    -5 8 3 3.92 0.93
    5 8 -3 4.28 1.02
    -5 -8 3 3.46 0.86
    -5 8 3 4.73 1.04
    -4 8 3 0.86 0.5
    -4 8 3 1.11 0.51
    -4 -8 3 -0.13 0.34
    4 8 -3 1.51 0.65
    -3 8 3 1.97 0.64
    -3 8 3 3.38 0.89
    3 8 -3 2.16 0.71
    -3 -8 3 2.27 0.68
    -2 8 3 0.05 0.37
    2 8 -3 0.4 0.33
    -2 -8 3 0.11 0.25
    -2 8 3 0.33 0.29
    1 8 -3 -0.03 0.3
    -1 8 3 0.56 0.48
    1 -8 -3 0.12 0.3
    -1 -8 3 0.19 0.26
    0 -8 3 1.2 0.48
    0 -8 -3 2.93 0.82
    0 8 3 2.34 0.73
    0 8 -3 1.67 0.6
    -1 8 -3 29.13 2.27
    -1 8 -3 25.46 1.95
    1 -8 3 24.97 2.02
    -1 -8 -3 26.68 2.28
    -2 8 -3 12.81 1.46
    2 8 3 15.73 2.05
    -2 -8 -3 10.59 1.45
    -2 8 -3 11.84 1.41
    -3 8 -3 -0.19 0.29
    3 8 3 0.15 0.31
    -3 8 -3 -0.25 0.35
    -3 -8 -3 -0.07 0.27
    3 -8 3 0.23 0.25
    -4 8 -3 0.67 0.29
    4 -8 3 0.43 0.25
    -4 -8 -3 0.54 0.36
    4 8 3 0.55 0.35
    -5 8 -3 4.05 0.97
    -5 -8 -3 3.18 0.86
    5 -8 3 2.53 0.61
    6 -8 3 0.61 0.38
    -6 8 -3 0.07 0.36
    -6 -8 -3 -0.37 0.35
    -7 8 -3 12.51 1.78
    -7 -8 -3 9.17 1.49
    7 -8 3 8.74 1.13
    7 8 3 10.84 1.87
    -8 8 -3 0.25 0.36
    -8 -8 -3 -0.38 0.46
    -9 8 -3 -0.85 0.54
    -9 9 3 -0.4 0.5
    -8 9 3 0.05 0.41
    -7 9 3 -0.14 0.47
    -6 9 3 0.74 0.46
    5 9 -3 6.96 1.41
    -5 -9 3 4.71 1.1
    4 9 -3 -0.24 0.36
    -4 -9 3 -0.31 0.37
    -4 9 3 0.04 0.31
    -3 -9 3 11.75 1.6
    -3 9 3 11.66 1.77
    3 9 -3 10.86 1.63
    2 9 -3 0.09 0.41
    -2 -9 3 0.44 0.41
    -2 9 3 1.39 0.65
    1 9 -3 5.42 1.11
    -1 -9 3 6.18 1.13
    -1 9 3 5.73 1.33
    0 -9 3 2.19 0.66
    0 9 3 2.91 0.98
    0 9 -3 3 0.85
    -1 9 -3 1.35 0.58
    -1 -9 -3 0.88 0.55
    1 9 3 -0.15 0.37
    -2 9 -3 -0.62 0.4
    -2 -9 -3 0.17 0.4
    2 9 3 0.66 0.57
    3 9 3 0.12 0.48
    -5 9 -3 1.38 0.7
    -6 9 -3 5.32 1.22
    -7 9 -3 1.3 0.57
    0 10 -3 1.56 0.68
    -20 0 4 0.28 0.42
    -19 0 4 -0.05 0.29
    -18 0 4 2.67 0.74
    -18 0 4 2.98 0.85
    -17 0 4 1.96 0.72
    -17 0 4 0.69 0.42
    -16 0 4 1.07 0.49
    -16 0 4 2.56 0.69
    -15 0 4 0.24 0.33
    -15 0 4 0.9 0.47
    -14 0 4 25.5 1.97
    14 0 -4 24.49 1.14
    -14 0 4 26.9 2.12
    -13 0 4 42.84 2.52
    13 0 -4 40.62 1.46
    -12 0 4 128.43 4.17
    12 0 -4 128.09 2.53
    -11 0 4 34.24 2.05
    -11 0 4 32.34 1.61
    11 0 -4 34.72 1.3
    -10 0 4 5.7 0.79
    10 0 -4 5.53 0.5
    -10 0 4 5.19 0.62
    9 0 -4 381.47 4.05
    -9 0 4 394.29 6.12
    -9 0 4 376.36 5.01
    -8 0 4 2.43 0.39
    -8 0 4 2.49 0.47
    8 0 -4 2.49 0.32
    -7 0 4 36.2 1.64
    -7 0 4 35.58 1.67
    -7 0 4 34.8 1.35
    7 0 -4 36.98 1.17
    -6 0 4 253.43 3.93
    -6 0 4 249.42 4.12
    6 0 -4 240.64 2.9
    -6 0 4 239.42 3.22
    -5 0 4 442.92 4.01
    5 0 -4 440.32 3.77
    5 0 -4 432.62 4.8
    -5 0 4 435.96 5.16
    4 0 -4 23.63 1.09
    -4 0 4 22.53 1.14
    -4 0 4 22.34 0.85
    4 0 -4 22.9 0.85
    -3 0 4 388.11 3.41
    -3 0 4 380.41 4.54
    3 0 -4 381.76 4.46
    3 0 -4 386.23 3.38
    3 0 -4 372.9 2.97
    2 0 -4 9864.28 22.97
    -2 0 4 9999 22.66
    -2 0 4 9812.64 16.91
    -2 0 4 9937.76 21.58
    1 0 -4 107.38 1.88
    -1 0 4 109.84 2.21
    1 0 -4 105.41 2.4
    -1 0 4 110.49 1.84
    -1 0 4 107.17 2.29
    1 0 -4 109.94 1.52
    1 0 -4 106.46 2.24
    -1 0 4 108.91 2.36
    -1 0 4 107.92 2.23
    -1 0 4 109.5 1.57
    0 0 -4 357.57 4.57
    0 0 -4 355.45 4.12
    0 0 -4 354.21 2.93
    0 0 -4 354.7 4.48
    0 0 4 353.48 4.05
    0 0 4 352.01 2.94
    0 0 4 350.52 3.36
    0 0 4 352.42 3.98
    0 0 4 351.73 4.15
    0 0 -4 356.08 3.59
    0 0 -4 349.04 4.12
    1 0 4 443.74 3.66
    1 0 4 444.37 4.73
    -1 0 -4 449.35 5.15
    1 0 4 455.61 4.72
    1 0 4 446.19 3.97
    1 0 4 444.82 2.42
    -1 0 -4 452.18 3.68
    1 0 4 442.76 4.71
    -1 0 -4 451.51 4.84
    -1 0 -4 454.9 4.76
    -2 0 -4 32.27 1.1
    -2 0 -4 33.78 0.67
    2 0 4 31.39 1.32
    2 0 4 31.08 0.62
    2 0 4 33.5 1.11
    -2 0 -4 33.95 1.36
    2 0 4 32.06 1.35
    -2 0 -4 32.7 1.43
    2 0 4 34 1.13
    -2 0 -4 33.81 1.4
    2 0 4 33.51 1.37
    -3 0 -4 9.05 0.41
    3 0 4 9.29 0.63
    -3 0 -4 8.99 0.75
    3 0 4 9.16 0.78
    -3 0 -4 9.31 0.8
    3 0 4 8.63 0.73
    3 0 4 9.01 0.61
    -3 0 -4 8.16 0.74
    3 0 4 9.05 0.76
    4 0 4 19.9 1
    -4 0 -4 19.53 0.7
    -4 0 -4 20.73 1.2
    4 0 4 18.94 1.21
    4 0 4 18.51 0.9
    -4 0 -4 18.49 1.18
    -5 0 -4 3.13 0.32
    -5 0 -4 3.39 0.52
    5 0 4 2.96 0.43
    -5 0 -4 2.68 0.49
    -6 0 -4 78.81 2.66
    -6 0 -4 81.08 1.74
    -6 0 -4 79.43 2.76
    6 0 4 74.75 2.26
    7 0 4 71.37 2.33
    -7 0 -4 72.59 2.76
    -7 0 -4 70.23 1.77
    -7 0 -4 73.89 2.72
    -8 0 -4 0.59 0.31
    8 0 4 0.64 0.26
    -8 0 -4 0.25 0.17
    -8 0 -4 0.51 0.3
    -9 0 -4 1.39 0.42
    -9 0 -4 1.81 0.35
    -9 0 -4 1.14 0.43
    9 0 4 1.29 0.38
    -10 0 -4 61.03 2.04
    10 0 4 61.77 2.55
    -10 0 -4 65.96 3
    -10 0 -4 56.75 2.83
    -11 0 -4 29.42 1.5
    11 0 4 30.6 1.86
    -11 0 -4 30.38 2.11
    -11 0 -4 28.37 2.1
    -12 0 -4 6.15 1.04
    -12 0 -4 5.92 0.73
    12 0 4 5.5 0.84
    -12 0 -4 5.36 0.94
    -13 0 -4 6.03 1.02
    -13 0 -4 4.68 0.94
    -13 0 -4 3.38 0.56
    13 0 4 4.29 0.78
    -14 0 -4 0.8 0.46
    -14 0 -4 -0.05 0.27
    14 0 4 0.37 0.32
    -15 0 -4 19.79 1.97
    15 0 4 18.71 1.74
    -15 0 -4 18.9 2.04
    -16 0 -4 -0.07 0.26
    -16 0 -4 0.61 0.55
    16 0 4 -0.34 0.41
    -17 0 -4 10.35 1.66
    -20 1 4 0.32 0.34
    -20 1 4 -0.17 0.32
    -20 -1 4 0.19 0.22
    20 -1 -4 -0.27 0.39
    -19 1 4 1 0.55
    -19 -1 4 0.24 0.37
    -19 1 4 0.44 0.33
    19 -1 -4 -0.35 0.34
    -19 -1 4 0.79 0.46
    -18 1 4 0.87 0.52
    -18 1 4 1.79 0.7
    -18 -1 4 1.29 0.48
    -18 -1 4 0.95 0.53
    -17 -1 4 1.13 0.5
    -17 -1 4 1.29 0.5
    -17 1 4 0.89 0.45
    -17 1 4 0.41 0.4
    -16 -1 4 11.25 1.55
    -16 1 4 10.34 1.49
    -16 -1 4 12 1.4
    -16 1 4 13.47 1.59
    -15 -1 4 3.97 0.79
    -15 1 4 2.91 0.76
    -15 -1 4 2.86 0.72
    -15 1 4 3.33 0.8
    15 1 -4 3.69 0.57
    -14 -1 4 6.72 0.95
    -14 1 4 7.31 1.06
    14 1 -4 7.06 0.76
    -14 -1 4 7.69 1.16
    13 1 -4 6.62 0.73
    -13 1 4 6.97 1
    -13 -1 4 8.31 1.16
    13 -1 -4 8 0.56
    -13 -1 4 8.12 0.99
    -12 -1 4 17.06 1.58
    -12 1 4 17.34 1.48
    12 1 -4 17.96 1.15
    12 -1 -4 17.57 0.8
    11 1 -4 0.94 0.28
    -11 -1 4 0.94 0.33
    -11 1 4 1.23 0.41
    11 -1 -4 1.03 0.22
    -11 1 4 0.86 0.23
    -10 1 4 2.44 0.36
    -10 1 4 3.59 0.62
    10 1 -4 2.47 0.42
    -10 -1 4 2.74 0.59
    10 -1 -4 3.29 0.35
    9 1 -4 19.13 1.11
    -9 -1 4 20.99 1.48
    -9 1 4 17.68 1.25
    9 -1 -4 23.47 0.89
    -9 1 4 17.91 0.91
    -8 -1 4 63.77 2.15
    -8 -1 4 58.54 2.3
    -8 1 4 62.33 2.2
    8 -1 -4 61.51 1.44
    -8 1 4 60.91 1.55
    8 1 -4 59.43 1.89
    7 -1 -4 1.68 0.25
    -7 -1 4 2.36 0.43
    -7 1 4 1.72 0.36
    -7 -1 4 1.42 0.3
    -7 1 4 2.15 0.27
    -7 -1 4 1.97 0.35
    7 1 -4 1.9 0.34
    -6 -1 4 85.37 2.42
    6 -1 -4 75.42 2.39
    -6 -1 4 79.88 2.27
    -6 1 4 78.46 2.09
    -6 -1 4 82.6 2.04
    6 1 -4 81.95 2.04
    -6 1 4 80.22 1.57
    -6 1 4 80.88 2.65
    6 -1 -4 80.09 1.64
    -5 -1 4 220.85 3.57
    5 -1 -4 220.35 3.99
    -5 1 4 214.45 4.15
    -5 -1 4 217.38 3.51
    5 1 -4 212.43 3.15
    -5 1 4 216.78 2.54
    -5 -1 4 209.28 3.02
    5 -1 -4 216.59 2.77
    -4 1 4 310.81 3.12
    4 1 -4 316.7 3.16
    4 -1 -4 303.77 4.6
    -4 1 4 315.03 4.87
    -4 -1 4 309.42 3.43
    -4 -1 4 321 4.03
    4 1 -4 317.75 3.64
    4 1 -4 308.54 3.47
    -4 -1 4 310.59 3.7
    4 -1 -4 313.41 3.42
    -3 -1 4 17.75 0.86
    -3 -1 4 17.56 0.88
    3 -1 -4 15.14 1.02
    -3 1 4 17.21 1.12
    -3 -1 4 15.42 0.73
    3 1 -4 16.01 0.78
    3 1 -4 16.58 0.76
    -3 1 4 17.36 0.77
    3 -1 -4 15.91 0.44
    3 1 -4 16.42 0.74
    -2 1 4 204.81 3.8
    2 1 -4 206.27 2.76
    -2 -1 4 205.95 2.82
    -2 -1 4 202.19 2.61
    -2 -1 4 207.14 2.53
    2 -1 -4 203.81 1.38
    -2 -1 4 210.42 2.9
    2 1 -4 209.2 2.66
    2 -1 -4 203.63 3.78
    -2 -1 4 205.05 2.54
    2 1 -4 203.73 2.96
    -2 1 4 204.88 2.8
    2 1 -4 206.11 2.59
    -2 1 4 205.32 1.47
    1 1 -4 5 0.45
    1 1 -4 4.46 0.38
    -1 1 4 3.37 0.36
    1 1 -4 5.4 0.42
    -1 1 4 5.18 0.52
    -1 1 4 4.37 0.56
    1 1 -4 3.89 0.41
    -1 -1 4 4.98 0.41
    -1 1 4 4.8 0.25
    -1 -1 4 5.08 0.47
    1 -1 -4 4.75 0.25
    1 1 -4 5.07 0.48
    -1 -1 4 4.13 0.38
    -1 -1 4 4.33 0.38
    -1 1 4 4.37 0.46
    1 -1 -4 4.58 0.59
    0 -1 4 5.6 0.44
    0 -1 4 5.06 0.26
    0 1 4 5.69 0.61
    0 1 4 5.25 0.61
    0 -1 -4 4.73 0.5
    0 1 4 5.31 0.41
    0 1 4 5.15 0.5
    0 -1 -4 5.32 0.64
    0 -1 4 4.89 0.39
    0 1 4 5.14 0.51
    0 1 -4 5.27 0.42
    0 1 -4 5.81 0.43
    0 -1 4 5.42 0.44
    0 -1 4 5.01 0.5
    0 1 -4 5.69 0.49
    0 1 4 5.16 0.31
    0 1 -4 5.68 0.53
    0 -1 4 5.3 0.48
    1 -1 4 11.34 0.65
    1 1 4 11.62 0.74
    -1 -1 -4 11.35 0.6
    1 1 4 11.14 0.61
    -1 -1 -4 10.76 0.75
    -1 -1 -4 10.76 0.9
    1 -1 4 12.09 0.73
    -1 1 -4 10.31 0.76
    1 -1 4 11.24 0.58
    1 -1 4 11.99 0.83
    1 1 4 11.55 0.56
    1 -1 4 11.17 0.72
    -1 1 -4 10.95 0.58
    -1 -1 -4 10.8 0.8
    -1 1 -4 12.27 0.66
    -1 1 -4 11.31 0.74
    1 1 4 11.88 0.89
    1 1 4 11.08 0.79
    -1 1 -4 11.52 0.74
    -2 -1 -4 89.99 2.2
    2 1 4 90.28 1.76
    -2 -1 -4 89.24 2.64
    2 1 4 91.93 1.8
    2 -1 4 88.84 1.6
    2 -1 4 88.26 1.91
    -2 1 -4 89.25 2.21
    2 1 4 92.94 2.16
    -2 -1 -4 93.14 2.73
    -2 1 -4 90.17 2.16
    2 -1 4 90.71 2.13
    -2 1 -4 90.72 2.4
    -2 1 -4 91.14 1.72
    2 1 4 93.48 2.47
    2 -1 4 87.63 2.44
    -2 1 -4 90.5 1.91
    -2 -1 -4 93.13 1.79
    -2 -1 -4 94.29 2.45
    2 1 4 93.85 2.43
    3 -1 4 12.76 0.78
    -3 -1 -4 12.91 0.97
    -3 1 -4 13.57 0.7
    -3 -1 -4 13.12 0.72
    3 1 4 13.31 0.68
    3 1 4 12.08 0.73
    -3 -1 -4 14.39 1.09
    -3 1 -4 13.05 0.99
    -3 -1 -4 13.57 0.88
    3 -1 4 13.63 0.63
    3 1 4 13.32 0.95
    3 1 4 14.59 0.91
    -3 1 -4 13.9 0.95
    3 -1 4 12.68 0.85
    -3 1 -4 13.56 0.9
    4 -1 4 114.71 2.48
    4 1 4 110.26 1.99
    4 1 4 112.76 2.91
    -4 -1 -4 111.9 2.63
    4 -1 4 118.23 2.8
    -4 -1 -4 112.98 2.24
    -4 1 -4 118.94 3.16
    4 -1 4 106.76 1.81
    -4 1 -4 117.78 2.81
    -4 -1 -4 115.14 3.07
    4 1 4 110.99 2.72
    5 -1 4 763.36 4.82
    5 -1 4 767.38 6.78
    -5 -1 -4 760.29 6.09
    -5 1 -4 778.99 8.53
    -5 -1 -4 766.04 8.37
    -5 -1 -4 762.61 7.21
    5 1 4 774.17 7.66
    5 1 4 787.36 8.04
    -5 1 -4 763.78 7.65
    6 -1 4 63.99 1.43
    -6 -1 -4 62.57 1.86
    -6 -1 -4 64.06 2.21
    6 -1 4 66.35 2.13
    -6 1 -4 62.89 2.56
    -6 1 -4 63.64 2.36
    -6 -1 -4 63 2.53
    -7 1 -4 2.74 0.52
    -7 1 -4 2.84 0.58
    -7 -1 -4 2.5 0.56
    7 -1 4 2.05 0.41
    -7 -1 -4 2.93 0.44
    7 -1 4 3.41 0.35
    -7 -1 -4 2.22 0.5
    -8 -1 -4 91.12 2.51
    8 -1 4 90.74 2.78
    -8 -1 -4 90.2 2.93
    8 -1 4 87.79 1.75
    -8 1 -4 89.72 3.11
    -8 -1 -4 88.78 3.33
    -8 1 -4 90.49 3.37
    -9 1 -4 30.17 1.17
    -9 -1 -4 27.84 1.98
    -9 -1 -4 30.7 1.54
    9 -1 4 31.35 1.72
    -9 -1 -4 32.89 1.86
    9 -1 4 31.85 1.06
    -9 1 -4 32.56 2.12
    -9 1 -4 32.14 1.99
    -10 -1 -4 63.81 2.33
    -10 1 -4 58.76 1.77
    10 -1 4 58.83 2.48
    -10 -1 -4 62.28 2.7
    -10 1 -4 63.83 3.12
    -10 1 -4 62.72 2.89
    -10 -1 -4 63.48 3.1
    -11 -1 -4 9.67 1.12
    -11 -1 -4 8.44 0.9
    -11 1 -4 8.38 0.73
    -11 1 -4 8.5 1.12
    -11 -1 -4 6.97 1.1
    -11 1 -4 8.45 1.19
    11 1 4 7.65 0.98
    11 -1 4 8.79 1
    -12 -1 -4 0.49 0.31
    -12 1 -4 1.05 0.52
    -12 1 -4 1.11 0.53
    -12 -1 -4 0.5 0.32
    12 -1 4 0.71 0.35
    -12 -1 -4 0.48 0.27
    -12 1 -4 1.06 0.29
    12 1 4 0.82 0.44
    -13 -1 -4 1.61 0.49
    -13 1 -4 2.24 0.66
    -13 1 -4 1.51 0.53
    -13 -1 -4 1.85 0.62
    -13 -1 -4 2.02 0.5
    13 1 4 2.24 0.57
    13 -1 4 1.87 0.52
    14 1 4 14.95 1.54
    -14 -1 -4 16.4 1.42
    -14 1 -4 15.87 1.8
    -14 -1 -4 17.29 1.68
    14 -1 4 15.21 1.49
    -14 1 -4 16.13 1.77
    -14 -1 -4 17.4 1.95
    -15 -1 -4 1.03 0.48
    -15 1 -4 -0.1 0.37
    -15 -1 -4 0.33 0.45
    15 -1 4 -0.25 0.38
    15 1 4 -0.34 0.26
    -15 1 -4 0.5 0.36
    -16 1 -4 6.17 1.23
    16 -1 4 6.99 1.12
    16 1 4 6.57 1.13
    -16 1 -4 6.61 1.26
    -16 -1 -4 5.89 1.27
    -17 1 -4 20.66 2.3
    -17 1 -4 19.85 2.24
    -20 2 4 3.45 0.96
    -20 2 4 3.55 1.04
    20 -2 -4 3.08 0.76
    -19 -2 4 0.34 0.28
    -19 2 4 1.08 0.55
    -19 2 4 -0.15 0.4
    19 -2 -4 0.38 0.3
    -18 2 4 0.17 0.34
    -18 -2 4 0.24 0.49
    -18 2 4 -0.15 0.34
    -18 -2 4 0.14 0.22
    18 -2 -4 0.04 0.2
    -17 -2 4 7.16 1.1
    -17 -2 4 7.57 1.38
    -17 2 4 9.3 1.36
    -17 2 4 6.73 1.33
    17 -2 -4 7.63 1.05
    -16 -2 4 3.84 0.89
    -16 2 4 4.89 0.96
    -16 2 4 3.4 0.91
    -16 -2 4 3.02 0.7
    16 -2 -4 3.72 0.7
    16 2 -4 3.5 0.63
    -15 -2 4 0.91 0.48
    -15 2 4 1.02 0.32
    -15 2 4 0.8 0.52
    15 2 -4 0.75 0.33
    -15 -2 4 0.57 0.37
    15 -2 -4 -0.22 0.3
    -14 -2 4 38.44 2.67
    -14 2 4 37.5 2.36
    14 2 -4 36.14 1.98
    -14 -2 4 38.09 2.23
    -14 -2 4 36.89 1.99
    14 -2 -4 38.74 2.04
    -13 -2 4 0.46 0.4
    -13 2 4 1.16 0.39
    13 2 -4 0.57 0.28
    -13 -2 4 0.4 0.26
    -13 -2 4 0.59 0.25
    -12 -2 4 3.19 0.72
    -12 -2 4 2.72 0.5
    12 2 -4 3.31 0.59
    -12 -2 4 3.45 0.61
    -12 2 4 3.69 0.67
    -11 -2 4 69.06 3.06
    -11 2 4 60.97 2.55
    -11 2 4 59.32 1.52
    -11 -2 4 63.45 2.51
    11 2 -4 63.84 2.52
    -10 -2 4 2.82 0.62
    -10 2 4 3.1 0.55
    -10 2 4 2.88 0.33
    10 2 -4 2.52 0.5
    -10 -2 4 2.85 0.5
    -9 -2 4 17.72 1.41
    -9 2 4 16.89 1.18
    9 2 -4 15.03 1.18
    -9 2 4 16.27 0.73
    -9 -2 4 16.29 1.17
    -8 -2 4 85.92 2.89
    -8 2 4 86.44 2.49
    -8 -2 4 93.62 2.3
    8 2 -4 91.72 2.8
    -8 -2 4 89.33 2.6
    -8 2 4 87.92 1.63
    -7 -2 4 40.35 1.85
    -7 2 4 39.49 1.55
    7 2 -4 39.05 1.78
    -7 -2 4 38.87 1.31
    -7 -2 4 39.58 1.65
    -7 2 4 37.71 1.07
    -6 -2 4 44.44 1.81
    6 -2 -4 44.52 2.05
    -6 -2 4 42.76 1.2
    -6 -2 4 46.08 1.7
    6 2 -4 44.39 1.83
    -6 -2 4 44.2 1.36
    -6 2 4 45.21 1.22
    -5 -2 4 107.28 2.63
    5 -2 -4 105.08 3.09
    -5 2 4 100.19 1.99
    5 2 -4 111.32 2.79
    -5 -2 4 108.87 2.46
    5 -2 -4 107.95 1.4
    -5 -2 4 106.01 1.6
    -5 -2 4 105.89 1.97
    -4 -2 4 13.29 0.85
    -4 -2 4 12.72 0.67
    -4 -2 4 12.38 0.96
    4 -2 -4 11.82 1.02
    -4 2 4 13.02 1.12
    4 2 -4 13.73 0.93
    -4 -2 4 13.16 0.82
    4 2 -4 13.12 0.81
    4 -2 -4 13.2 0.35
    -4 2 4 12.12 0.74
    -3 -2 4 37.56 1.59
    -3 2 4 35.92 1.83
    -3 -2 4 38.05 1.31
    3 -2 -4 34.09 1.73
    3 2 -4 36.31 1.22
    3 2 -4 36.77 1.45
    -3 -2 4 37.21 1.18
    3 2 -4 36.82 1.31
    -2 -2 4 53.92 1.52
    -2 2 4 53.82 1.61
    -2 -2 4 53.19 1.81
    -2 2 4 54.69 2.22
    2 2 -4 56.02 1.67
    -2 -2 4 55.07 1.48
    2 2 -4 51.55 1.1
    -2 -2 4 52.87 1.55
    -2 2 4 52.93 1.64
    2 2 -4 52.3 1.52
    2 2 -4 54.09 1.14
    2 -2 -4 54.78 2.19
    2 2 -4 55.38 1.54
    1 2 -4 4.27 0.36
    1 -2 -4 4.44 0.64
    -1 -2 4 3.54 0.36
    1 2 -4 4.15 0.44
    -1 -2 4 4.4 0.45
    -1 2 4 5.03 0.5
    1 2 -4 4.64 0.36
    1 2 -4 4.11 0.41
    -1 2 4 4.1 0.2
    1 2 -4 3.43 0.42
    -1 -2 4 3.9 0.45
    -1 -2 4 3.91 0.47
    1 -2 -4 4.1 0.48
    -1 2 4 3.61 0.55
    -1 2 4 3.96 0.45
    0 2 4 11.59 0.78
    0 -2 -4 10.9 0.73
    0 -2 4 10.2 0.72
    0 2 4 9.66 0.71
    0 -2 -4 8.67 0.89
    0 2 -4 10.38 0.53
    0 2 4 11.77 0.99
    0 2 -4 10.67 0.64
    0 -2 4 10.93 0.71
    0 2 -4 11.07 0.68
    0 -2 -4 10.57 0.78
    0 2 -4 11.41 0.8
    0 -2 4 10.15 0.79
    0 -2 4 10.62 0.57
    0 2 -4 10.66 0.62
    0 2 4 9.6 0.73
    0 -2 4 9.81 0.64
    -1 -2 -4 4.22 0.63
    1 2 4 3.69 0.57
    1 -2 4 3.48 0.5
    -1 -2 -4 3.73 0.44
    1 -2 4 4.16 0.43
    1 2 4 3.98 0.47
    -1 2 -4 3.59 0.41
    -1 2 -4 3.93 0.31
    -1 2 -4 3.78 0.36
    1 -2 4 4.02 0.44
    1 2 4 3.32 0.55
    1 2 4 3.72 0.48
    1 2 4 3.81 0.45
    1 -2 4 3.85 0.32
    -1 2 -4 3.6 0.41
    1 -2 4 3.52 0.38
    -1 2 -4 3.99 0.52
    -1 -2 -4 4.36 0.53
    -2 2 -4 5.87 0.44
    -2 -2 -4 5.67 0.64
    -2 -2 -4 5.79 0.58
    2 -2 4 5.74 0.5
    -2 2 -4 5.74 0.37
    -2 -2 -4 5.45 0.73
    2 2 4 5.45 0.67
    2 2 4 5.13 0.51
    2 -2 4 4.74 0.5
    -2 2 -4 4.71 0.47
    -2 2 -4 5.3 0.56
    2 -2 4 5.2 0.48
    2 2 4 5.67 0.57
    -2 2 -4 5.93 0.67
    2 2 4 5.83 0.64
    -3 2 -4 684.13 5.96
    3 -2 4 667.95 5.14
    -3 -2 -4 687.94 8.28
    3 -2 4 674.4 6.03
    -3 2 -4 690.39 3.99
    -3 2 -4 683.91 4.62
    3 2 4 685.23 6.27
    -3 -2 -4 681.37 6.28
    3 2 4 685.98 5.98
    -3 -2 -4 685.05 6.38
    -3 -2 -4 688.98 7.46
    -3 2 -4 696.94 7.76
    3 -2 4 687.54 5.9
    3 2 4 695.03 7.42
    4 -2 4 24.67 1.21
    4 -2 4 23.62 0.93
    -4 -2 -4 24.13 1.25
    -4 -2 -4 24.14 1.21
    4 2 4 24.41 1.19
    -4 -2 -4 24.29 1.6
    -4 2 -4 23.55 1.53
    -4 2 -4 23.96 0.88
    -4 2 -4 22.49 0.75
    -4 -2 -4 24.51 1.49
    4 2 4 25.18 1.22
    4 2 4 22.61 1.37
    4 -2 4 24.99 1.22
    -4 2 -4 23.53 1.19
    -5 2 -4 17.29 0.68
    -5 -2 -4 18.09 1.09
    -5 -2 -4 18.64 1.14
    5 -2 4 16.96 0.76
    -5 -2 -4 20.28 1.51
    5 2 4 17.93 1.09
    -5 2 -4 15.75 0.74
    5 -2 4 17.32 1.1
    5 -2 4 16.96 1.06
    -5 2 -4 18.24 1.41
    5 2 4 18.25 1.27
    -5 2 -4 17.71 1.1
    -5 -2 -4 18.2 1.35
    -6 -2 -4 2.81 0.57
    -6 2 -4 2.61 0.58
    6 2 4 3.64 0.53
    -6 2 -4 2.99 0.49
    6 -2 4 2.84 0.3
    6 -2 4 3.02 0.49
    -6 -2 -4 3.33 0.51
    6 2 4 1.99 0.48
    -6 -2 -4 3.18 0.49
    -7 -2 -4 5.8 0.86
    -7 2 -4 6.1 0.91
    -7 -2 -4 5.38 0.66
    -7 -2 -4 5.25 0.66
    7 -2 4 4.66 0.38
    -7 2 -4 6.13 0.75
    7 -2 4 5.77 0.68
    8 -2 4 21.42 0.77
    -8 -2 -4 25.67 1.5
    8 -2 4 22.6 1.41
    -8 -2 -4 24.5 1.42
    -8 2 -4 23.15 1.52
    -8 2 -4 25.66 1.9
    -8 -2 -4 25.27 1.85
    -9 -2 -4 23.13 1.49
    -9 -2 -4 22.96 1.47
    9 -2 4 21.83 1.45
    -9 2 -4 27.01 2.05
    -9 2 -4 22.56 1.59
    -9 -2 -4 20.11 1.74
    -10 -2 -4 99.82 3.22
    -10 -2 -4 102.96 3.23
    10 -2 4 96.49 3.18
    -10 2 -4 98.69 3.52
    -10 -2 -4 94.91 3.95
    -10 2 -4 97.02 4.05
    -11 -2 -4 1.24 0.37
    -11 2 -4 1.1 0.4
    -11 2 -4 1.74 0.61
    -11 -2 -4 1.73 0.47
    11 -2 4 1.05 0.41
    -11 -2 -4 0.7 0.35
    -12 -2 -4 14.25 1.32
    -12 2 -4 12.73 1.59
    -12 -2 -4 12.81 1.25
    -12 2 -4 13.85 1.45
    12 -2 4 13.1 1.26
    -12 -2 -4 13.17 1.61
    -13 -2 -4 0.88 0.41
    -13 2 -4 0.47 0.22
    -13 2 -4 0.6 0.36
    -13 -2 -4 1.13 0.42
    13 -2 4 1.2 0.44
    -13 -2 -4 0.82 0.35
    -14 2 -4 1.43 0.6
    -14 -2 -4 1.62 0.69
    -14 2 -4 1.15 0.49
    -14 -2 -4 0.76 0.38
    14 -2 4 0.85 0.43
    -15 2 -4 0.68 0.41
    -15 -2 -4 0.32 0.25
    15 -2 4 0.81 0.37
    15 2 4 0.92 0.47
    -15 2 -4 0.3 0.26
    -16 2 -4 4.04 0.97
    -16 -2 -4 4.01 1.02
    16 2 4 3.33 0.81
    16 -2 4 3.43 0.77
    -16 2 -4 2.55 0.74
    -17 2 -4 1.69 0.69
    19 -3 -4 -0.17 0.33
    -19 -3 4 0.06 0.38
    18 -3 -4 0.37 0.3
    -18 3 4 -0.38 0.37
    -18 -3 4 0.51 0.5
    -18 3 4 -0.14 0.37
    -18 -3 4 -0.32 0.44
    -17 3 4 0.91 0.51
    -17 -3 4 0.99 0.46
    17 -3 -4 0.67 0.28
    -17 -3 4 0.63 0.5
    -17 3 4 1.15 0.5
    -16 -3 4 1.69 0.66
    -16 3 4 1.64 0.58
    -16 3 4 2.06 0.76
    -16 -3 4 2.18 0.62
    16 3 -4 1.91 0.55
    16 -3 -4 1.98 0.55
    -15 -3 4 0.27 0.32
    -15 3 4 0.63 0.28
    -15 3 4 1.3 0.54
    15 3 -4 0.55 0.35
    -15 -3 4 0.18 0.29
    15 -3 -4 0.66 0.28
    -14 -3 4 0.48 0.34
    -14 3 4 0.32 0.22
    -14 3 4 0.05 0.26
    14 3 -4 0.04 0.24
    14 -3 -4 0.75 0.35
    -14 -3 4 0.02 0.29
    -13 -3 4 31.55 2.36
    -13 3 4 32.38 2.02
    13 3 -4 33.87 2.15
    13 -3 -4 31.81 1.69
    -13 -3 4 29.86 2.05
    -12 -3 4 1.54 0.5
    -12 3 4 2.91 0.57
    -12 -3 4 2.8 0.41
    12 3 -4 2.7 0.62
    -12 -3 4 2.69 0.58
    12 -3 -4 3.34 0.51
    11 -3 -4 0.51 0.21
    -11 -3 4 0.93 0.38
    -11 3 4 0.55 0.13
    11 3 -4 0.71 0.39
    -11 -3 4 0.31 0.3
    -11 -3 4 0.4 0.14
    -11 3 4 0.39 0.24
    -10 3 4 0.39 0.21
    -10 -3 4 0.33 0.16
    -10 -3 4 0.7 0.4
    10 3 -4 0.34 0.26
    -10 3 4 0.45 0.13
    -10 -3 4 0.87 0.39
    10 -3 -4 0.49 0.18
    -10 -3 4 0.28 0.15
    -9 3 4 5.81 0.67
    -9 -3 4 5.95 0.83
    9 3 -4 4.59 0.72
    9 -3 -4 5.39 0.52
    -9 -3 4 6.14 0.81
    -9 -3 4 5.35 0.45
    -9 3 4 5.84 0.41
    -9 -3 4 4.95 0.48
    8 -3 -4 1.77 0.27
    -8 -3 4 1.75 0.44
    -8 -3 4 1.97 0.44
    8 3 -4 1.8 0.42
    -8 -3 4 2.12 0.3
    -8 -3 4 1.39 0.23
    -8 -3 4 1.96 0.25
    -8 3 4 2.17 0.28
    -8 3 4 1.7 0.35
    -7 -3 4 40.43 1.94
    -7 3 4 38.97 1.49
    -7 -3 4 40.83 1.07
    -7 3 4 39.26 1.26
    7 3 -4 40.48 2.05
    -7 -3 4 39.53 1.88
    -7 -3 4 39.2 1
    7 -3 -4 39.74 1.12
    -7 -3 4 40.3 1.02
    -6 -3 4 0.68 0.14
    -6 -3 4 0.71 0.28
    -6 -3 4 0.63 0.24
    6 -3 -4 0.66 0.29
    -6 3 4 0.32 0.13
    6 -3 -4 0.44 0.11
    6 3 -4 0.27 0.19
    -5 -3 4 31.31 1.48
    5 -3 -4 29.2 1.78
    -5 -3 4 33.77 1.6
    5 3 -4 31.76 1.71
    5 -3 -4 32.49 0.75
    -5 -3 4 32.31 1
    -4 -3 4 39.73 1.53
    4 -3 -4 41.21 2.08
    4 3 -4 38.46 1.24
    4 3 -4 41.03 1.88
    -4 -3 4 39.05 1.65
    -4 -3 4 39.47 1.21
    4 -3 -4 40.55 0.68
    -3 -3 4 10.36 0.69
    -3 -3 4 11.32 0.75
    3 3 -4 10.1 0.91
    -3 -3 4 11.02 0.84
    -3 3 4 11.42 0.75
    3 -3 -4 10.57 1.05
    3 3 -4 11.11 0.69
    -2 3 4 4.31 0.46
    2 3 -4 4.34 0.57
    2 3 -4 4.82 0.31
    -2 -3 4 5.23 0.57
    -2 3 4 4.91 0.21
    -2 -3 4 4.95 0.51
    2 -3 -4 4.16 0.66
    -2 -3 4 4.75 0.53
    -2 -3 4 4.95 0.46
    2 3 -4 4.81 0.49
    2 3 -4 5.04 0.3
    2 3 -4 5.09 0.52
    1 3 -4 0.46 0.18
    -1 -3 4 0.4 0.19
    1 -3 -4 0.43 0.18
    1 -3 -4 0.5 0.31
    1 -3 -4 0.06 0.15
    1 3 -4 0.28 0.19
    -1 -3 4 0.1 0.1
    -1 -3 4 0.11 0.15
    -1 3 4 0.48 0.1
    1 3 -4 0.37 0.16
    -1 3 4 0.49 0.18
    1 3 -4 0.56 0.15
    0 -3 4 33.12 1.59
    0 3 -4 32.28 1.37
    0 -3 -4 29.71 1.81
    0 3 -4 31.54 1.23
    0 -3 4 30.62 1.36
    0 -3 4 30.35 1.24
    0 -3 -4 33.48 1.45
    0 3 -4 32.02 1.48
    0 -3 4 35.21 1.62
    0 -3 4 32.67 1.13
    0 -3 -4 31.67 1.48
    0 3 4 33.04 1.41
    1 3 4 17.16 1.09
    1 3 4 16.41 0.98
    -1 -3 -4 16.17 1.09
    1 -3 4 17.99 0.92
    -1 3 -4 16.72 0.88
    -1 -3 -4 17.3 1.09
    -1 3 -4 15.88 0.9
    1 -3 4 14.98 0.94
    -1 3 -4 17.18 1.16
    1 -3 4 16.76 0.78
    -1 -3 -4 15.3 1.31
    1 -3 4 17.3 1.11
    2 -3 4 26.94 1.34
    2 -3 4 26.39 1.04
    -2 -3 -4 27.75 1.46
    -2 3 -4 25.54 1.07
    -2 -3 -4 24.85 1.71
    -2 3 -4 26.5 1.09
    2 -3 4 25.52 1.26
    -2 3 -4 25.06 1.5
    2 3 4 24.88 1.17
    2 3 4 26.59 1.64
    -2 -3 -4 25.21 1.4
    2 -3 4 26.59 1
    -3 -3 -4 32.86 1.69
    3 -3 4 33.12 1.46
    3 3 4 31.58 1.3
    3 -3 4 30.91 1.39
    -3 3 -4 31.62 1.79
    -3 -3 -4 33.03 1.63
    -3 3 -4 32.08 1.18
    -3 -3 -4 31.93 1.96
    -3 3 -4 32 1.12
    3 3 4 35.33 1.83
    3 -3 4 30.87 1.15
    4 -3 4 25.88 1.15
    -4 -3 -4 26.88 1.63
    4 -3 4 24.77 1.21
    -4 -3 -4 26.56 1.51
    -4 3 -4 26.69 1.08
    -4 -3 -4 27.19 1.82
    4 -3 4 26.62 1.34
    -4 3 -4 26.41 1.18
    4 3 4 27.64 1.61
    4 3 4 26.95 1.22
    -4 3 -4 26.86 0.97
    -4 3 -4 28.94 1.81
    -5 3 -4 -0.02 0.12
    5 3 4 0.07 0.09
    -5 -3 -4 0.08 0.21
    -5 3 -4 0.16 0.2
    5 -3 4 0.06 0.14
    5 -3 4 0.21 0.12
    -5 -3 -4 0.21 0.2
    -5 3 -4 0.02 0.07
    5 -3 4 0.15 0.18
    -5 -3 -4 0.04 0.2
    -5 3 -4 0.57 0.17
    5 3 4 0.08 0.17
    -6 3 -4 9.62 0.67
    6 -3 4 9.69 0.83
    -6 3 -4 9.51 0.56
    6 -3 4 10.54 0.91
    6 -3 4 9.84 0.68
    -6 -3 -4 8.92 0.93
    -6 -3 -4 9.44 1.14
    -6 3 -4 8.87 0.79
    -6 -3 -4 11.02 0.88
    -6 3 -4 8.52 1.08
    6 3 4 10.69 1.04
    6 3 4 9.75 0.8
    -6 -3 -4 8.39 1
    -7 3 -4 3.6 0.55
    -7 -3 -4 2.62 0.63
    -7 -3 -4 2.92 0.68
    7 3 4 2.49 0.45
    -7 3 -4 2.82 0.38
    -7 3 -4 2.85 0.65
    7 -3 4 3.36 0.55
    -7 -3 -4 3.61 0.61
    7 3 4 3.81 0.64
    -7 -3 -4 3.27 0.51
    7 -3 4 2.46 0.33
    -8 -3 -4 3.04 0.67
    -8 3 -4 4.19 0.84
    -8 -3 -4 3.87 0.81
    -8 -3 -4 3.37 0.53
    -8 3 -4 3.08 0.42
    8 -3 4 2.77 0.52
    -8 -3 -4 3.08 0.6
    -8 3 -4 2.7 0.51
    -9 -3 -4 25.26 1.72
    -9 -3 -4 24.94 2.07
    9 -3 4 25 1.59
    -9 3 -4 24.33 2.06
    -9 -3 -4 26.95 1.51
    -9 3 -4 23.97 1.58
    -9 -3 -4 26.59 2.08
    -10 -3 -4 0.09 0.2
    -10 -3 -4 -0.25 0.29
    -10 3 -4 -0.08 0.33
    -10 -3 -4 0.06 0.21
    -10 3 -4 -0.14 0.29
    10 -3 4 -0.02 0.22
    -11 -3 -4 1.12 0.37
    -11 -3 -4 1.24 0.55
    -11 3 -4 1.72 0.64
    11 -3 4 1.26 0.43
    -11 3 -4 1.13 0.41
    -12 3 -4 -0.5 0.49
    -12 3 -4 0.09 0.19
    -12 -3 -4 0.04 0.18
    12 -3 4 0.24 0.22
    -12 -3 -4 -0.2 0.44
    -13 -3 -4 4.49 1.02
    -13 -3 -4 2.75 0.68
    -13 3 -4 2.96 0.84
    13 -3 4 3.4 0.73
    13 3 4 3.93 0.89
    -13 3 -4 3.44 0.76
    -14 3 -4 0.26 0.24
    -14 -3 -4 0.82 0.43
    -14 3 -4 0.06 0.48
    -14 -3 -4 0.6 0.38
    14 -3 4 0.22 0.21
    -15 -3 -4 0.47 0.53
    -15 3 -4 -0.14 0.29
    -15 3 -4 0.71 0.36
    15 -3 4 -0.08 0.33
    -15 -3 -4 0.33 0.28
    -18 -4 4 0.19 0.28
    -17 4 4 4.87 1.24
    -17 -4 4 5.91 1.31
    -17 -4 4 3.15 0.86
    17 4 -4 5.35 0.98
    -16 -4 4 1.97 0.73
    -16 4 4 0.65 0.55
    16 4 -4 1.97 0.63
    16 -4 -4 0.73 0.34
    -16 -4 4 0.27 0.34
    -15 -4 4 0.11 0.29
    -15 4 4 0.43 0.28
    -15 4 4 0.01 0.45
    15 4 -4 0.45 0.33
    -15 -4 4 -0.23 0.31
    15 -4 -4 0.17 0.22
    -14 -4 4 0.03 0.3
    14 -4 -4 0.06 0.22
    14 4 -4 0.19 0.36
    -14 4 4 -0.14 0.18
    -14 4 4 -0.34 0.43
    -14 -4 4 0.34 0.38
    -13 -4 4 3.69 0.86
    -13 4 4 3.16 0.61
    13 4 -4 3.5 0.78
    13 -4 -4 3.28 0.54
    -13 -4 4 2.88 0.7
    -12 4 4 25.41 1.61
    -12 -4 4 26.57 2.04
    12 -4 -4 26.98 1.42
    12 4 -4 28.18 2.13
    -12 -4 4 26.94 2.16
    -11 4 4 35.39 1.81
    -11 -4 4 32.32 2.26
    11 -4 -4 35.8 1.53
    11 4 -4 35.67 2.33
    -11 -4 4 33.7 2.24
    -10 -4 4 0.15 0.16
    -10 -4 4 0.06 0.23
    -10 4 4 0 0.17
    10 4 -4 0.52 0.36
    -10 -4 4 -0.04 0.24
    10 -4 -4 0.24 0.17
    -9 -4 4 0.07 0.13
    -9 4 4 0.09 0.13
    -9 -4 4 0.12 0.25
    -9 4 4 -0.02 0.15
    9 4 -4 -0.28 0.24
    -9 -4 4 0.4 0.26
    9 -4 -4 0.09 0.11
    -8 -4 4 19.79 1.52
    -8 4 4 19.49 1.08
    8 4 -4 20.9 1.68
    -8 4 4 18.52 0.96
    -8 -4 4 20.83 1.59
    -8 -4 4 19.18 0.76
    8 -4 -4 18.86 0.87
    -8 -4 4 18.11 0.65
    -7 -4 4 0.42 0.28
    7 4 -4 0.18 0.21
    -7 4 4 0.27 0.15
    7 -4 -4 0.17 0.08
    -7 -4 4 0.14 0.21
    -6 -4 4 5.35 0.69
    6 4 -4 6.63 0.91
    6 -4 -4 5.69 0.42
    -6 -4 4 5.65 0.78
    6 -4 -4 4.91 0.81
    -5 -4 4 55.14 2.09
    5 -4 -4 54.25 2.6
    5 4 -4 55.7 2.52
    -5 -4 4 57.57 2.36
    5 -4 -4 53.7 1.16
    -5 -4 4 54.25 1.36
    -5 4 4 53.12 1.65
    -4 -4 4 33.39 1.51
    4 -4 -4 37.56 2.16
    4 4 -4 35.3 1.97
    -4 4 4 32.07 0.78
    -4 -4 4 35.59 1.81
    4 4 -4 33.44 1.19
    -4 -4 4 32.01 1.22
    -4 4 4 32.03 1.25
    3 -4 -4 6.09 0.86
    3 4 -4 6.34 0.81
    -3 -4 4 6.12 0.72
    -3 4 4 6.85 0.33
    -3 -4 4 6.54 0.62
    3 4 -4 6.94 0.59
    -3 -4 4 5.99 0.59
    -3 4 4 6.84 0.58
    -2 -4 4 4.79 0.48
    2 4 -4 4.7 0.41
    -2 -4 4 4.39 0.61
    -2 4 4 5.35 0.33
    2 4 -4 5.28 0.56
    2 -4 -4 5.47 0.8
    -2 -4 4 4.81 0.59
    -2 -4 4 5.91 0.63
    -2 4 4 4.66 0.5
    2 4 -4 5.64 0.73
    -1 -4 4 6.93 0.52
    -1 -4 4 6.47 0.71
    1 4 -4 6.7 0.57
    1 4 -4 8.14 0.86
    -1 -4 4 7.11 0.75
    1 -4 -4 6.87 0.79
    -1 -4 4 6.44 0.69
    1 -4 -4 5.55 0.61
    1 4 -4 6.12 0.66
    -1 4 4 7.02 0.44
    1 -4 -4 6.7 0.91
    -1 4 4 7.17 0.65
    0 4 4 173.82 3.42
    0 -4 -4 179 3.53
    0 -4 4 174.71 2.26
    0 4 -4 174.26 3.07
    0 -4 -4 170.15 3.92
    0 -4 -4 169.78 4.63
    0 -4 4 173.35 3.52
    0 4 -4 182.27 3.82
    0 4 4 176.34 2.5
    0 -4 4 169.72 3.51
    0 4 -4 177.58 3.79
    0 -4 4 177.74 2.55
    -1 -4 -4 3.56 0.53
    -1 4 -4 3.52 0.57
    -1 -4 -4 4.16 0.76
    -1 -4 -4 3.78 0.61
    1 -4 4 3.25 0.46
    -1 4 -4 3.78 0.52
    1 -4 4 3.22 0.49
    1 -4 4 3.31 0.31
    2 -4 4 13.67 0.91
    -2 4 -4 12.63 1.15
    -2 -4 -4 12.88 1.31
    -2 4 -4 14.09 0.95
    2 4 4 13.45 0.93
    -2 -4 -4 13.16 1.13
    2 4 4 13.25 1.27
    2 -4 4 13.48 1
    -2 -4 -4 13.61 1.07
    2 -4 4 14.27 0.64
    -3 -4 -4 -0.29 0.27
    -3 4 -4 -0.06 0.18
    3 4 4 0.17 0.14
    3 -4 4 -0.01 0.06
    -3 4 -4 0.01 0.12
    -3 -4 -4 0.06 0.18
    -3 4 -4 0.04 0.11
    3 4 4 -0.14 0.21
    -3 -4 -4 0.15 0.21
    3 -4 4 0.04 0.18
    -4 4 -4 2.81 0.64
    4 -4 4 1.82 0.28
    -4 -4 -4 2.95 0.61
    4 4 4 1.93 0.33
    4 -4 4 1.93 0.43
    -4 4 -4 2.47 0.35
    -4 -4 -4 2.55 0.58
    -4 4 -4 2.04 0.38
    -4 -4 -4 2.27 0.6
    4 4 4 2.45 0.54
    -5 4 -4 -0.18 0.29
    5 4 4 -0.15 0.12
    -5 4 -4 -0.07 0.11
    5 -4 4 -0.01 0.11
    5 4 4 -0.23 0.23
    -5 -4 -4 0.29 0.28
    5 -4 4 0.12 0.2
    -5 -4 -4 0.37 0.26
    -5 -4 -4 0.64 0.39
    6 -4 4 8.86 0.71
    -6 -4 -4 11.24 1.16
    -6 -4 -4 11.73 1.35
    6 -4 4 10.39 0.96
    -6 4 -4 9.4 0.76
    6 4 4 10.34 1.06
    -6 4 -4 10.72 0.64
    6 4 4 8.77 0.73
    -6 4 -4 10.68 1.29
    -6 -4 -4 10.61 1.2
    -7 -4 -4 59.83 3.18
    7 -4 4 55.55 2.27
    -7 -4 -4 54.2 2.6
    -7 4 -4 56.72 1.35
    -7 4 -4 56.03 3.04
    7 4 4 59.76 2.61
    -7 4 -4 60.21 2.07
    -7 -4 -4 60.45 2.95
    -8 -4 -4 34.06 2.13
    -8 -4 -4 33.71 2.45
    -8 -4 -4 34.46 2.33
    -8 4 -4 32.25 2.44
    8 4 4 35.29 2.09
    -8 4 -4 34.62 1.69
    8 -4 4 32.71 1.82
    -9 -4 -4 0.5 0.25
    -9 4 -4 0.87 0.55
    -9 4 -4 0.3 0.23
    9 -4 4 0.18 0.21
    -9 -4 -4 0.31 0.35
    -9 -4 -4 0.24 0.2
    -10 -4 -4 5.57 1.04
    -10 -4 -4 3.79 0.92
    -10 4 -4 2.67 0.77
    -10 -4 -4 3.24 0.72
    10 -4 4 2.71 0.57
    -10 4 -4 3.62 0.64
    -11 -4 -4 0.4 0.43
    -11 -4 -4 0.14 0.34
    -11 4 -4 -0.1 0.31
    11 -4 4 0.2 0.29
    -11 4 -4 -0.35 0.26
    -11 -4 -4 0.15 0.21
    -12 -4 -4 -0.09 0.43
    -12 4 -4 -0.52 0.52
    -12 -4 -4 -0.23 0.35
    12 -4 4 -0.27 0.23
    -12 -4 -4 -0.23 0.3
    -13 -4 -4 1.38 0.73
    -13 4 -4 0.37 0.47
    -13 -4 -4 1.11 0.58
    13 -4 4 1.19 0.51
    -13 -4 -4 1.86 0.6
    13 4 4 0.31 0.41
    -14 -4 -4 0.35 0.46
    -14 4 -4 0.21 0.49
    -14 -4 -4 0.42 0.45
    14 4 4 0.36 0.41
    14 -4 4 0.8 0.43
    -14 -4 -4 -0.07 0.22
    -15 -4 -4 8.33 1.57
    -15 -4 -4 6.87 1.19
    15 -4 4 8.59 1.22
    17 5 -4 1.43 0.61
    -16 -5 4 0.99 0.61
    -16 5 4 1.85 0.82
    -16 -5 4 2.39 0.82
    16 5 -4 1.49 0.54
    -15 -5 4 6.99 1.3
    -15 5 4 7.34 1.43
    15 5 -4 6.58 1.2
    -15 -5 4 8.04 1.36
    -14 -5 4 1.15 0.62
    -14 5 4 0.81 0.53
    14 5 -4 0.98 0.56
    -14 -5 4 0.06 0.28
    -13 -5 4 -0.2 0.46
    -13 5 4 -0.3 0.38
    13 5 -4 0.78 0.39
    -13 -5 4 1.05 0.57
    12 5 -4 -0.29 0.3
    -12 -5 4 -0.04 0.24
    -12 -5 4 0.28 0.27
    11 -5 -4 3.98 0.51
    -11 -5 4 3.26 0.76
    11 5 -4 4.38 0.92
    -11 -5 4 3.64 0.83
    -10 -5 4 -0.05 0.34
    -10 5 4 0.51 0.22
    10 5 -4 0.17 0.28
    10 -5 -4 0.27 0.18
    -9 -5 4 8.36 1.07
    9 -5 -4 8.14 0.66
    -9 5 4 9.55 0.75
    -9 -5 4 9.89 1.23
    9 5 -4 9.36 1.26
    -8 -5 4 12.61 1.26
    -8 5 4 13.3 0.83
    8 5 -4 16.5 1.62
    -8 -5 4 14.92 1.44
    8 -5 -4 14.15 0.81
    -7 5 4 5.84 0.51
    -7 -5 4 5.16 0.76
    7 5 -4 6.84 1.05
    7 -5 -4 5.61 0.5
    -7 -5 4 4.87 0.81
    -7 5 4 4.99 0.51
    -6 -5 4 3.72 0.72
    -6 -5 4 3.3 0.58
    6 5 -4 3.85 0.76
    6 -5 -4 2.72 0.33
    -6 5 4 2.82 0.34
    -6 5 4 3.14 0.38
    -5 5 4 0.05 0.06
    -5 5 4 -0.08 0.08
    5 -5 -4 -0.04 0.22
    -5 -5 4 -0.28 0.24
    5 5 -4 0 0.08
    5 -5 -4 -0.05 0.08
    -5 -5 4 -0.13 0.23
    -4 -5 4 0.04 0.12
    4 5 -4 0.03 0.22
    -4 -5 4 -0.15 0.19
    4 5 -4 -0.01 0.1
    4 -5 -4 0.02 0.24
    -4 5 4 0.1 0.06
    -4 5 4 0.15 0.09
    -3 -5 4 22.41 1.18
    3 -5 -4 20.75 1.71
    3 5 -4 22.55 1.7
    3 5 -4 20.24 0.72
    -3 -5 4 21.46 1.54
    3 5 -4 19.79 1.07
    -3 5 4 21.19 0.76
    -3 5 4 21.86 1.05
    -2 5 4 4.24 0.5
    2 -5 -4 4.63 0.82
    -2 -5 4 4.76 0.51
    -2 5 4 4.49 0.37
    2 5 -4 5.63 0.83
    -2 -5 4 4.99 0.73
    2 5 -4 5.21 0.61
    2 5 -4 4.42 0.48
    -1 -5 4 9.25 0.62
    -1 5 4 10.08 0.61
    1 5 -4 10.57 0.94
    1 -5 -4 10.13 1.19
    1 -5 -4 9.15 0.99
    -1 -5 4 8.64 0.92
    1 5 -4 9.2 0.79
    -1 -5 4 9.36 0.91
    -1 5 4 9.77 0.8
    1 5 -4 11.54 1.14
    0 -5 4 30.11 0.92
    0 5 -4 27.71 1.46
    0 -5 -4 29.74 2.05
    0 -5 -4 27.91 1.78
    0 5 -4 29.74 1.76
    0 -5 4 28.39 1.63
    0 -5 -4 28.53 1.48
    0 5 -4 28.34 1.65
    0 5 4 28.95 1.13
    0 -5 4 28.41 1.58
    0 -5 4 29.4 0.93
    -1 5 -4 3.25 0.62
    1 -5 4 3.06 0.22
    -1 -5 -4 4.06 0.77
    1 -5 4 4.23 0.61
    1 -5 4 4.36 0.63
    -1 5 -4 3.57 0.61
    -1 -5 -4 2.42 0.53
    1 5 4 3.43 0.43
    -1 -5 -4 3.67 0.57
    1 -5 4 2.84 0.22
    -2 5 -4 3.96 0.7
    -2 -5 -4 5.3 0.91
    2 5 4 4.03 0.78
    -2 -5 -4 4.88 0.68
    2 -5 4 5.05 0.64
    -2 -5 -4 4.04 0.69
    -2 5 -4 4.9 0.66
    2 5 4 4.22 0.56
    2 -5 4 4.91 0.66
    -3 -5 -4 24.75 1.61
    -3 -5 -4 22.82 1.72
    -3 -5 -4 23.39 1.94
    -3 5 -4 23.68 1.34
    3 5 4 24.8 1.82
    -3 5 -4 25.09 1.81
    3 5 4 23.21 1.22
    3 -5 4 22.39 1.44
    -4 5 -4 5.84 0.63
    -4 5 -4 6.06 0.96
    -4 -5 -4 4.89 0.8
    4 5 4 5.84 0.86
    4 -5 4 5.33 0.71
    4 5 4 4.62 0.51
    -4 -5 -4 5.7 0.83
    -4 -5 -4 5.68 1.01
    -5 -5 -4 6.75 0.93
    -5 5 -4 5.87 0.98
    -5 5 -4 6.86 0.62
    -5 -5 -4 6.44 0.97
    5 -5 4 6.41 0.79
    5 5 4 7.4 0.94
    -5 -5 -4 7.08 1.11
    -6 -5 -4 31.04 2.1
    -6 -5 -4 29.62 2.34
    -6 5 -4 29.72 1.19
    -6 5 -4 30.83 2.29
    6 -5 4 30.39 1.76
    6 5 4 29.78 1.87
    -6 -5 -4 29.93 2.05
    -7 -5 -4 79.18 3.42
    -7 -5 -4 75.63 3.82
    7 -5 4 75.06 2.85
    -7 5 -4 76.36 3.75
    7 5 4 78.37 3.09
    -7 -5 -4 79.16 3.5
    -8 -5 -4 14.09 1.5
    -8 -5 -4 15.02 1.76
    -8 5 -4 14.6 1.71
    8 5 4 16.26 1.43
    8 -5 4 12.41 1.21
    -8 -5 -4 13.41 1.51
    -9 -5 -4 2.76 0.74
    -9 5 -4 3.68 0.93
    -9 -5 -4 4.73 0.88
    -9 -5 -4 4.04 0.94
    9 -5 4 3.63 0.69
    -10 -5 -4 2.36 0.82
    10 -5 4 1.29 0.46
    -10 5 -4 1.39 0.62
    -10 -5 -4 3.3 0.8
    -10 -5 -4 1.28 0.57
    -11 -5 -4 4.66 1.05
    -11 5 -4 4.14 1.02
    -11 -5 -4 3.43 0.85
    11 -5 4 3.56 0.72
    -11 -5 -4 3.18 0.82
    -12 -5 -4 0.13 0.4
    -12 5 -4 0.32 0.42
    12 5 4 0.55 0.48
    -12 -5 -4 0.73 0.45
    -12 -5 -4 0.79 0.57
    12 -5 4 -0.01 0.21
    -13 5 -4 0.06 0.43
    -13 -5 -4 0.21 0.31
    -13 -5 -4 -0.49 0.39
    13 5 4 -0.21 0.38
    13 -5 4 0.2 0.26
    14 -5 4 10.34 1.34
    -14 -5 -4 12.52 1.68
    14 5 4 9.24 1.59
    -15 -5 -4 3.43 0.83
    16 6 -4 0.14 0.28
    -15 -6 4 8.19 1.42
    15 6 -4 5.85 1.18
    -15 -6 4 7.46 1.4
    14 6 -4 0.46 0.32
    -14 -6 4 0.47 0.39
    -14 6 4 0.05 0.35
    -14 -6 4 -0.52 0.43
    -13 -6 4 1.05 0.56
    -13 6 4 0.84 0.57
    13 6 -4 1.29 0.45
    -13 -6 4 0.7 0.36
    -12 -6 4 6.63 1.17
    -12 6 4 6.02 1.24
    12 6 -4 6.13 1.2
    -12 -6 4 5.4 1.04
    -11 6 4 7.43 1.34
    11 6 -4 10.53 1.53
    -11 -6 4 6.96 1.19
    -11 -6 4 7.87 1.22
    -10 -6 4 9 1.22
    10 6 -4 10.64 1.49
    -10 -6 4 8.33 1.28
    -9 -6 4 12.39 1.36
    9 6 -4 11.82 1.52
    -9 -6 4 12.26 1.5
    -8 -6 4 0.37 0.22
    8 6 -4 0.31 0.41
    -8 -6 4 0.48 0.35
    -7 -6 4 45.32 2.34
    7 6 -4 48.62 2.96
    -7 -6 4 40.38 2.54
    -6 -6 4 1.01 0.36
    6 6 -4 1.08 0.53
    -6 -6 4 0.62 0.37
    -5 -6 4 20.73 1.4
    5 -6 -4 21 1.86
    5 6 -4 21.96 1.91
    -5 -6 4 20.8 1.74
    4 -6 -4 42.54 2.59
    4 6 -4 45.02 2.67
    -4 -6 4 44.77 2.48
    -4 -6 4 46.13 1.9
    4 6 -4 43.64 1.52
    -3 -6 4 8.64 0.76
    3 6 -4 9.31 1.22
    3 6 -4 8.62 0.77
    -3 -6 4 7.7 1.01
    3 -6 -4 7.98 1.14
    -2 -6 4 8.6 0.66
    2 6 -4 8.6 1.12
    -2 -6 4 8.4 1.04
    2 -6 -4 7.64 1.12
    2 6 -4 9.04 0.87
    1 -6 -4 10.43 1.28
    -1 -6 4 10.02 1.1
    1 6 -4 12.97 1.34
    1 -6 -4 8.86 1.09
    1 6 -4 9.8 0.98
    0 -6 -4 53.15 2.89
    0 -6 -4 50.37 2.6
    0 6 -4 56.03 2.68
    0 -6 4 50.57 2.43
    0 -6 -4 53.4 2.11
    0 -6 4 51.64 2.31
    0 6 -4 52.11 2.39
    -1 -6 -4 87.9 2.88
    -1 -6 -4 90.75 3.83
    -1 -6 -4 87.96 3.51
    1 -6 4 85.33 3.05
    -1 6 -4 91.15 3.29
    1 -6 4 82.85 2.94
    -1 6 -4 86.05 3.25
    -2 -6 -4 4.04 0.66
    -2 -6 -4 3.04 0.71
    -2 6 -4 3.58 0.7
    -2 6 -4 4.22 0.67
    2 -6 4 3.78 0.62
    -2 -6 -4 4.8 0.84
    2 6 4 4.1 0.81
    2 -6 4 4.22 0.67
    -3 6 -4 6.78 0.99
    -3 -6 -4 6.87 0.89
    3 -6 4 7.27 0.9
    -3 6 -4 6.52 0.81
    -3 -6 -4 7.3 1.06
    -3 -6 -4 7.49 1.12
    3 6 4 6.58 1.02
    -4 6 -4 1.96 0.58
    -4 6 -4 1.85 0.4
    -4 -6 -4 0.92 0.37
    -4 -6 -4 0.75 0.43
    4 -6 4 1.36 0.4
    -4 -6 -4 0.72 0.43
    4 6 4 1.58 0.5
    5 -6 4 18.2 1.45
    -5 -6 -4 18.6 1.73
    -5 -6 -4 19.71 1.95
    -5 6 -4 19.51 1.21
    -5 6 -4 18.94 1.82
    -5 -6 -4 20.04 1.66
    5 6 4 21.05 1.68
    -6 6 -4 5.06 0.98
    -6 -6 -4 4.35 0.86
    6 6 4 4.99 0.83
    -6 -6 -4 4.2 0.82
    -6 -6 -4 4.67 1.01
    6 -6 4 4.37 0.74
    -7 6 -4 0.18 0.27
    -7 -6 -4 0.26 0.35
    7 -6 4 0.34 0.26
    7 6 4 0.36 0.27
    -7 -6 -4 0.06 0.29
    -7 -6 -4 -0.65 0.38
    -8 -6 -4 22.7 2.03
    -8 -6 -4 24.13 2.34
    -8 6 -4 24.47 2.33
    8 -6 4 22.39 1.69
    8 6 4 25.65 1.85
    -8 -6 -4 23.74 2.09
    -9 -6 -4 -0.02 0.29
    -9 6 -4 0.84 0.46
    9 6 4 0.17 0.27
    9 -6 4 0.1 0.19
    -9 -6 -4 0.57 0.39
    -9 -6 -4 1.15 0.78
    -10 -6 -4 0.34 0.2
    -10 6 -4 0.08 0.34
    -10 -6 -4 -0.03 0.29
    10 -6 4 0.04 0.24
    -11 6 -4 -0.62 0.49
    11 -6 4 0.27 0.29
    -11 -6 -4 -0.03 0.3
    -11 -6 -4 -0.15 0.39
    11 6 4 -0.12 0.46
    -12 6 -4 4.26 1.16
    -12 -6 -4 3.36 0.95
    -12 -6 -4 3.4 0.9
    12 -6 4 2.13 0.6
    12 6 4 4.6 1.16
    -13 -6 -4 6.9 1.29
    13 6 4 6.02 1.37
    13 -6 4 5.46 0.96
    -14 -7 4 0.05 0.27
    -13 -7 4 0.18 0.31
    13 7 -4 -0.14 0.35
    -13 7 4 -0.01 0.49
    -12 -7 4 1.89 0.66
    -12 7 4 1.98 0.76
    12 7 -4 3.84 0.97
    -12 -7 4 1.75 0.67
    -11 -7 4 1.34 0.53
    -11 7 4 2.78 0.92
    11 7 -4 1.2 0.58
    -11 -7 4 1.78 0.69
    -10 -7 4 0.32 0.36
    -10 -7 4 0.06 0.38
    10 7 -4 0.05 0.29
    -10 7 4 -0.93 0.57
    -9 -7 4 0.34 0.29
    -9 7 4 0.2 0.33
    9 7 -4 0.74 0.52
    -9 -7 4 -0.02 0.39
    -8 -7 4 22.7 1.8
    8 7 -4 23.53 2.29
    -8 -7 4 20.01 2
    7 7 -4 14.3 1.75
    -7 -7 4 10.87 1.44
    6 7 -4 54.08 3.32
    -6 -7 4 51.64 3.05
    5 7 -4 6.97 1.18
    -5 -7 4 4.34 0.86
    4 7 -4 0.5 0.35
    4 -7 -4 1.09 0.46
    -4 -7 4 1.03 0.49
    3 7 -4 1.58 0.62
    -3 -7 4 1.31 0.51
    3 -7 -4 1.5 0.55
    2 -7 -4 14.84 1.61
    2 7 -4 13.97 1.12
    2 7 -4 13.85 1.52
    -2 -7 4 17.38 1.64
    -1 -7 4 11.65 1.3
    1 -7 -4 12.33 1.45
    1 7 -4 10.92 1.08
    1 -7 -4 11.34 1.36
    1 7 -4 9.61 1.22
    0 -7 -4 25.63 2.09
    0 -7 -4 24.82 1.99
    0 -7 4 24.23 1.84
    0 7 -4 26.21 1.98
    0 7 -4 26.62 1.82
    -1 7 -4 5 0.84
    -1 7 -4 3.37 0.7
    1 -7 4 4.04 0.75
    -1 -7 -4 3.6 0.78
    -1 -7 -4 5.08 0.96
    1 -7 4 4.07 0.7
    -2 -7 -4 13.21 1.54
    2 -7 4 13.39 1.3
    -2 -7 -4 12.41 1.46
    -2 7 -4 14.82 1.41
    2 -7 4 11.02 1.16
    2 7 4 11.59 1.43
    -2 7 -4 11.59 1.32
    -3 -7 -4 7.2 1.14
    -3 7 -4 7.54 0.94
    -3 -7 -4 9.33 1.29
    3 7 4 8.75 1.23
    -3 7 -4 9.51 1.28
    3 -7 4 10.79 1.16
    -3 -7 -4 8.38 1.01
    -4 -7 -4 13.82 1.62
    -4 7 -4 15 1.27
    4 -7 4 13.31 1.31
    4 7 4 15.08 1.53
    -4 -7 -4 12.39 1.29
    -4 7 -4 14 1.6
    -4 -7 -4 14.86 1.69
    -5 -7 -4 12.47 1.58
    -5 -7 -4 9.47 1.19
    5 -7 4 10.58 1.18
    -5 7 -4 12.5 1.59
    -5 -7 -4 13.13 1.58
    5 7 4 11.85 1.29
    -6 7 -4 1.19 0.56
    -6 -7 -4 1.53 0.61
    -6 -7 -4 1.76 0.56
    6 -7 4 0.99 0.4
    6 7 4 1.63 0.49
    -7 7 -4 1.83 0.67
    -7 -7 -4 4.21 0.94
    -7 -7 -4 3.81 0.85
    7 -7 4 2.29 0.6
    -8 -7 -4 2.52 0.7
    -8 7 -4 2.96 0.88
    -8 -7 -4 1.93 0.66
    8 -7 4 1.98 0.57
    -9 -7 -4 -0.08 0.26
    -9 7 -4 -0.26 0.36
    -9 -7 -4 0.22 0.36
    9 -7 4 -0.04 0.26
    -10 -7 -4 0.04 0.39
    -10 7 -4 0.64 0.47
    -10 -7 -4 0.91 0.51
    10 -7 4 -0.15 0.22
    -11 -7 -4 0.27 0.36
    -11 -7 -4 0.41 0.47
    11 -7 4 0.26 0.28
    12 -7 4 3.97 0.86
    -11 8 4 1.01 0.62
    -10 8 4 2.39 0.83
    -10 -8 4 3.76 1
    -9 8 4 1.77 0.75
    9 8 -4 2.41 0.96
    -9 -8 4 0.13 0.33
    -8 8 4 4.33 1.12
    8 8 -4 4.74 1.15
    -8 -8 4 3.35 0.87
    7 8 -4 23.64 2.38
    -7 -8 4 22.66 2.22
    -7 8 4 21.35 2.31
    -6 8 4 0.42 0.54
    6 8 -4 -0.29 0.45
    -6 -8 4 -0.2 0.26
    -6 8 4 -0.78 0.45
    -5 8 4 5.31 1.07
    5 8 -4 6.34 1.22
    -5 -8 4 4.84 1.03
    -5 8 4 6.2 1.19
    4 8 -4 3.13 0.87
    -4 -8 4 2.7 0.76
    3 8 -4 5.26 1.05
    -3 -8 4 4.09 0.88
    2 8 -4 4.57 0.93
    -2 -8 4 4.69 0.9
    2 -8 -4 3.01 0.78
    1 8 -4 7.29 1.17
    -1 -8 4 5.86 1.01
    1 -8 -4 6.41 1.09
    0 8 -4 1.24 0.57
    0 -8 -4 0.99 0.48
    0 -8 4 0.6 0.38
    0 -8 -4 0.44 0.42
    -1 8 -4 8.33 1.15
    -1 8 -4 7.01 1.08
    1 -8 4 7.82 1.12
    -1 -8 -4 7.49 1.22
    1 8 4 6.29 1.16
    -2 8 -4 1.58 0.55
    -2 -8 -4 1.7 0.69
    -2 8 -4 1.21 0.44
    2 -8 4 2.06 0.56
    -3 8 -4 0.31 0.26
    -3 8 -4 0.79 0.38
    -3 -8 -4 0.28 0.33
    3 -8 4 0.62 0.35
    -4 8 -4 0.41 0.41
    -4 -8 -4 0.64 0.5
    4 -8 4 0.28 0.28
    -5 -8 -4 25.75 2.39
    -5 8 -4 29.25 2.54
    5 -8 4 25.16 1.92
    -6 8 -4 1.68 0.63
    -6 -8 -4 2.74 0.79
    6 -8 4 0.52 0.34
    6 8 4 1.46 0.83
    -7 8 -4 0.73 0.49
    -7 -8 -4 2.52 0.82
    7 -8 4 1.58 0.5
    -8 8 -4 0.49 0.46
    8 -8 4 0.06 0.18
    -9 9 4 1.85 0.82
    -8 9 4 -0.56 0.53
    -7 9 4 4.94 1.24
    -6 9 4 0.6 0.48
    -6 -9 4 0.1 0.28
    5 9 -4 0.1 0.39
    -5 -9 4 0.1 0.28
    4 9 -4 2.1 0.72
    -4 -9 4 1.57 0.69
    -4 9 4 1.93 0.72
    3 9 -4 -0.27 0.37
    -3 -9 4 0.97 0.52
    -3 9 4 1.25 0.73
    2 9 -4 2.84 0.84
    -2 -9 4 1.51 0.58
    -2 9 4 2.35 0.88
    -1 9 4 -0.13 0.38
    1 9 -4 0.14 0.23
    0 9 -4 3.21 0.83
    0 -9 4 2.7 0.73
    0 9 4 4.34 1.13
    -1 -9 -4 0.8 0.52
    -1 9 -4 -0.47 0.43
    1 9 4 1.42 0.76
    2 9 4 8.2 1.66
    -5 9 -4 1.86 0.76
    -6 9 -4 2.45 0.77
    -20 0 5 -0.15 0.4
    -19 0 5 -0.11 0.54
    -19 0 5 -0.01 0.33
    -18 0 5 0.11 0.26
    -18 0 5 0.02 0.42
    -17 0 5 -0.05 0.35
    -17 0 5 -0.01 0.43
    -16 0 5 -0.28 0.42
    -16 0 5 -0.21 0.46
    -15 0 5 -0.21 0.31
    14 0 -5 -0.07 0.16
    -14 0 5 -0.01 0.27
    13 0 -5 0.09 0.15
    -13 0 5 0.23 0.3
    12 0 -5 0.02 0.13
    -12 0 5 0.04 0.31
    11 0 -5 -0.07 0.11
    -11 0 5 0.07 0.22
    10 0 -5 0.33 0.16
    -10 0 5 -0.1 0.29
    9 0 -5 0.04 0.12
    -9 0 5 0.07 0.13
    -9 0 5 -0.22 0.3
    -8 0 5 -0.03 0.11
    8 0 -5 -0.02 0.09
    -8 0 5 0.3 0.23
    -7 0 5 -0.03 0.18
    -7 0 5 0.04 0.12
    7 0 -5 0.14 0.16
    -6 0 5 -0.16 0.21
    6 0 -5 0.01 0.12
    6 0 -5 0.11 0.11
    -6 0 5 0.06 0.12
    -5 0 5 0.7 0.19
    5 0 -5 0.74 0.25
    5 0 -5 0.59 0.26
    -5 0 5 0.62 0.24
    4 0 -5 0.04 0.13
    -4 0 5 0.01 0.11
    -4 0 5 0.15 0.15
    4 0 -5 -0.02 0.07
    -3 0 5 -0.08 0.11
    -3 0 5 0.04 0.1
    -3 0 5 0.09 0.07
    3 0 -5 -0.09 0.09
    3 0 -5 0.2 0.18
    -3 0 5 0.07 0.14
    2 0 -5 0.38 0.23
    -2 0 5 0.29 0.19
    2 0 -5 0.01 0.06
    2 0 -5 -0.07 0.14
    -2 0 5 -0.05 0.09
    -2 0 5 0.03 0.12
    -2 0 5 -0.04 0.12
    1 0 -5 -0.19 0.19
    1 0 -5 0.11 0.19
    -1 0 5 -0.08 0.13
    -1 0 5 0.21 0.15
    -1 0 5 -0.12 0.13
    -1 0 5 0.05 0.08
    -1 0 5 0.23 0.18
    1 0 -5 0.01 0.15
    1 0 -5 0.11 0.09
    -1 0 5 -0.03 0.11
    0 0 -5 0.26 0.2
    0 0 5 0.34 0.19
    0 0 -5 -0.07 0.15
    0 0 -5 0.15 0.15
    0 0 -5 0.06 0.15
    0 0 5 0.21 0.17
    0 0 5 0.67 0.17
    0 0 -5 0.12 0.12
    0 0 5 0.13 0.11
    0 0 -5 0.37 0.14
    0 0 5 0.06 0.12
    1 0 5 -0.12 0.15
    -1 0 -5 0.01 0.16
    1 0 5 0.15 0.14
    1 0 5 -0.06 0.12
    1 0 5 0.03 0.15
    1 0 5 -0.03 0.05
    1 0 5 0.18 0.09
    -1 0 -5 0.06 0.09
    -1 0 -5 0.17 0.1
    -1 0 -5 0.02 0.19
    -1 0 -5 -0.15 0.16
    2 0 5 0.11 0.14
    2 0 5 0.06 0.1
    -2 0 -5 0.04 0.1
    2 0 5 -0.08 0.1
    2 0 5 0 0.03
    2 0 5 0.1 0.15
    -2 0 -5 0.15 0.18
    2 0 5 -0.03 0.14
    -2 0 -5 -0.04 0.14
    -2 0 -5 0.07 0.17
    -3 0 -5 0.09 0.14
    3 0 5 0.03 0.11
    -3 0 -5 0.06 0.05
    3 0 5 0.1 0.14
    -3 0 -5 -0.15 0.16
    3 0 5 0.01 0.14
    -4 0 -5 -0.03 0.14
    -4 0 -5 0.05 0.06
    4 0 5 -0.08 0.17
    4 0 5 0.01 0.14
    4 0 5 -0.04 0.17
    -4 0 -5 -0.15 0.23
    -5 0 -5 0.56 0.29
    5 0 5 0.9 0.3
    -5 0 -5 0.43 0.3
    5 0 5 -0.04 0.12
    -5 0 -5 0.73 0.18
    6 0 5 0.23 0.18
    6 0 5 -0.37 0.24
    -6 0 -5 0.1 0.11
    -6 0 -5 0.27 0.25
    -6 0 -5 -0.01 0.19
    -7 0 -5 0.21 0.25
    -7 0 -5 0.15 0.18
    -7 0 -5 -0.05 0.09
    7 0 5 -0.15 0.19
    -8 0 -5 0.03 0.19
    8 0 5 -0.19 0.2
    -8 0 -5 -0.09 0.12
    -8 0 -5 0.1 0.26
    -9 0 -5 0.12 0.29
    -9 0 -5 0.16 0.29
    9 0 5 0.36 0.28
    -9 0 -5 -0.11 0.15
    -10 0 -5 0.16 0.24
    10 0 5 0.14 0.18
    -10 0 -5 -0.08 0.13
    -10 0 -5 0.13 0.29
    -11 0 -5 -0.14 0.26
    -11 0 -5 0.06 0.23
    -11 0 -5 0.1 0.15
    11 0 5 0.5 0.29
    12 0 5 0.23 0.27
    -12 0 -5 -0.06 0.38
    -12 0 -5 -0.27 0.25
    -13 0 -5 0.75 0.46
    -13 0 -5 0.37 0.39
    13 0 5 0.18 0.29
    -14 0 -5 0.07 0.39
    -14 0 -5 -0.11 0.26
    14 0 5 -0.2 0.21
    -15 0 -5 -0.41 0.4
    -15 0 -5 0.16 0.36
    15 0 5 0.39 0.36
    -16 0 -5 -0.1 0.24
    -16 0 -5 0.26 0.38
    -20 1 5 0.64 0.53
    -20 1 5 0.75 0.39
    -20 -1 5 0.61 0.48
    -19 -1 5 0.92 0.63
    -19 1 5 1.98 0.74
    -19 1 5 1.27 0.68
    -19 -1 5 1.54 0.54
    -18 -1 5 -0.18 0.32
    -18 1 5 -0.15 0.27
    -18 -1 5 0.04 0.29
    -18 1 5 -0.07 0.3
    -17 -1 5 0.2 0.28
    -17 -1 5 0.07 0.25
    -17 1 5 -0.18 0.24
    -17 1 5 -0.4 0.43
    -16 -1 5 2.36 0.75
    -16 1 5 1.58 0.61
    -16 1 5 2.56 0.81
    -16 -1 5 1.98 0.58
    -15 -1 5 13.68 1.41
    -15 -1 5 12.41 1.55
    -15 1 5 13.14 1.52
    15 1 -5 14.33 1.06
    -14 -1 5 0.98 0.37
    -14 1 5 0.37 0.3
    14 1 -5 0.97 0.31
    13 -1 -5 0.29 0.2
    -13 -1 5 0.12 0.31
    -13 1 5 -0.08 0.21
    13 1 -5 0.24 0.23
    12 1 -5 4.89 0.62
    -12 -1 5 3.87 0.77
    -12 1 5 4.69 0.8
    12 -1 -5 4.47 0.47
    -12 1 5 3.97 0.53
    -11 1 5 1.08 0.29
    -11 -1 5 1.14 0.39
    -11 1 5 0.25 0.19
    11 -1 -5 1.39 0.29
    11 1 -5 1.27 0.33
    -10 1 5 63.22 2.53
    -10 1 5 58.41 1.85
    10 1 -5 58.95 2.01
    10 -1 -5 58.99 1.59
    -10 -1 5 59.91 2.67
    -9 -1 5 11.91 1.11
    -9 1 5 11.04 1
    -9 -1 5 10.31 0.94
    -9 1 5 9.56 0.69
    9 1 -5 10.37 0.83
    9 -1 -5 10.8 0.68
    -8 -1 5 44.47 2.02
    -8 1 5 44.76 1.89
    -8 -1 5 43.81 1.84
    -8 1 5 45.73 1.42
    8 1 -5 46.39 1.66
    8 -1 -5 45.54 1.38
    -7 -1 5 14.91 1.13
    7 -1 -5 15.78 1.18
    -7 -1 5 14.12 0.98
    7 1 -5 15.38 0.93
    -7 1 5 15.15 0.78
    7 -1 -5 15.08 0.81
    -6 1 5 0.57 0.18
    -6 -1 5 0.53 0.2
    -6 -1 5 0.34 0.18
    6 -1 -5 0.52 0.25
    -6 -1 5 0.61 0.21
    6 -1 -5 0.53 0.18
    6 1 -5 0.37 0.16
    -5 1 5 2.94 0.55
    5 1 -5 3.61 0.41
    -5 -1 5 3.77 0.46
    -5 -1 5 3.52 0.46
    5 -1 -5 3.75 0.42
    5 -1 -5 3.55 0.57
    -5 1 5 3.86 0.4
    5 1 -5 3.28 0.4
    5 1 -5 3.76 0.43
    4 -1 -5 35.31 1.72
    4 1 -5 33.5 1.23
    -4 -1 5 36.19 1.34
    -4 -1 5 34.59 1.36
    4 1 -5 33.41 1.2
    4 1 -5 34.76 1.25
    4 -1 -5 32.95 0.8
    -4 1 5 36.65 1.22
    -4 1 5 31.45 1.69
    4 -1 -5 33.56 1.27
    -4 -1 5 34.33 1.37
    -3 -1 5 139.88 2.71
    -3 1 5 139.87 2.46
    3 1 -5 137.92 2.42
    3 -1 -5 143.01 3.45
    3 1 -5 140.35 2.63
    -3 1 5 138.4 3.49
    -3 -1 5 145 2.62
    -3 -1 5 135.76 2.46
    3 -1 -5 140.79 1.49
    3 1 -5 136.66 2.75
    -3 -1 5 132.62 2.31
    3 1 -5 139.04 2.34
    2 -1 -5 116.02 3.15
    -2 1 5 112.44 3.07
    -2 -1 5 115.62 2.23
    2 1 -5 116.79 2.52
    -2 -1 5 121.73 2.3
    2 1 -5 111.19 2.03
    2 1 -5 113.93 2.12
    -2 -1 5 114.86 2.44
    -2 1 5 113.43 1.4
    2 1 -5 115.96 2.57
    2 -1 -5 115.12 1.33
    -2 1 5 121.49 2.38
    -2 -1 5 115.14 2.16
    -2 1 5 115.21 2.62
    1 1 -5 43.77 1.27
    1 1 -5 43.4 1.56
    -1 1 5 42.02 1.62
    1 1 -5 42.17 1.56
    -1 1 5 44.28 1.26
    -1 -1 5 44.41 1.39
    1 -1 -5 44.93 1.99
    -1 1 5 42.25 1.86
    1 -1 -5 43.22 0.93
    1 1 -5 42.44 1.52
    -1 -1 5 45.62 1.36
    1 1 -5 43.26 1.28
    -1 1 5 42.1 0.91
    -1 1 5 44.95 1.62
    -1 -1 5 41.52 1.52
    -1 -1 5 42.04 1.31
    -1 1 5 43.93 1.49
    0 1 5 44.41 1.92
    0 -1 5 46.91 1.4
    0 1 5 43.34 1.26
    0 -1 -5 45.05 2.03
    0 -1 5 44.93 0.78
    0 1 -5 45.56 1.63
    0 1 5 43 1.85
    0 -1 -5 45.18 1.71
    0 1 -5 44.83 1.32
    0 1 5 43.25 1.06
    0 -1 -5 45.45 1.11
    0 -1 5 46.73 1.34
    0 -1 5 46.63 1.7
    0 -1 -5 46.58 1.78
    0 1 5 46.29 1.66
    0 -1 5 46.94 1.49
    0 1 -5 42.94 1.67
    0 1 5 46.31 1.57
    0 1 -5 46.85 1.34
    0 -1 5 49.29 1.65
    0 1 5 45.87 1.7
    -1 -1 -5 -0.04 0.12
    -1 1 -5 0.01 0.13
    1 1 5 0.02 0.1
    1 -1 5 0.12 0.15
    -1 -1 -5 0 0.17
    1 -1 5 0.04 0.1
    -1 1 -5 0.19 0.15
    1 1 5 0.05 0.09
    -1 -1 -5 0.02 0.07
    1 1 5 0.02 0.06
    1 -1 5 -0.07 0.11
    1 1 5 0.1 0.18
    -1 1 -5 0.27 0.18
    1 -1 5 0.05 0.07
    1 -1 5 0.02 0.09
    -1 -1 -5 0.12 0.13
    -1 1 -5 0.01 0.06
    -1 1 -5 -0.01 0.12
    1 1 5 0.07 0.09
    2 -1 5 58.87 1.46
    -2 1 -5 59.59 2.02
    2 1 5 59.82 1.94
    -2 -1 -5 58.17 1.46
    2 1 5 58 1.48
    -2 -1 -5 57.54 2.34
    2 -1 5 57.69 1.67
    -2 -1 -5 60.77 2.02
    2 1 5 58.25 1.53
    2 -1 5 57.64 1.88
    2 1 5 59.42 2.15
    -2 1 -5 61.05 1.62
    -2 -1 -5 60.12 2.15
    -2 1 -5 57.92 2.07
    -2 1 -5 59.83 1.97
    -3 1 -5 -0.11 0.18
    3 1 5 0.18 0.17
    3 -1 5 0.2 0.11
    -3 -1 -5 0.12 0.24
    3 1 5 0.16 0.09
    3 -1 5 0.5 0.16
    -3 -1 -5 0.26 0.14
    3 -1 5 0.2 0.15
    -3 1 -5 0.01 0.18
    -3 1 -5 -0.21 0.2
    3 1 5 0.17 0.09
    3 1 5 -0.03 0.17
    -3 -1 -5 0.28 0.16
    -3 -1 -5 0.28 0.17
    4 -1 5 22.74 1.19
    -4 1 -5 22.56 1.34
    -4 -1 -5 21.16 1.26
    -4 -1 -5 21.33 0.99
    4 1 5 21.63 1.12
    4 1 5 22.79 0.93
    -4 1 -5 21.52 1.44
    4 1 5 24.48 1.46
    4 -1 5 22.11 0.92
    -4 -1 -5 19.23 1.37
    5 1 5 22.42 1.23
    5 -1 5 23.72 0.97
    -5 -1 -5 22.61 1.09
    -5 1 -5 20.28 0.57
    -5 -1 -5 23.46 1.38
    5 -1 5 23.93 1.28
    -5 1 -5 24.57 1.59
    5 1 5 23.68 1.5
    -5 1 -5 22.79 1.42
    -5 -1 -5 21.38 1.54
    -6 1 -5 4.54 0.69
    -6 1 -5 4.36 0.73
    -6 -1 -5 4.04 0.7
    -6 -1 -5 5.72 0.73
    -6 -1 -5 5.65 0.58
    -6 1 -5 4.1 0.32
    6 -1 5 5.23 0.64
    6 1 5 5.29 0.62
    6 -1 5 5.69 0.5
    -7 -1 -5 0.34 0.25
    -7 1 -5 -0.2 0.25
    -7 -1 -5 0.06 0.29
    -7 1 -5 0.01 0.06
    7 -1 5 0.16 0.14
    -7 -1 -5 -0.11 0.11
    7 -1 5 0.3 0.19
    -7 1 -5 0.01 0.18
    7 1 5 -0.02 0.13
    -8 1 -5 0.84 0.39
    -8 -1 -5 1.09 0.42
    -8 1 -5 0.63 0.18
    -8 1 -5 0.24 0.18
    8 -1 5 0.81 0.23
    8 1 5 0.24 0.21
    -8 -1 -5 0.41 0.21
    8 -1 5 0.46 0.26
    -8 -1 -5 0.81 0.34
    -9 -1 -5 57.29 2.11
    -9 1 -5 58.17 1.63
    -9 1 -5 60.51 2.99
    9 -1 5 61.67 2.48
    9 1 5 61.06 2.49
    -9 -1 -5 61.18 2.67
    -9 1 -5 60.79 2.84
    -9 -1 -5 61.85 3.03
    -10 -1 -5 10.91 0.97
    -10 1 -5 10.66 0.76
    -10 1 -5 8.77 1.21
    10 -1 5 8.93 1
    -10 -1 -5 11.41 1.21
    10 1 5 11.15 1.15
    -10 1 -5 9.4 1.16
    -10 -1 -5 10.12 1.3
    -11 -1 -5 0.68 0.34
    -11 1 -5 0.57 0.39
    -11 -1 -5 0.49 0.3
    -11 1 -5 0.41 0.32
    -11 -1 -5 0.54 0.3
    11 1 5 1.28 0.43
    11 -1 5 0.23 0.23
    -11 1 -5 0.52 0.22
    -12 -1 -5 2.31 0.61
    -12 1 -5 2.59 0.71
    -12 1 -5 2.4 0.66
    -12 -1 -5 2.61 0.72
    12 -1 5 2.73 0.64
    -12 -1 -5 2.87 0.54
    12 1 5 2.74 0.69
    -13 1 -5 1.94 0.65
    -13 -1 -5 1.62 0.53
    13 1 5 1.21 0.46
    13 -1 5 1.93 0.58
    -13 -1 -5 2.19 0.61
    -13 1 -5 1.03 0.49
    -14 -1 -5 0.55 0.4
    -14 1 -5 0.41 0.38
    14 -1 5 0.52 0.39
    14 1 5 0.6 0.32
    -14 1 -5 0.44 0.3
    -14 -1 -5 0.02 0.36
    -15 1 -5 0.05 0.38
    -15 -1 -5 0.84 0.5
    15 1 5 0.57 0.48
    -15 1 -5 0.02 0.29
    15 -1 5 0.31 0.33
    -16 -1 -5 7.94 1.47
    -16 1 -5 8.75 1.47
    -16 1 -5 9.53 1.58
    -17 1 -5 0.51 0.44
    -20 2 5 1.73 0.65
    -20 2 5 0.55 0.57
    20 -2 -5 1.62 0.57
    -19 -2 5 0.26 0.4
    -19 2 5 0.63 0.47
    -19 2 5 0.04 0.32
    19 -2 -5 -0.23 0.25
    -19 -2 5 0 0.29
    -18 -2 5 0.47 0.34
    -18 -2 5 0.76 0.43
    -18 2 5 0.42 0.38
    -18 2 5 0.75 0.58
    18 -2 -5 0.8 0.41
    -17 -2 5 2.9 0.85
    -17 2 5 1.84 0.64
    -17 2 5 3.27 0.89
    17 -2 -5 3.14 0.66
    -17 -2 5 3.37 0.79
    -16 -2 5 5.22 1.08
    -16 2 5 4.38 0.89
    -16 2 5 3.21 0.85
    16 2 -5 4.58 0.73
    -16 -2 5 3.79 0.77
    16 -2 -5 4 0.74
    -15 -2 5 20.96 2.04
    -15 2 5 17.58 1.72
    15 2 -5 20.44 1.49
    -15 -2 5 19.64 1.67
    -14 -2 5 27.29 2.26
    -14 2 5 28.24 2.06
    14 2 -5 29.46 1.78
    -14 -2 5 24.44 1.79
    -14 -2 5 26.63 1.71
    -13 -2 5 29.92 2.25
    -13 2 5 28.2 1.95
    13 2 -5 29.46 1.74
    -13 -2 5 29.37 1.88
    -12 -2 5 5.56 0.95
    -12 2 5 3.85 0.7
    -12 2 5 5.26 0.53
    12 2 -5 5.21 0.73
    -12 -2 5 5.21 0.77
    -11 -2 5 0.05 0.22
    -11 2 5 0.38 0.22
    11 2 -5 0.03 0.18
    -11 2 5 0.39 0.16
    -11 -2 5 0.27 0.22
    -10 -2 5 11.24 1.19
    -10 -2 5 9.22 0.88
    10 2 -5 8.97 0.91
    -10 2 5 9.44 0.64
    -10 2 5 9.64 0.98
    -9 -2 5 28.41 1.78
    -9 2 5 26.63 1.51
    -9 -2 5 26.28 1.36
    9 2 -5 26.78 1.57
    -9 2 5 28.35 1.06
    -8 -2 5 106.24 3.27
    -8 2 5 103.4 2.76
    -8 -2 5 99.76 2.41
    8 2 -5 102.88 2.95
    -8 2 5 103.42 1.99
    -7 2 5 0.19 0.14
    -7 -2 5 -0.02 0.15
    7 2 -5 -0.01 0.16
    7 -2 -5 0.15 0.18
    -7 -2 5 -0.02 0.08
    -7 -2 5 0.08 0.12
    -7 -2 5 0.27 0.21
    -6 -2 5 17.54 1.16
    6 -2 -5 17.77 1.36
    6 2 -5 17.48 1.12
    -6 -2 5 16.94 1.03
    -6 -2 5 16.07 0.91
    -6 2 5 16.02 0.83
    -6 -2 5 16.35 0.81
    -5 2 5 10.08 0.7
    -5 -2 5 9.33 0.78
    5 -2 -5 9.03 0.96
    5 2 -5 9.87 0.84
    -5 -2 5 9.84 0.75
    -5 -2 5 8.82 0.65
    -5 -2 5 8.56 0.5
    4 2 -5 6.61 0.39
    4 -2 -5 6.17 0.79
    -4 -2 5 6.85 0.38
    -4 -2 5 7.87 0.63
    4 2 -5 7.27 0.69
    -4 -2 5 7.76 0.61
    -4 2 5 6.27 0.59
    4 2 -5 6.9 0.6
    -3 -2 5 100.45 2.3
    -3 -2 5 109.59 2.22
    3 2 -5 99.69 2.41
    -3 -2 5 104.23 1.46
    3 2 -5 101.84 2.34
    -3 -2 5 105.59 2.28
    3 2 -5 104.87 1.85
    -3 2 5 105.44 2.56
    3 -2 -5 103.51 3.25
    -2 2 5 207.14 3.37
    -2 -2 5 215.13 3.75
    2 -2 -5 205.88 4.64
    -2 -2 5 208.78 2.88
    2 2 -5 197.45 2.78
    2 2 -5 206.65 3.24
    -2 -2 5 211.4 3.4
    2 2 -5 210.46 3.44
    -2 -2 5 202 3.24
    2 2 -5 196.62 2.79
    -2 -2 5 205.28 2.35
    -2 2 5 210.72 3.55
    -1 -2 5 17.73 1.07
    1 2 -5 18.87 1.07
    -1 2 5 15.81 0.94
    -1 -2 5 16.73 1
    1 -2 -5 18.4 1.4
    -1 -2 5 18.24 0.99
    -1 -2 5 17.03 0.78
    1 2 -5 16.95 0.89
    1 -2 -5 17.07 1.11
    -1 2 5 17.2 0.5
    -1 2 5 17.03 1.02
    1 2 -5 17.64 0.88
    0 -2 5 18.53 1.16
    0 -2 -5 18.86 1.17
    0 -2 -5 18.09 1
    0 -2 5 18.25 0.99
    0 2 5 16.87 0.98
    0 -2 5 18.97 1.02
    0 -2 5 18.13 0.74
    0 -2 -5 18.18 1.41
    0 2 -5 18.24 0.88
    0 2 5 17.6 0.65
    0 2 5 20.31 1.15
    0 2 5 19.11 1.12
    0 2 -5 18.89 1.14
    0 2 -5 17.55 0.92
    0 -2 5 18.72 1.02
    -1 -2 -5 21.77 1.11
    1 -2 5 23.11 0.74
    1 2 5 20.56 1.1
    1 -2 5 22.32 1.07
    -1 -2 -5 23.69 1.63
    -1 2 -5 21.72 0.65
    1 -2 5 21.62 1.09
    -1 2 -5 23.49 0.97
    1 2 5 22.85 0.87
    -1 2 -5 22.4 1.15
    1 2 5 23.16 1.21
    -1 2 -5 21.33 1.29
    1 2 5 24.1 1.56
    -1 -2 -5 21.15 1.29
    1 -2 5 24.52 1.16
    -2 2 -5 158.75 2.51
    -2 -2 -5 157.3 3.07
    -2 -2 -5 155.68 3.65
    2 2 5 158.64 3.14
    2 -2 5 159.96 2.76
    -2 2 -5 147.76 1.58
    -2 -2 -5 162.47 4.28
    2 -2 5 155.24 3
    2 2 5 159.58 3.08
    -2 2 -5 165.5 3.74
    -2 -2 -5 158.05 3.34
    -2 2 -5 162.49 3.25
    -2 2 -5 157.31 3.09
    2 -2 5 163.75 3.06
    2 2 5 161.71 3.92
    -3 2 -5 69.24 2.59
    -3 -2 -5 66.57 2.05
    -3 2 -5 63.8 0.99
    3 2 5 71.53 2.09
    3 -2 5 65.42 1.73
    -3 -2 -5 67.86 2.83
    -3 2 -5 67.42 2.12
    3 -2 5 70.22 2.09
    -3 -2 -5 71.29 2.28
    -3 2 -5 67.9 1.68
    3 2 5 69.22 2.12
    3 2 5 69.85 2.56
    -3 -2 -5 70.45 2.55
    3 -2 5 68.33 2.07
    4 -2 5 15.26 1.04
    -4 2 -5 16.5 0.86
    -4 -2 -5 16.83 1.33
    4 -2 5 16.08 1.04
    -4 -2 -5 14.6 0.99
    -4 2 -5 14.41 0.5
    4 2 5 15.14 0.98
    4 -2 5 15.5 0.82
    -4 -2 -5 17.2 1.46
    -4 2 -5 16.13 1.34
    4 2 5 16.4 1.25
    4 2 5 16.6 1.09
    -4 2 -5 16.05 1.08
    -4 -2 -5 14.91 1.07
    -5 2 -5 11.17 0.48
    -5 -2 -5 12.14 0.94
    5 -2 5 12.5 0.71
    -5 -2 -5 13.05 1.32
    -5 -2 -5 12.03 1.16
    -5 2 -5 11.71 0.98
    -5 -2 -5 12.05 0.99
    5 2 5 13.3 1.15
    5 -2 5 11.7 0.94
    -5 2 -5 13.32 1.24
    -6 -2 -5 4.8 0.79
    -6 2 -5 5 0.82
    -6 2 -5 4.56 0.34
    -6 -2 -5 4.65 0.6
    6 -2 5 5.36 0.46
    -6 2 -5 4.99 0.69
    6 -2 5 5.89 0.69
    -6 -2 -5 5.31 0.69
    6 2 5 5.48 0.78
    -7 -2 -5 32.81 1.66
    7 -2 5 32.44 1.1
    7 2 5 35.7 2.05
    7 -2 5 32.33 1.67
    -7 2 -5 35.34 2.22
    -7 -2 -5 33.77 1.75
    -7 -2 -5 35.12 2.17
    -7 2 -5 33.61 1.83
    -8 -2 -5 9.68 0.99
    -8 -2 -5 10.26 0.97
    -8 2 -5 10.39 1.27
    8 -2 5 10.15 0.99
    -8 2 -5 7.99 0.95
    -8 -2 -5 8.54 1.13
    -9 -2 -5 203.66 4.45
    -9 -2 -5 198.93 4.58
    -9 2 -5 203.15 5.02
    -9 2 -5 201.21 5.78
    9 -2 5 202.71 4.55
    -9 -2 -5 200.73 5.65
    -10 -2 -5 42.97 2.13
    -10 -2 -5 43.87 2.25
    -10 2 -5 44.06 2.78
    10 -2 5 43.4 2.19
    -10 2 -5 46.73 2.53
    -10 -2 -5 42.25 2.7
    11 -2 5 13.09 1.29
    -11 2 -5 13.69 1.63
    -11 -2 -5 12.99 1.22
    -11 -2 -5 15.91 1.42
    -11 2 -5 15.88 1.55
    -11 -2 -5 13.18 1.56
    -12 2 -5 6.42 1.05
    -12 2 -5 7.57 1.26
    -12 -2 -5 4.68 1.05
    12 -2 5 7.8 1.03
    12 2 5 6.9 1
    -12 -2 -5 6.66 0.91
    -12 -2 -5 7.25 0.99
    -13 2 -5 1.28 0.55
    -13 -2 -5 1.67 0.65
    -13 -2 -5 1.18 0.44
    -13 2 -5 1.29 0.52
    13 -2 5 1.47 0.49
    13 2 5 0.89 0.41
    -14 2 -5 -0.84 0.46
    -14 2 -5 0.38 0.54
    -14 -2 -5 0.14 0.26
    14 -2 5 0.43 0.34
    14 2 5 0.59 0.47
    -15 2 -5 1.47 0.63
    -15 -2 -5 1.31 0.6
    15 -2 5 0.53 0.34
    15 2 5 0.64 0.44
    -15 2 -5 0.75 0.45
    -16 2 -5 -0.79 0.54
    -16 2 -5 0.26 0.33
    -17 2 -5 0.61 0.45
    -19 3 5 -0.23 0.24
    -19 -3 5 0.03 0.36
    -18 -3 5 -0.37 0.48
    -18 3 5 -0.15 0.33
    -18 3 5 0.35 0.35
    -18 -3 5 0.11 0.26
    18 -3 -5 -0.19 0.28
    17 -3 -5 0.17 0.22
    -17 -3 5 0.54 0.48
    -17 3 5 -0.31 0.31
    -17 3 5 -0.25 0.48
    -17 -3 5 0.33 0.36
    17 3 -5 0.22 0.35
    16 3 -5 0.35 0.38
    -16 -3 5 0.11 0.28
    -16 3 5 0.18 0.27
    -16 3 5 -0.04 0.34
    16 -3 -5 0.1 0.16
    -16 -3 5 -0.01 0.29
    -15 -3 5 0.41 0.31
    -15 3 5 0.38 0.31
    -15 -3 5 1.07 0.51
    15 -3 -5 0.73 0.34
    15 3 -5 0.22 0.29
    -14 -3 5 0.74 0.54
    -14 3 5 0.71 0.35
    14 3 -5 0.16 0.24
    -14 -3 5 0.46 0.43
    14 -3 -5 0.62 0.3
    -13 3 5 4.24 0.78
    13 -3 -5 6.14 0.72
    13 3 -5 4.96 0.83
    -13 -3 5 5.85 1.02
    -13 -3 5 4.14 0.77
    -12 -3 5 12.91 1.45
    -12 3 5 12.16 1.19
    12 3 -5 12.63 1.27
    -12 -3 5 10.34 1.18
    12 -3 -5 12.39 0.97
    -12 -3 5 11.05 0.85
    -11 -3 5 0.34 0.3
    -11 3 5 0.95 0.32
    11 3 -5 1.39 0.43
    -11 3 5 0.73 0.18
    -11 -3 5 1.17 0.35
    11 -3 -5 0.91 0.28
    -10 -3 5 -0.03 0.23
    -10 3 5 0.13 0.21
    10 3 -5 0.19 0.17
    -10 -3 5 0.03 0.07
    -10 -3 5 -0.03 0.12
    -10 -3 5 -0.11 0.26
    10 -3 -5 0.25 0.17
    -10 3 5 0.05 0.08
    -10 -3 5 0.22 0.15
    -9 -3 5 23.38 1.67
    -9 3 5 22.58 1.36
    -9 -3 5 19.44 1.01
    9 3 -5 22.59 1.59
    -9 -3 5 22.45 1.53
    9 -3 -5 20.85 0.96
    -9 3 5 20.23 0.89
    -9 -3 5 20.96 0.99
    -9 -3 5 20.83 0.92
    -8 -3 5 24.11 1.59
    -8 3 5 26.07 1.35
    -8 -3 5 24.17 0.97
    -8 -3 5 25.64 1.03
    8 3 -5 26.11 1.68
    -8 -3 5 26.19 1.59
    -8 -3 5 26.33 0.85
    8 -3 -5 25.06 0.94
    -8 3 5 25.4 1.06
    -7 -3 5 61.08 2.4
    -7 -3 5 60.36 1.14
    7 -3 -5 59.69 2.72
    7 -3 -5 59.35 1.25
    7 3 -5 63 2.54
    -7 -3 5 61.86 2.37
    -7 -3 5 57.32 0.93
    -7 -3 5 59.36 1.52
    -7 3 5 60.63 1.74
    -6 -3 5 76.03 2.52
    6 -3 -5 75.6 3.01
    6 3 -5 83.16 2.84
    -6 -3 5 74.49 2.5
    6 -3 -5 75.26 1.14
    -6 -3 5 72.74 1.71
    -6 3 5 74.01 2.06
    -5 -3 5 7.3 0.74
    5 -3 -5 6.94 0.93
    5 3 -5 6.03 0.76
    -5 -3 5 6.57 0.72
    -5 -3 5 6.8 0.55
    -4 -3 5 37.64 1.52
    -4 -3 5 35.37 1.33
    4 -3 -5 36.83 2.09
    4 3 -5 37.38 1.77
    -4 -3 5 35.03 1.58
    4 3 -5 36.13 1.39
    -4 3 5 35.6 1.52
    -3 -3 5 75.37 2.2
    3 -3 -5 75.88 2.99
    3 3 -5 77.34 2.44
    -3 -3 5 71.51 2.2
    -3 -3 5 72.87 2.04
    3 3 -5 78.37 2.1
    -3 3 5 75.73 2.15
    -2 -3 5 57.56 1.85
    2 3 -5 59.34 2.04
    2 3 -5 57.06 1.67
    2 -3 -5 58.46 2.68
    -2 -3 5 58.5 1.96
    2 3 -5 59 1.9
    2 3 -5 57.29 1.31
    -2 3 5 59.4 1.91
    -2 -3 5 56.07 1.92
    1 -3 -5 21.54 1.62
    -1 -3 5 21.33 1.08
    1 3 -5 21.69 1.17
    1 3 -5 22.05 1.02
    -1 -3 5 21.75 1.27
    1 3 -5 21.03 1.19
    1 3 -5 21.02 0.89
    -1 -3 5 19.77 1.15
    1 -3 -5 22.98 1.3
    -1 3 5 22.16 1.2
    0 -3 5 53.24 1.89
    0 -3 -5 55.6 2.01
    0 -3 5 53.49 1.63
    0 -3 -5 53.19 2.59
    0 3 -5 51.44 1.52
    0 3 -5 57.46 1.8
    0 3 -5 55.81 2.09
    0 3 -5 55.3 1.63
    0 -3 5 56.31 1.7
    0 3 5 52.64 2.01
    0 -3 -5 54.69 2.05
    -1 3 -5 74.33 2.57
    1 3 5 75.96 3
    -1 -3 -5 73.17 2.36
    1 -3 5 76.32 1.84
    -1 -3 -5 70.03 3.03
    -1 3 -5 76.18 1.77
    -1 3 -5 74.02 1.96
    1 3 5 71.37 2.23
    1 -3 5 74.97 2.24
    -1 3 -5 76.47 2.1
    -1 -3 -5 74.49 2.5
    1 -3 5 77.43 1.96
    2 -3 5 234.22 4.08
    2 -3 5 237.01 2.97
    -2 -3 -5 222.08 4.21
    -2 3 -5 224.33 2.99
    -2 -3 -5 229.63 5.54
    2 3 5 223.72 3.87
    -2 3 -5 235.78 3.33
    -2 3 -5 241.63 4.87
    2 3 5 237.79 5.22
    2 -3 5 232.11 3.99
    -2 -3 -5 235.63 4.59
    2 -3 5 232.02 3.42
    -3 3 -5 2.81 0.59
    3 -3 5 3.11 0.42
    3 -3 5 2.9 0.46
    -3 -3 -5 2.49 0.53
    -3 3 -5 2.72 0.32
    -3 -3 -5 3.31 0.54
    -3 -3 -5 2.28 0.55
    3 -3 5 2.95 0.48
    3 3 5 3.28 0.6
    -3 3 -5 3.53 0.41
    3 3 5 2.53 0.42
    4 -3 5 20.15 1.13
    4 -3 5 20.35 1.14
    -4 -3 -5 21.66 1.38
    -4 3 -5 20.45 0.88
    4 3 5 21.15 1.2
    -4 -3 -5 20.37 1.71
    -4 3 -5 21.31 1.6
    -4 3 -5 21.37 0.96
    4 3 5 20.77 1.48
    4 -3 5 22 1.28
    -4 3 -5 20.84 1.2
    -4 -3 -5 21.76 1.55
    -5 -3 -5 21.58 1.31
    -5 3 -5 23.17 0.99
    5 -3 5 20.86 1.12
    -5 -3 -5 22.15 1.45
    -5 3 -5 20.52 0.89
    -5 -3 -5 21.1 1.77
    5 -3 5 21.72 1.32
    5 -3 5 19.4 1.18
    -5 3 -5 23.41 1.74
    5 3 5 24.18 1.61
    -5 3 -5 21 1.25
    -5 -3 -5 19.72 1.55
    -6 -3 -5 3.98 0.71
    -6 3 -5 4.38 0.81
    -6 -3 -5 3.82 0.79
    -6 3 -5 3.91 0.4
    6 -3 5 3.09 0.43
    -6 3 -5 3.89 0.57
    -6 -3 -5 3.59 0.62
    -6 3 -5 3.21 0.37
    6 3 5 3.75 0.67
    6 -3 5 4.11 0.61
    -6 -3 -5 3.18 0.53
    -7 -3 -5 1.14 0.43
    -7 3 -5 2.54 0.65
    -7 -3 -5 2.18 0.63
    -7 3 -5 1.7 0.4
    -7 3 -5 1.85 0.29
    -7 -3 -5 2.02 0.47
    7 3 5 3.39 0.68
    7 -3 5 2.27 0.46
    -7 -3 -5 2.44 0.5
    8 -3 5 20.81 1.45
    -8 -3 -5 19.52 1.49
    -8 -3 -5 20.34 1.91
    -8 3 -5 16.91 1.69
    8 3 5 20.94 1.67
    -8 -3 -5 20.54 1.41
    -8 3 -5 20.43 1.45
    -8 -3 -5 19.15 1.77
    -9 -3 -5 23.62 1.54
    9 -3 5 19.87 1.49
    -9 -3 -5 22.8 1.65
    -9 -3 -5 21.11 2.03
    -9 3 -5 20.59 1.94
    -9 3 -5 21.13 1.56
    -9 -3 -5 25.05 2.05
    -10 -3 -5 -0.15 0.29
    -10 3 -5 -0.02 0.34
    -10 -3 -5 -0.26 0.23
    -10 3 -5 -0.17 0.25
    10 -3 5 -0.12 0.2
    -10 -3 -5 0.12 0.19
    -10 -3 -5 0.17 0.22
    -11 -3 -5 2.44 0.7
    -11 3 -5 2.86 0.79
    -11 -3 -5 3.21 0.91
    -11 3 -5 2.21 0.59
    11 -3 5 1.73 0.49
    -11 -3 -5 2.37 0.56
    -12 -3 -5 8.22 1.36
    -12 3 -5 9.09 1.44
    -12 -3 -5 7.84 1.4
    -12 -3 -5 9.28 1.16
    12 -3 5 8.91 1.13
    -12 3 -5 9.2 1.21
    -13 -3 -5 1.78 0.68
    -13 3 -5 2.55 0.77
    -13 -3 -5 0.27 0.28
    -13 3 -5 1.59 0.56
    13 -3 5 1.19 0.48
    -14 3 -5 3.51 0.83
    -14 -3 -5 5.39 1.19
    -14 3 -5 4.87 1.13
    14 -3 5 5.19 0.91
    -15 3 -5 0.42 0.4
    15 3 5 -0.3 0.39
    15 -3 5 -0.33 0.39
    -16 -3 -5 0.02 0.32
    -18 -4 5 1.29 0.55
    -17 -4 5 0.49 0.41
    -17 4 5 0.16 0.43
    -17 -4 5 0.84 0.49
    17 4 -5 0.73 0.41
    -16 -4 5 -0.17 0.34
    -16 4 5 0.08 0.3
    16 4 -5 -0.32 0.32
    -16 -4 5 -0.17 0.41
    -15 -4 5 1.02 0.53
    -15 4 5 1.37 0.48
    -15 4 5 1.03 0.55
    15 4 -5 1.56 0.6
    15 -4 -5 1.3 0.39
    -15 -4 5 2.48 0.71
    -14 -4 5 5.91 1.11
    -14 4 5 5.13 0.82
    -14 -4 5 4.3 0.89
    14 4 -5 5.9 1.01
    14 -4 -5 5.16 0.69
    -13 -4 5 24.07 2.12
    -13 4 5 27.82 1.82
    13 4 -5 27.9 2.13
    13 -4 -5 30.34 1.54
    -13 -4 5 27.95 2.16
    -12 -4 5 0.09 0.35
    12 4 -5 -0.24 0.29
    12 -4 -5 -0.09 0.14
    -12 -4 5 -0.16 0.28
    -12 4 5 0.16 0.25
    -11 -4 5 17.41 1.65
    -11 4 5 16.27 1.25
    11 4 -5 18.18 1.66
    -11 -4 5 16.86 1.57
    11 -4 -5 17.47 1.02
    -10 -4 5 2.71 0.61
    -10 4 5 2.63 0.48
    10 4 -5 1.6 0.51
    -10 -4 5 2.52 0.61
    10 -4 -5 2.19 0.34
    -9 -4 5 0.48 0.3
    -9 4 5 0.34 0.2
    -9 4 5 0.12 0.15
    9 4 -5 0.23 0.3
    -9 -4 5 -0.05 0.27
    9 -4 -5 0.23 0.11
    -9 -4 5 0.06 0.07
    -8 -4 5 10.97 1.12
    -8 4 5 11.35 0.86
    8 4 -5 11.27 1.22
    -8 -4 5 10.25 1.11
    -8 -4 5 10.6 0.49
    8 -4 -5 9.93 0.58
    -7 -4 5 0.09 0.08
    -7 -4 5 -0.02 0.17
    7 -4 -5 0.08 0.08
    7 4 -5 -0.54 0.43
    7 -4 -5 0.03 0.19
    -7 -4 5 -0.24 0.24
    -6 -4 5 11.46 1.02
    6 -4 -5 11.22 1.26
    6 4 -5 14.14 1.3
    -6 -4 5 13.17 1.18
    6 -4 -5 11.63 0.49
    -6 -4 5 11.16 0.68
    -5 -4 5 8.35 0.82
    -5 -4 5 7.57 0.62
    5 -4 -5 7.86 1.03
    5 4 -5 6.43 0.57
    5 4 -5 8.34 0.98
    -5 -4 5 7.41 0.86
    -5 4 5 7.41 0.68
    -4 -4 5 55.8 1.96
    4 -4 -5 55.75 2.74
    4 4 -5 61.12 2.53
    -4 -4 5 54.92 2.23
    -4 4 5 53.94 1.83
    -4 -4 5 55.68 1.82
    4 4 -5 54.78 1.75
    -3 -4 5 8.32 0.7
    -3 -4 5 9.12 0.81
    3 -4 -5 8.1 1.06
    3 4 -5 9.25 0.97
    -3 -4 5 8.26 0.85
    3 4 -5 8.06 0.7
    -3 4 5 7.12 0.66
    -2 -4 5 53.1 1.66
    2 4 -5 58.7 1.44
    -2 -4 5 50.96 2.01
    2 -4 -5 58.76 2.85
    2 4 -5 56.14 2.28
    -2 -4 5 57.58 2.17
    2 4 -5 56.9 1.98
    -2 -4 5 57.83 2.17
    -2 4 5 52.89 0.87
    -2 4 5 54.23 1.9
    2 4 -5 53.94 1.23
    1 4 -5 59.34 2.16
    1 -4 -5 59.77 2.34
    1 -4 -5 58.86 2.88
    -1 -4 5 56.51 2.07
    1 4 -5 57.04 2.19
    -1 4 5 56.52 1.18
    1 4 -5 56.49 1.51
    -1 -4 5 54.25 2.08
    1 -4 -5 54.94 2.09
    0 -4 -5 82.5 2.65
    0 4 -5 85.13 2.77
    0 4 -5 80.05 2.05
    0 -4 -5 77.6 2.71
    0 -4 5 81.74 2.4
    0 -4 -5 77.03 3.32
    0 4 -5 83.35 2.52
    0 -4 5 77.91 2.5
    0 -4 5 81.13 1.96
    1 -4 5 26.41 1.3
    -1 -4 -5 28.26 1.65
    -1 -4 -5 26.97 2.01
    -1 4 -5 26.8 1.36
    -1 -4 -5 25.58 1.55
    1 -4 5 24.33 1.41
    1 4 5 25.89 1.88
    1 -4 5 26.2 1.06
    -1 4 -5 26.53 1.64
    2 -4 5 102.41 2.44
    -2 -4 -5 98.87 3.16
    -2 -4 -5 98.43 3.88
    -2 4 -5 97.96 2.44
    -2 4 -5 98.78 2.47
    2 -4 5 95.87 2.8
    -2 4 -5 98.8 3.34
    2 4 5 92.44 2.61
    2 4 5 105.63 3.77
    -2 -4 -5 97.59 3.1
    2 -4 5 93.02 1.99
    -3 -4 -5 5.61 0.78
    -3 -4 -5 6.29 0.82
    -3 4 -5 6.24 0.62
    -3 4 -5 7.17 0.64
    3 4 5 6.38 0.66
    -3 4 -5 7.45 0.97
    3 4 5 6.66 0.93
    3 -4 5 6.81 0.76
    -3 -4 -5 6.56 1.04
    3 -4 5 6.21 0.54
    4 -4 5 21.49 1.08
    4 -4 5 21.96 1.39
    -4 4 -5 22.73 1.08
    -4 -4 -5 21.38 1.54
    -4 4 -5 20.91 1.11
    -4 -4 -5 20.59 1.84
    4 4 5 22.28 1.22
    4 4 5 23.25 1.7
    -4 4 -5 23.12 1.79
    -4 -4 -5 20.27 1.55
    5 -4 5 62.87 1.96
    5 -4 5 60.33 2.18
    -5 -4 -5 63.86 2.91
    -5 -4 -5 64.09 2.73
    -5 4 -5 61.75 1.91
    -5 4 -5 66.35 3.13
    -5 -4 -5 63.53 3.31
    -5 4 -5 69.34 1.79
    5 -4 5 65.09 2.45
    5 4 5 72.53 2.96
    5 4 5 61.58 2.04
    -6 4 -5 10.33 1.3
    -6 4 -5 12.09 0.74
    -6 -4 -5 11.29 1.2
    -6 4 -5 10.1 0.78
    -6 -4 -5 11.46 1.47
    6 4 5 12.65 1.26
    6 -4 5 11.43 1.06
    6 4 5 10.35 0.88
    -6 4 -5 10.61 0.89
    -6 -4 -5 11.37 1.33
    -7 4 -5 107.82 4.27
    -7 4 -5 109.29 3.02
    -7 -4 -5 101.75 3.65
    -7 -4 -5 99.18 4.31
    -7 4 -5 101.42 2.05
    7 4 5 107.41 3.69
    7 -4 5 103.74 3.25
    -7 -4 -5 107.21 4.08
    -8 -4 -5 32.21 2.09
    -8 -4 -5 30.3 2.46
    -8 4 -5 31.98 2.43
    8 4 5 33.23 2.13
    -8 4 -5 31.95 1.74
    8 -4 5 30.59 1.83
    -8 -4 -5 30.26 2.26
    -9 -4 -5 3.86 0.95
    -9 -4 -5 4.52 0.92
    -9 4 -5 3.58 0.87
    9 -4 5 3.28 0.64
    -9 4 -5 4.27 0.7
    -9 -4 -5 3.85 0.78
    -10 4 -5 10.32 1.52
    10 -4 5 12.44 1.27
    -10 -4 -5 14.45 1.49
    -10 -4 -5 12.4 1.68
    -10 -4 -5 11.91 1.54
    -10 4 -5 12.17 1.23
    -11 -4 -5 14.89 1.58
    -11 -4 -5 14.88 1.91
    11 -4 5 13.89 1.37
    -11 4 -5 13.95 1.79
    -11 -4 -5 14.78 1.79
    -12 -4 -5 0.1 0.3
    -12 4 -5 0.5 0.47
    -12 -4 -5 0.65 0.61
    -12 -4 -5 -0.26 0.37
    12 -4 5 0.73 0.35
    -13 -4 -5 4.14 1.05
    -13 4 -5 4.04 1.04
    -13 -4 -5 4.88 1.22
    -13 -4 -5 3.77 0.85
    13 -4 5 3.07 0.71
    -14 -4 -5 2.46 0.85
    -14 -4 -5 2.43 0.92
    -14 -4 -5 3.16 0.77
    14 -4 5 2.78 0.71
    -14 4 -5 2.32 0.86
    -15 -4 -5 -0.52 0.48
    18 5 -5 11.35 1.55
    17 5 -5 1.6 0.67
    -16 -5 5 0.55 0.53
    -16 -5 5 0.13 0.32
    -16 5 5 0.23 0.41
    16 5 -5 -0.33 0.49
    -15 5 5 0.57 0.36
    -15 -5 5 1.05 0.53
    15 5 -5 0.46 0.38
    -15 -5 5 1.94 0.72
    -14 -5 5 0.73 0.45
    14 5 -5 0.03 0.32
    -14 -5 5 0.13 0.31
    -13 -5 5 2.84 0.77
    13 5 -5 3.85 0.87
    -12 -5 5 14.78 1.65
    12 5 -5 18.06 1.84
    -12 -5 5 16.58 1.76
    -11 -5 5 12.12 1.42
    -11 5 5 11.69 1
    11 5 -5 13.37 1.58
    -11 -5 5 13.76 1.56
    -10 -5 5 0.68 0.36
    -10 5 5 1.28 0.34
    10 5 -5 0.87 0.4
    -10 -5 5 0.76 0.42
    -9 -5 5 0.5 0.3
    -9 5 5 0.15 0.18
    9 5 -5 0.06 0.34
    9 -5 -5 0.52 0.18
    -8 -5 5 0.29 0.19
    -8 5 5 0.82 0.24
    8 5 -5 0.54 0.33
    8 -5 -5 0.92 0.2
    -8 -5 5 1.01 0.33
    -7 -5 5 39.48 2.12
    -7 5 5 39.89 1.45
    7 -5 -5 42.48 2.62
    7 5 -5 43.43 2.55
    -7 -5 5 41.38 2.35
    7 -5 -5 39 1.1
    -7 5 5 37.53 1.55
    -6 -5 5 23.36 1.54
    6 -5 -5 24.45 1.96
    6 5 -5 23.92 1.88
    -6 -5 5 22.11 1.68
    -6 5 5 22.39 1.15
    -5 -5 5 3.84 0.69
    -5 -5 5 3.67 0.59
    5 5 -5 4.94 0.84
    5 5 -5 3.58 0.44
    5 -5 -5 3.78 0.8
    -5 5 5 3.59 0.46
    -4 -5 5 6.26 0.71
    4 5 -5 6.06 0.61
    4 5 -5 7.08 0.99
    4 -5 -5 6.17 0.96
    -4 5 5 4.97 0.29
    -4 -5 5 5.51 0.8
    -4 5 5 4.82 0.54
    -3 -5 5 86.12 2.38
    3 -5 -5 84.58 3.6
    3 5 -5 83.08 3.19
    -3 -5 5 80.79 2.97
    3 5 -5 84.1 2.42
    -3 5 5 82.14 1.22
    -3 5 5 77.36 2.23
    2 5 -5 3.69 0.55
    -2 -5 5 3.35 0.58
    -2 -5 5 3.4 0.44
    2 5 -5 3.31 0.62
    -2 -5 5 3.69 0.62
    2 -5 -5 6.28 1.03
    2 5 -5 3.4 0.4
    2 5 -5 3.97 0.36
    -2 5 5 3.49 0.28
    -1 -5 5 19.23 0.93
    1 5 -5 18.83 1.11
    1 -5 -5 19.52 1.48
    1 -5 -5 16.63 1.63
    -1 -5 5 16.31 1.26
    1 5 -5 20.32 1.48
    -1 -5 5 17.46 1.29
    1 5 -5 18.74 1.31
    -1 5 5 17.57 0.77
    0 -5 5 22.98 0.91
    0 5 -5 21.52 1.26
    0 -5 -5 22.53 1.62
    0 -5 -5 23.06 1.95
    0 -5 5 22.61 1.45
    0 5 -5 26.03 1.62
    0 5 5 23.69 1.01
    0 -5 -5 23.93 1.49
    0 -5 5 23.91 1.51
    0 5 -5 22.94 1.54
    0 -5 5 22.01 0.94
    1 -5 5 10.34 0.55
    -1 -5 -5 10.59 1.14
    1 -5 5 12.66 1.04
    -1 -5 -5 11.13 1.35
    -1 5 -5 10.98 1
    1 5 5 10.51 0.75
    1 -5 5 10.56 1.02
    -1 5 -5 11.14 1.14
    -1 -5 -5 10.56 1.04
    1 -5 5 10.02 0.57
    2 -5 5 10.3 0.91
    -2 -5 -5 10.48 1.15
    -2 5 -5 10.34 0.93
    -2 5 -5 10.54 1.17
    -2 -5 -5 8.54 1.22
    2 -5 5 9.93 0.98
    -2 -5 -5 10.98 1.09
    2 5 5 8.94 1.19
    -3 -5 -5 12.09 1.26
    -3 -5 -5 10.4 1.36
    -3 5 -5 12.54 0.96
    -3 -5 -5 12.11 1.2
    3 -5 5 12.38 1.11
    3 5 5 14.38 1.48
    -3 5 -5 12.81 1.34
    -4 5 -5 0.17 0.2
    -4 -5 -5 0.25 0.25
    4 -5 5 0.31 0.25
    -4 -5 -5 0.18 0.22
    4 5 5 0.96 0.47
    -4 5 -5 0.3 0.18
    -4 -5 -5 0.39 0.37
    -5 -5 -5 44.22 2.93
    -5 -5 -5 48.14 2.64
    -5 5 -5 47.68 1.67
    5 -5 5 45.15 2.19
    5 5 5 49.99 2.6
    -5 5 -5 48.48 2.8
    -5 -5 -5 50.09 2.65
    -6 5 -5 6.1 1.06
    -6 -5 -5 6.49 1.01
    -6 -5 -5 7.18 1.07
    6 -5 5 8.33 0.98
    -6 -5 -5 7.58 1.25
    6 5 5 7.63 1.03
    -6 5 -5 7.6 0.63
    -7 -5 -5 0.15 0.37
    -7 5 -5 0.63 0.38
    -7 -5 -5 0.32 0.26
    7 -5 5 0.06 0.25
    7 5 5 0.54 0.36
    -7 -5 -5 0.85 0.52
    -8 -5 -5 1.33 0.51
    -8 5 -5 2.87 0.83
    -8 -5 -5 1.65 0.56
    8 -5 5 1.03 0.4
    8 5 5 0.79 0.38
    -8 -5 -5 1.25 0.53
    -9 -5 -5 41.89 3.15
    -9 -5 -5 38.61 2.54
    9 -5 5 40.38 2.29
    9 5 5 38.99 2.43
    -9 5 -5 34.79 2.74
    -9 -5 -5 37.17 2.71
    -10 5 -5 2.17 0.74
    10 -5 5 3.66 0.75
    -10 -5 -5 3.17 0.78
    -10 -5 -5 4.3 0.98
    -10 -5 -5 3.41 0.99
    -11 -5 -5 3.88 1.07
    -11 -5 -5 3.15 0.85
    -11 5 -5 5.24 1.17
    -11 -5 -5 3.49 0.81
    11 -5 5 4.7 0.84
    -12 -5 -5 8.91 1.5
    -12 5 -5 10.18 1.68
    -12 -5 -5 9.05 1.35
    12 -5 5 8.3 1.15
    -12 -5 -5 10.14 1.7
    -13 -5 -5 0.21 0.46
    -13 -5 -5 0.48 0.54
    13 5 5 -0.14 0.44
    -13 -5 -5 0.83 0.49
    13 -5 5 0.26 0.36
    14 5 5 22.97 2.53
    -14 -5 -5 23.89 2.26
    -16 -6 5 0.79 0.49
    16 6 -5 0.1 0.31
    -15 -6 5 0.85 0.53
    15 6 -5 0.77 0.43
    -15 -6 5 1.82 0.68
    -14 -6 5 0.61 0.52
    -14 6 5 -0.13 0.44
    14 6 -5 0.29 0.37
    -14 -6 5 0.03 0.26
    -13 -6 5 0.9 0.52
    -13 6 5 1.59 0.75
    13 6 -5 0.44 0.38
    -13 -6 5 0.65 0.46
    -12 -6 5 1.51 0.56
    12 6 -5 2.54 0.79
    -12 -6 5 2.03 0.69
    -11 -6 5 8.43 1.24
    11 6 -5 8.33 1.31
    -11 -6 5 6.65 1.15
    -10 -6 5 6.11 1.02
    10 6 -5 6.77 1.18
    -10 -6 5 7.87 1.26
    -9 -6 5 0.06 0.25
    9 6 -5 0.19 0.3
    -9 -6 5 -0.22 0.26
    -8 -6 5 1.55 0.43
    8 6 -5 1.62 0.62
    -8 -6 5 3.13 0.75
    -7 -6 5 2.58 0.59
    7 6 -5 2.27 0.64
    -7 -6 5 2.82 0.71
    -6 -6 5 34.79 1.94
    6 -6 -5 33.38 2.45
    6 6 -5 38.65 2.54
    -6 -6 5 32.69 2.24
    -5 -6 5 8.92 0.92
    5 6 -5 8.62 1.22
    -5 -6 5 10.2 1.23
    5 6 -5 9.43 0.73
    5 -6 -5 9.41 1.3
    -4 -6 5 1.01 0.33
    4 6 -5 1.46 0.56
    -4 -6 5 0.94 0.39
    4 -6 -5 0.74 0.43
    4 6 -5 0.73 0.23
    3 6 -5 1.92 0.43
    -3 -6 5 1.74 0.39
    3 6 -5 2.32 0.68
    -3 -6 5 1.33 0.46
    3 -6 -5 1.5 0.43
    -2 -6 5 26.53 1.2
    2 -6 -5 26.76 2.15
    2 6 -5 31.48 2.09
    -2 -6 5 28.47 1.9
    2 6 -5 28.08 1.58
    1 -6 -5 34.3 2.46
    -1 -6 5 34.67 2.05
    1 6 -5 35.93 2.18
    1 6 -5 35.33 1.92
    -1 -6 5 34.98 1.98
    0 -6 5 7.34 0.93
    0 6 -5 9.78 1.1
    0 -6 -5 7.47 1.05
    0 -6 5 7.33 0.91
    0 -6 -5 8.24 1.25
    0 6 -5 8.12 0.99
    0 -6 -5 7.62 0.88
    -1 6 -5 5.36 0.84
    -1 -6 -5 5.63 0.93
    1 -6 5 5.67 0.79
    -1 -6 -5 4.75 0.95
    1 6 5 5.55 1.02
    -1 6 -5 5.9 0.83
    1 -6 5 6.03 0.84
    -1 -6 -5 6.02 0.81
    -2 -6 -5 1.16 0.39
    -2 6 -5 1.9 0.57
    2 -6 5 0.99 0.33
    -2 -6 -5 1.04 0.44
    -2 6 -5 1.62 0.44
    2 -6 5 1.94 0.5
    -2 -6 -5 2.27 0.67
    2 6 5 1.12 0.5
    -3 -6 -5 10.9 1.32
    -3 -6 -5 12.14 1.57
    -3 6 -5 12.17 1.07
    3 -6 5 10.84 1.12
    3 6 5 11.02 1.35
    -3 6 -5 11.59 1.35
    -3 -6 -5 10.12 1.14
    4 -6 5 40.17 2.2
    -4 -6 -5 42.65 2.63
    -4 -6 -5 39.96 2.87
    -4 6 -5 41.55 1.85
    4 6 5 43.23 2.6
    -4 6 -5 42.32 2.68
    -4 -6 -5 44.95 2.5
    -5 6 -5 3.73 0.83
    -5 -6 -5 3.78 0.79
    5 -6 5 4.18 0.73
    -5 -6 -5 2.99 0.82
    5 6 5 4.76 0.84
    -5 -6 -5 4.39 0.82
    -5 6 -5 3.57 0.53
    -6 6 -5 7.66 1.27
    -6 -6 -5 9.04 1.26
    -6 -6 -5 7.22 1.27
    6 6 5 10.2 1.24
    -6 -6 -5 8.8 1.25
    6 -6 5 9.09 1.09
    -7 -6 -5 2.29 0.64
    -7 6 -5 1.76 0.59
    -7 -6 -5 4.03 0.87
    -7 -6 -5 2.44 0.77
    7 6 5 1.97 0.53
    7 -6 5 2.35 0.56
    -8 -6 -5 4.73 1.03
    -8 6 -5 3.15 0.88
    -8 -6 -5 3.13 0.94
    -8 -6 -5 3.72 0.84
    8 6 5 3.59 0.78
    8 -6 5 3.25 0.72
    -9 6 -5 1.76 0.72
    -9 -6 -5 1.65 0.57
    9 -6 5 1.72 0.52
    -9 -6 -5 0.96 0.47
    9 6 5 1.26 0.46
    -9 -6 -5 1.05 0.65
    -10 -6 -5 0.75 0.48
    -10 6 -5 0 0.36
    -10 -6 -5 0.68 0.4
    10 -6 5 1.33 0.5
    -11 6 -5 1.36 0.7
    -11 -6 -5 1.89 0.67
    11 -6 5 2.7 0.66
    -11 -6 -5 1.27 0.6
    -12 -6 -5 1.75 0.65
    12 6 5 0.09 0.49
    -12 -6 -5 1.35 0.58
    12 -6 5 0.46 0.3
    -13 -6 -5 2.19 0.75
    -14 -7 5 1.34 0.69
    -13 -7 5 -0.07 0.26
    -13 7 5 -0.14 0.38
    13 7 -5 0.51 0.47
    -12 -7 5 0.04 0.24
    -12 7 5 0.34 0.49
    12 7 -5 -0.58 0.48
    -12 -7 5 0.34 0.49
    -11 -7 5 -0.3 0.32
    -11 7 5 -0.86 0.56
    11 7 -5 -0.11 0.4
    -11 -7 5 0.05 0.3
    -10 -7 5 1.17 0.53
    10 7 -5 1.77 0.68
    -10 -7 5 1.3 0.51
    -9 -7 5 1.72 0.56
    9 7 -5 1.03 0.48
    -9 -7 5 0.83 0.46
    -8 -7 5 4.51 0.94
    8 7 -5 4.89 1.07
    7 7 -5 -0.07 0.29
    -7 -7 5 0 0.28
    6 7 -5 0.25 0.37
    -6 -7 5 0.59 0.34
    5 7 -5 -0.03 0.35
    -5 -7 5 0.12 0.28
    4 -7 -5 15.94 1.74
    4 7 -5 18.89 1.87
    -4 -7 5 14.93 1.58
    3 -7 -5 52.06 3.16
    3 7 -5 55.87 3.1
    -3 -7 5 48.61 2.77
    2 -7 -5 4.74 1
    2 7 -5 4.64 0.91
    -2 -7 5 5.14 0.9
    2 7 -5 5.03 0.74
    1 7 -5 4.52 0.76
    1 7 -5 5.39 0.93
    -1 -7 5 3.85 0.77
    1 -7 -5 4.31 0.93
    0 -7 -5 1.39 0.57
    0 -7 -5 1.03 0.4
    0 -7 5 1.47 0.47
    0 7 -5 1.47 0.46
    0 7 -5 1.07 0.4
    0 -7 5 1.27 0.45
    1 -7 5 5.77 0.9
    -1 7 -5 5.52 0.89
    -1 -7 -5 4.35 0.94
    -1 -7 -5 6.81 1.1
    -1 7 -5 7.51 1.02
    1 -7 5 4.68 0.79
    1 7 5 4.89 1.03
    -2 7 -5 -0.06 0.19
    2 -7 5 0.6 0.37
    -2 -7 -5 0 0.28
    -2 7 -5 0.29 0.26
    2 -7 5 -0.01 0.27
    -2 -7 -5 0.03 0.33
    2 7 5 0.14 0.33
    -3 7 -5 -0.38 0.29
    -3 7 -5 0.23 0.3
    -3 -7 -5 -0.54 0.43
    3 -7 5 0.01 0.2
    -3 -7 -5 -0.01 0.32
    3 7 5 -0.03 0.24
    -3 -7 -5 -0.21 0.39
    -4 -7 -5 0.08 0.22
    -4 7 -5 -0.26 0.33
    -4 -7 -5 0.16 0.34
    -4 -7 -5 -0.03 0.32
    -4 7 -5 0.62 0.3
    4 -7 5 -0.01 0.21
    4 7 5 -0.23 0.2
    -5 7 -5 3 0.78
    -5 -7 -5 2.55 0.72
    -5 -7 -5 2.67 0.68
    5 -7 5 3.18 0.67
    -5 -7 -5 2.97 0.82
    5 7 5 1.87 0.58
    -6 -7 -5 2.68 0.77
    -6 7 -5 1.88 0.69
    -6 -7 -5 2.57 0.76
    6 -7 5 3.06 0.67
    6 7 5 1.75 0.56
    -7 7 -5 3.33 0.92
    -7 -7 -5 3.48 0.89
    -7 -7 -5 3.84 0.88
    7 -7 5 2.53 0.66
    -8 7 -5 1.39 0.74
    -8 -7 -5 0.66 0.4
    -8 -7 -5 0.67 0.37
    8 -7 5 1.02 0.41
    -9 -7 -5 5.77 1.15
    -9 7 -5 5.5 1.2
    -9 -7 -5 4.58 1.11
    9 -7 5 5.22 0.96
    -10 -7 -5 -0.59 0.43
    -10 -7 -5 0.73 0.56
    10 -7 5 0.42 0.34
    11 -7 5 0.3 0.29
    -11 -7 -5 0.07 0.31
    -11 8 5 1.91 0.82
    -10 8 5 0.88 0.65
    -10 -8 5 1.28 0.62
    -9 8 5 -0.25 0.41
    9 8 -5 0.75 0.56
    -9 -8 5 -0.4 0.47
    8 8 -5 1.44 0.56
    -8 -8 5 2.15 0.74
    7 8 -5 1.29 0.72
    -7 -8 5 0.82 0.45
    6 8 -5 8.96 1.45
    -6 -8 5 7.1 1.24
    5 8 -5 10.7 1.54
    -5 -8 5 10.65 1.47
    4 8 -5 3.87 0.92
    4 -8 -5 5.34 1.06
    -4 -8 5 3.88 0.89
    3 8 -5 1.75 0.65
    -3 -8 5 0.79 0.41
    3 -8 -5 0.57 0.47
    2 8 -5 0.26 0.29
    -2 -8 5 0.14 0.25
    2 -8 -5 0.41 0.34
    1 8 -5 2.29 0.62
    -1 -8 5 2.51 0.65
    1 -8 -5 3.58 0.9
    0 -8 5 0.38 0.37
    0 8 -5 0.83 0.39
    0 -8 -5 0.43 0.38
    -1 8 -5 1.81 0.56
    -1 -8 -5 2.06 0.69
    1 -8 5 2.04 0.6
    1 8 5 1.42 0.59
    -1 -8 -5 1.55 0.68
    -1 8 -5 2.17 0.61
    -2 8 -5 2.28 0.67
    -2 -8 -5 1.33 0.57
    2 -8 5 1.65 0.5
    -2 8 -5 2.26 0.6
    2 8 5 1.4 0.57
    -3 8 -5 1.27 0.57
    -3 -8 -5 1.42 0.58
    3 -8 5 0.93 0.41
    -4 8 -5 0.84 0.51
    -4 -8 -5 -0.39 0.35
    4 -8 5 0.33 0.26
    -5 8 -5 4.11 1.02
    -5 -8 -5 2.77 0.82
    5 -8 5 0.84 0.39
    -6 8 -5 1.27 0.67
    -6 -8 -5 0.98 0.45
    6 -8 5 0.86 0.39
    -7 8 -5 2.59 0.84
    -7 -8 -5 3.05 0.88
    7 -8 5 1.72 0.57
    -8 8 -5 0.27 0.53
    8 -8 5 0.42 0.3
    9 -8 5 4.27 0.91
    -9 9 5 1.88 0.77
    -8 9 5 0.66 0.39
    -7 9 5 2.03 0.81
    -6 -9 5 -0.18 0.37
    5 9 -5 0.25 0.31
    -5 -9 5 0.02 0.29
    -5 9 5 -0.22 0.38
    4 9 -5 -0.34 0.55
    -4 -9 5 0.42 0.43
    -4 9 5 0.46 0.32
    -3 9 5 1.91 0.78
    3 9 -5 0.72 0.46
    -3 -9 5 0.83 0.42
    2 9 -5 1.91 0.7
    -2 -9 5 1.84 0.69
    -1 -9 5 -0.04 0.27
    1 9 -5 -0.13 0.25
    0 -9 5 0.35 0.31
    0 9 -5 0.23 0.3
    -1 9 -5 0.34 0.32
    3 -9 5 1.18 0.49
    -5 9 -5 0.16 0.44
    -6 9 -5 0.54 0.45
    -20 0 6 1.48 0.68
    -19 0 6 0 0.4
    -19 0 6 0.05 0.27
    -18 0 6 17.11 2
    -18 0 6 15.63 1.83
    -17 0 6 0.28 0.35
    -17 0 6 2.13 0.67
    -16 0 6 35.16 2.63
    -15 0 6 5.47 1.01
    15 0 -6 6.6 0.67
    -14 0 6 0.65 0.41
    14 0 -6 0.68 0.26
    -13 0 6 6.05 0.96
    13 0 -6 5.61 0.6
    -12 0 6 16.08 1.48
    12 0 -6 13.05 0.89
    -11 0 6 18.41 1.51
    11 0 -6 17.13 1
    10 0 -6 162.08 2.99
    -10 0 6 162.47 4.22
    -9 0 6 13.76 1.16
    9 0 -6 13.43 0.84
    -8 0 6 80.3 2.65
    8 0 -6 82.8 2.04
    7 0 -6 125.58 3.14
    -7 0 6 120.62 3.37
    7 0 -6 120.11 2.41
    6 0 -6 5.12 0.69
    -6 0 6 4.56 0.52
    6 0 -6 2.75 0.42
    -6 0 6 3.17 0.59
    5 0 -6 28.77 1.48
    -5 0 6 30.99 1.63
    -5 0 6 30.36 1.2
    5 0 -6 31.93 1.22
    5 0 -6 30.4 1.08
    4 0 -6 2230.38 13.31
    -4 0 6 2219.71 13.52
    4 0 -6 2215.2 8.74
    -4 0 6 2239.43 10.34
    4 0 -6 2241 10.22
    -4 0 6 2258.01 12.94
    3 0 -6 522.23 6.55
    -3 0 6 516.6 6.38
    -3 0 6 522.41 6.09
    -3 0 6 519.53 4.21
    -3 0 6 547.59 4.94
    3 0 -6 524.25 4.98
    3 0 -6 511.93 4.05
    -2 0 6 334.68 3.92
    2 0 -6 334.21 5.29
    -2 0 6 332.07 4.94
    -2 0 6 335.16 4.79
    -2 0 6 341.89 3.46
    -2 0 6 319.68 4.97
    2 0 -6 346.73 4.15
    2 0 -6 321.58 4.79
    2 0 -6 335.03 3.27
    1 0 -6 1.45 0.38
    -1 0 6 1.69 0.38
    -1 0 6 1.65 0.24
    1 0 -6 1.54 0.32
    1 0 -6 2.1 0.4
    1 0 -6 1.36 0.22
    -1 0 6 0.98 0.3
    -1 0 6 1.6 0.29
    -1 0 6 2.1 0.4
    -1 0 6 1.6 0.33
    0 0 -6 334.54 3.53
    0 0 6 325.71 4.71
    0 0 -6 345.02 5.53
    0 0 6 332.21 3.99
    0 0 -6 336.04 5.52
    0 0 6 335.57 3.54
    0 0 -6 331.42 4.34
    0 0 -6 329.66 4.93
    0 0 6 337.06 4.94
    0 0 6 340.28 4.87
    0 0 -6 334.65 4.97
    -1 0 -6 57.33 2.12
    1 0 6 59.33 1.09
    -1 0 -6 60.94 2.37
    1 0 6 58.79 1.58
    -1 0 -6 58.49 1.59
    -1 0 -6 61.54 2.17
    1 0 6 59.33 1.74
    1 0 6 61.84 2.12
    2 0 6 49.72 0.91
    2 0 6 51.37 1.57
    -2 0 -6 50.22 2
    2 0 6 52.27 1.65
    2 0 6 52.65 2.02
    -2 0 -6 51.57 2.08
    3 0 6 328.67 4.28
    -3 0 -6 319.07 5.19
    3 0 6 332.75 5.28
    -3 0 -6 327.35 5.44
    -4 0 -6 7.78 0.92
    -4 0 -6 8.24 0.42
    -4 0 -6 8.89 0.91
    4 0 6 8.57 0.89
    4 0 6 8.47 0.75
    -5 0 -6 105.36 1.71
    -5 0 -6 106.82 3.26
    5 0 6 103.79 2.7
    -5 0 -6 109.56 3.42
    -6 0 -6 164.63 2.39
    6 0 6 164.9 3.58
    -6 0 -6 161.23 4.19
    -6 0 -6 162.82 4.35
    -7 0 -6 0.08 0.18
    -7 0 -6 0.29 0.29
    7 0 6 0.53 0.25
    -7 0 -6 0.21 0.12
    -8 0 -6 68.21 1.82
    8 0 6 69.95 2.59
    -8 0 -6 70.53 3
    -8 0 -6 67.47 3.06
    -9 0 -6 13.36 0.87
    -9 0 -6 14.22 1.45
    9 0 6 11.93 1.14
    -9 0 -6 11.64 1.33
    -10 0 -6 7.14 1.09
    -10 0 -6 5.03 0.58
    -10 0 -6 4.78 0.89
    10 0 6 5.67 0.82
    -11 0 -6 23.46 1.98
    11 0 6 22.31 1.68
    -11 0 -6 23.46 2.05
    -12 0 -6 4.94 0.96
    -12 0 -6 5.43 1.04
    12 0 6 5.65 0.91
    -13 0 -6 4.3 0.93
    -13 0 -6 2.22 0.73
    13 0 6 2.68 0.68
    14 0 6 29.38 2.19
    -14 0 -6 28.3 2.4
    -14 0 -6 30.11 2.62
    -15 0 -6 3.32 0.92
    -15 0 -6 3.49 0.88
    15 0 6 2.26 0.69
    -16 0 -6 0.15 0.31
    -20 1 6 0.04 0.31
    -20 1 6 -0.26 0.39
    -20 -1 6 0.64 0.43
    -19 -1 6 -0.28 0.46
    -19 1 6 0.01 0.34
    -19 1 6 0.05 0.31
    -19 -1 6 -0.15 0.25
    -18 -1 6 5.22 1.19
    -18 1 6 6.22 1.16
    -18 1 6 3.48 0.92
    -17 -1 6 0.7 0.37
    -17 1 6 0.82 0.53
    -17 -1 6 1.84 0.63
    -17 1 6 1.85 0.71
    -16 -1 6 19.98 2.05
    -16 1 6 18.53 1.88
    -16 -1 6 15.61 1.58
    -15 -1 6 48.55 3.02
    -15 1 6 42.81 2.73
    15 1 -6 44.05 1.9
    -14 -1 6 34.5 2.45
    -14 1 6 32.5 2.27
    14 1 -6 32.97 1.63
    14 -1 -6 33.94 1.39
    13 1 -6 0.84 0.27
    -13 -1 6 1.65 0.56
    -13 1 6 1.36 0.5
    13 -1 -6 1.45 0.3
    -12 -1 6 11.12 1.27
    -12 1 6 7.98 1.02
    12 1 -6 9.4 0.84
    12 -1 -6 8.75 0.7
    -11 -1 6 91.05 3.42
    -11 1 6 90.55 3.22
    11 1 -6 88.99 2.52
    11 -1 -6 88.02 2.17
    -10 -1 6 52.9 2.48
    -10 1 6 51.84 2.31
    -10 1 6 46.75 1.71
    10 1 -6 49.83 1.85
    10 -1 -6 49.88 1.62
    -9 -1 6 53.9 2.38
    -9 1 6 54.36 2.22
    9 -1 -6 53.62 1.66
    -9 -1 6 51.76 2.17
    -9 1 6 51.6 1.69
    9 1 -6 54.03 1.88
    -8 -1 6 66.78 2.51
    8 -1 -6 65.98 2.57
    -8 -1 6 64.9 2.32
    -8 1 6 66.2 1.82
    8 1 -6 64.5 1.99
    8 -1 -6 65.24 1.83
    -7 -1 6 9.85 0.91
    7 -1 -6 7.55 0.85
    -7 -1 6 10.13 0.88
    7 1 -6 9.45 0.75
    7 -1 -6 8.1 0.66
    -7 1 6 8.72 0.64
    6 1 -6 2.74 0.38
    6 -1 -6 3.01 0.41
    -6 1 6 3.01 0.37
    6 1 -6 2.88 0.41
    6 -1 -6 3.52 0.59
    -6 -1 6 2.86 0.45
    5 1 -6 7.34 0.64
    5 -1 -6 6.51 0.79
    -5 -1 6 7.58 0.71
    5 1 -6 7.62 0.64
    5 1 -6 7.4 0.61
    5 -1 -6 7.26 0.44
    -5 1 6 7.69 0.61
    -5 -1 6 7.76 0.74
    5 -1 -6 7.15 0.63
    4 -1 -6 212.05 4.52
    4 1 -6 210.73 3.57
    -4 1 6 202.15 4.55
    -4 -1 6 206.36 3.49
    -4 1 6 211.44 3.16
    4 1 -6 208.33 3.11
    4 1 -6 214.45 3.26
    4 -1 -6 210.45 3.46
    -4 -1 6 211.97 3.72
    4 -1 -6 211.72 2.18
    3 1 -6 275.01 4.31
    3 -1 -6 276.94 5.2
    3 1 -6 283.21 4.27
    -3 1 6 279.64 5.24
    -3 -1 6 279.5 3.95
    -3 -1 6 290.13 3.9
    -3 -1 6 273.13 3.55
    3 1 -6 278.8 3.47
    3 -1 -6 285.53 2.39
    -3 -1 6 286.97 4.26
    -3 1 6 272.67 3.73
    -3 -1 6 281.85 4.01
    -3 1 6 280.35 2.49
    3 1 -6 283.85 3.63
    2 1 -6 15.83 0.86
    2 -1 -6 15.19 1.24
    2 1 -6 16.45 1.06
    -2 1 6 14.96 1.19
    -2 -1 6 15.25 0.87
    -2 -1 6 16.29 0.86
    -2 1 6 16.37 0.62
    2 1 -6 15.79 0.82
    2 -1 -6 16.69 0.59
    2 1 -6 17.41 1.1
    -2 1 6 16.01 1.07
    -2 -1 6 14.96 0.97
    -2 -1 6 16.84 0.95
    -2 1 6 15.93 0.92
    -2 1 6 16.02 1.1
    -1 1 6 239.32 4.15
    -1 1 6 252.62 3.16
    1 -1 -6 246.19 5.03
    -1 1 6 246.26 4.73
    1 1 -6 251.31 4.19
    -1 -1 6 252.22 3.43
    -1 -1 6 252.25 3.41
    1 1 -6 246.81 3.24
    1 1 -6 244.9 3.34
    -1 -1 6 245.15 4.03
    -1 1 6 239.24 4.81
    -1 -1 6 252.8 3.69
    1 -1 -6 247.76 2.53
    -1 1 6 253.11 4.21
    1 1 -6 250.67 4.24
    -1 1 6 246.73 2.51
    -1 -1 6 250.81 4.14
    1 1 -6 250.98 4.22
    0 -1 -6 4.96 0.72
    0 -1 -6 5.4 0.65
    0 1 6 5.7 0.64
    0 1 6 4.68 0.44
    0 -1 6 5.17 0.5
    0 1 -6 4 0.43
    0 1 6 4.88 0.39
    0 -1 -6 4.18 0.37
    0 1 -6 5.45 0.66
    0 -1 6 4.13 0.54
    0 1 -6 4.95 0.49
    0 -1 6 4.82 0.47
    0 -1 6 4.64 0.53
    0 1 6 5.35 0.72
    0 -1 -6 4.09 0.57
    0 1 -6 4 0.55
    1 -1 6 2.02 0.38
    -1 -1 -6 2.03 0.48
    1 -1 6 1.93 0.3
    1 1 6 2.21 0.3
    -1 1 -6 2.74 0.4
    1 1 6 2.19 0.3
    1 1 6 1.8 0.43
    1 -1 6 2.35 0.35
    -1 1 -6 1.83 0.39
    -1 -1 -6 1.88 0.38
    -1 1 -6 1.69 0.35
    1 -1 6 2.53 0.42
    -1 -1 -6 2.79 0.48
    -1 1 -6 1.32 0.34
    -2 -1 -6 15.09 0.75
    2 1 6 15.48 0.79
    -2 -1 -6 14.73 1.29
    2 -1 6 14.74 0.91
    2 1 6 15.56 0.84
    -2 -1 -6 15.83 1.13
    -2 1 -6 16.31 1.17
    2 1 6 17.39 1.25
    2 -1 6 16.14 1.08
    -2 1 -6 15.61 0.92
    2 -1 6 15.28 0.83
    -2 1 -6 16.06 1.12
    -2 -1 -6 14.64 1.14
    -3 -1 -6 7.98 0.83
    -3 -1 -6 8.65 0.6
    3 1 6 7.89 0.56
    -3 -1 -6 8.9 1.04
    3 -1 6 8.58 0.72
    3 -1 6 8.21 0.61
    -3 1 -6 9.61 0.96
    3 1 6 7.9 0.87
    3 1 6 7.71 0.64
    -3 1 -6 8.63 0.86
    -3 -1 -6 7.67 0.87
    4 -1 6 80.71 2.33
    4 -1 6 80 1.93
    -4 -1 -6 81.25 1.9
    4 1 6 79.79 1.75
    4 1 6 81.54 2.22
    -4 -1 -6 81.67 2.69
    -4 1 -6 77.19 2.81
    4 1 6 83.07 2.83
    -4 1 -6 81.84 2.74
    -4 -1 -6 85.24 2.99
    -5 -1 -6 24.01 1.1
    5 1 6 24.21 0.96
    -5 -1 -6 22.48 1.45
    5 -1 6 23.42 1.32
    5 1 6 24.37 1.31
    5 -1 6 24.95 1.08
    5 1 6 24.61 1.6
    -5 1 -6 25.88 1.69
    -5 1 -6 25.88 1.61
    -5 -1 -6 24.76 1.69
    -6 -1 -6 7.84 0.67
    -6 1 -6 7.08 0.33
    6 -1 6 7.31 0.78
    -6 -1 -6 7.68 0.98
    -6 1 -6 8.28 1.01
    6 1 6 8.39 0.98
    6 1 6 7.97 0.8
    6 -1 6 7.86 0.63
    -6 -1 -6 7.21 0.86
    -6 1 -6 8.02 0.94
    7 1 6 114.81 3.17
    -7 -1 -6 116.01 2.68
    -7 1 -6 110.79 1.65
    7 -1 6 111.92 2.35
    -7 1 -6 114.04 3.86
    -7 -1 -6 118.21 3.58
    7 -1 6 115.22 3.2
    -7 1 -6 115.58 3.71
    -7 -1 -6 109.06 3.89
    -8 -1 -6 -0.09 0.26
    -8 -1 -6 -0.14 0.13
    -8 1 -6 0.14 0.24
    8 1 6 0.07 0.16
    -8 1 -6 0.12 0.34
    8 -1 6 0 0.19
    -8 -1 -6 0.01 0.21
    -8 1 -6 0.04 0.07
    -9 -1 -6 3.45 0.66
    -9 1 -6 2.18 0.61
    -9 1 -6 2.78 0.66
    -9 -1 -6 3.39 0.77
    -9 1 -6 3.6 0.39
    9 -1 6 2.98 0.6
    9 1 6 3.14 0.59
    -9 -1 -6 3.18 0.5
    -10 -1 -6 0 0.2
    -10 -1 -6 -0.06 0.32
    -10 1 -6 0.25 0.42
    10 1 6 0.6 0.35
    -10 1 -6 -0.03 0.23
    10 -1 6 0.22 0.27
    -10 -1 -6 0.31 0.2
    -11 -1 -6 50.44 2.14
    11 -1 6 56.69 2.66
    11 1 6 50.21 2.54
    -11 -1 -6 55.72 2.89
    -11 1 -6 54.77 3.15
    -11 1 -6 54.04 3.02
    -11 -1 -6 51.65 3.11
    -12 -1 -6 8.02 1.16
    -12 -1 -6 6.55 1.17
    -12 1 -6 7.44 1.18
    -12 1 -6 7.8 1.23
    12 -1 6 8.24 1.05
    12 1 6 8.21 1.09
    -13 -1 -6 8.61 1.22
    -13 1 -6 8.84 1.36
    -13 1 -6 8.61 1.33
    -13 -1 -6 9.58 1.45
    13 1 6 9.89 1.24
    13 -1 6 8.46 1.14
    -14 -1 -6 0.04 0.3
    -14 1 -6 -0.07 0.35
    -14 1 -6 0.26 0.26
    -14 -1 -6 0.12 0.35
    14 1 6 -0.05 0.25
    14 -1 6 -0.18 0.31
    -15 1 -6 0.28 0.34
    -15 -1 -6 0.87 0.58
    15 1 6 0.71 0.38
    15 -1 6 0.8 0.5
    -15 1 -6 0.83 0.37
    -16 1 -6 2.01 0.74
    -16 1 -6 2.25 0.76
    -20 2 6 4.54 1.09
    -20 2 6 2.19 0.9
    20 -2 -6 2.83 0.69
    -19 -2 6 5.34 1.22
    -19 2 6 3.13 0.85
    -19 2 6 5.05 1.22
    -19 -2 6 3.66 0.85
    19 -2 -6 3.29 0.74
    -18 -2 6 0.11 0.37
    -18 2 6 0.28 0.31
    -18 2 6 0.49 0.42
    -18 -2 6 0.44 0.36
    18 -2 -6 0.44 0.3
    -17 -2 6 2.79 0.84
    -17 2 6 2.62 0.79
    -17 -2 6 3.47 0.79
    -16 -2 6 13.07 1.67
    -16 2 6 10.6 1.4
    -16 -2 6 11.91 1.35
    16 2 -6 11.97 1.15
    -15 -2 6 34.61 2.63
    -15 2 6 36.9 2.48
    -15 -2 6 33.47 2.16
    15 2 -6 34.66 1.91
    -14 -2 6 44.83 2.87
    -14 2 6 45.36 2.6
    -14 -2 6 42.69 2.35
    14 2 -6 41.82 2.09
    -13 -2 6 2.62 0.67
    -13 2 6 3.21 0.64
    -13 -2 6 2.75 0.59
    13 2 -6 2.91 0.58
    -12 2 6 7.63 0.97
    -12 -2 6 8.19 1.12
    -12 2 6 6.38 0.63
    12 2 -6 7.81 0.89
    -11 -2 6 5.22 0.86
    -11 2 6 5.68 0.8
    -11 2 6 5.44 0.54
    11 2 -6 5.69 0.74
    -10 -2 6 -0.01 0.23
    -10 2 6 0.11 0.14
    -10 -2 6 -0.13 0.13
    10 2 -6 0.04 0.17
    -10 2 6 0.2 0.09
    -9 -2 6 37.7 2.03
    -9 2 6 35.02 1.73
    -9 -2 6 34.28 1.59
    9 2 -6 37.78 1.8
    -9 2 6 33.99 1.27
    -8 -2 6 66.77 2.6
    8 -2 -6 65.47 2.76
    -8 -2 6 66.65 2.05
    8 2 -6 67.23 2.35
    -8 -2 6 65.64 2.15
    -8 2 6 60.41 1.67
    -7 -2 6 67.52 2.46
    7 -2 -6 71.76 2.87
    -7 -2 6 68.2 1.92
    7 2 -6 70.72 2.34
    -7 2 6 69.15 1.8
    -7 -2 6 67.79 2.1
    -6 -2 6 41.19 1.8
    6 -2 -6 38.02 2.07
    -6 -2 6 37.08 1.31
    6 2 -6 40.93 1.7
    -6 2 6 41.04 1.44
    -6 -2 6 38.95 1.55
    5 2 -6 45.66 1.24
    5 -2 -6 43.21 2.22
    5 -2 -6 42.78 0.75
    -5 -2 6 46.3 1.6
    -5 -2 6 42.28 1.25
    5 2 -6 43.14 1.71
    -5 -2 6 41.16 1.56
    4 2 -6 13.23 0.93
    4 -2 -6 12.65 1.2
    4 2 -6 12.62 0.71
    -4 -2 6 13 0.81
    4 2 -6 13.68 0.91
    -4 -2 6 12.57 0.64
    -4 -2 6 12.85 0.87
    3 -2 -6 29.9 1.87
    3 2 -6 31.36 1.24
    -3 -2 6 31.49 1.19
    3 2 -6 31.38 1.35
    3 2 -6 32.28 1.47
    -3 2 6 32.45 1.56
    -3 -2 6 31.29 1
    -3 -2 6 29.43 1.32
    -3 -2 6 31.13 1.38
    -2 -2 6 1.96 0.37
    2 2 -6 2.22 0.35
    -2 2 6 2.26 0.18
    2 2 -6 1.68 0.3
    -2 -2 6 1.95 0.29
    -2 -2 6 1.65 0.32
    2 -2 -6 1.63 0.45
    2 2 -6 2.28 0.36
    -2 -2 6 2.33 0.3
    2 2 -6 2 0.41
    -1 2 6 204.68 3.47
    1 -2 -6 208.8 5.02
    -1 -2 6 209.79 2.69
    1 2 -6 207.15 3.23
    -1 2 6 212.52 2.03
    -1 -2 6 205.42 3.48
    1 2 -6 216.26 3.95
    1 2 -6 214.76 3.54
    -1 -2 6 214.02 3.11
    0 -2 6 11.74 0.88
    0 2 6 12.18 0.85
    0 -2 6 11.59 0.58
    0 -2 -6 11.42 1.2
    0 2 -6 11.68 0.75
    0 2 6 11.81 0.56
    0 2 -6 11.56 0.87
    0 2 -6 12.32 0.98
    0 2 6 11.66 1.16
    0 -2 6 10.94 0.81
    0 -2 -6 11.21 0.97
    1 -2 6 1.89 0.35
    -1 -2 -6 2.02 0.45
    -1 2 -6 2.14 0.44
    1 -2 6 1.96 0.2
    -1 -2 -6 2.02 0.33
    1 2 6 1.8 0.33
    -1 2 -6 2.03 0.34
    1 -2 6 2.06 0.35
    1 2 6 1.96 0.27
    1 -2 6 1.96 0.38
    1 2 6 2.62 0.58
    -1 2 -6 1.88 0.36
    -1 -2 -6 1.72 0.52
    2 -2 6 16.88 1.07
    -2 -2 -6 16.58 0.99
    2 2 6 16.55 1.01
    -2 -2 -6 15.47 1.43
    2 -2 6 15.28 0.9
    2 -2 6 17.54 1.07
    2 2 6 16.79 0.87
    -2 -2 -6 15.53 1.16
    -2 2 -6 16.89 0.91
    2 2 6 16.33 1.32
    -2 2 -6 16.53 1.26
    -2 -2 -6 15.77 1.23
    -3 -2 -6 13.55 0.93
    3 2 6 12.91 0.91
    -3 -2 -6 12.24 1.29
    3 -2 6 13.63 0.83
    3 -2 6 12.68 0.94
    -3 -2 -6 13.37 1.19
    3 2 6 12.36 0.81
    -3 2 -6 12.88 0.81
    -3 2 -6 13.71 1.19
    3 2 6 12.61 1.16
    -3 -2 -6 12.28 1.03
    -3 2 -6 12.41 0.99
    -4 -2 -6 0.6 0.27
    -4 2 -6 0.21 0.23
    -4 -2 -6 0.37 0.26
    -4 -2 -6 0.15 0.17
    -4 2 -6 0.38 0.17
    4 -2 6 -0.01 0.12
    4 2 6 -0.08 0.17
    4 -2 6 0.34 0.19
    4 2 6 0.14 0.18
    -4 -2 -6 0.31 0.21
    -4 2 -6 0.27 0.19
    -5 -2 -6 54.22 1.98
    -5 -2 -6 49.69 2.69
    5 -2 6 50.41 1.55
    5 -2 6 52.04 2.04
    -5 2 -6 51.33 2.52
    -5 -2 -6 52.66 2.21
    5 2 6 56.95 2.51
    5 2 6 56.12 2
    -5 2 -6 51.53 2.19
    -5 -2 -6 55.73 2.62
    -6 -2 -6 127.25 3.12
    6 -2 6 113.25 2.31
    -6 -2 -6 118.52 4.28
    6 -2 6 125.38 3.29
    -6 -2 -6 121.75 3.47
    6 2 6 126.21 3.85
    -6 -2 -6 123.14 4.05
    6 2 6 118.68 3.1
    -6 2 -6 123.46 4.09
    -6 2 -6 119.33 3.49
    -7 -2 -6 1.6 0.51
    -7 2 -6 2.07 0.54
    -7 2 -6 1.55 0.39
    -7 -2 -6 2.51 0.67
    7 2 6 1.91 0.53
    -7 2 -6 1.64 0.17
    -7 2 -6 1.77 0.19
    -7 -2 -6 1.43 0.37
    7 -2 6 1.37 0.38
    7 2 6 1.86 0.44
    -7 -2 -6 2.09 0.47
    7 -2 6 1.76 0.3
    8 2 6 74.59 2.73
    -8 -2 -6 70.98 2.52
    -8 2 -6 65.54 1.24
    8 -2 6 72.62 2.72
    -8 -2 -6 75.76 2.92
    -8 2 -6 75.7 3.47
    -8 2 -6 70.39 2.94
    -8 -2 -6 71.65 3.36
    -9 2 -6 1.65 0.53
    -9 2 -6 1.93 0.65
    -9 -2 -6 2.31 0.66
    9 2 6 1.24 0.43
    9 -2 6 1.99 0.5
    -9 -2 -6 1.94 0.47
    -9 -2 -6 0.93 0.39
    -10 -2 -6 13.88 1.21
    -10 2 -6 17.51 1.81
    10 2 6 16.21 1.39
    10 -2 6 16.86 1.42
    -10 -2 -6 14.6 1.38
    -10 2 -6 17.31 1.6
    -10 -2 -6 14.38 1.63
    -11 -2 -6 21.25 1.55
    11 2 6 19.66 1.63
    -11 -2 -6 21.2 1.73
    -11 2 -6 20.07 2.02
    -11 2 -6 21.64 1.87
    -11 -2 -6 22.26 2.12
    11 -2 6 20.44 1.62
    12 2 6 14.19 1.45
    -12 -2 -6 15.29 1.36
    12 -2 6 14.03 1.42
    -12 2 -6 12.6 1.64
    -12 -2 -6 12.35 1.36
    -12 2 -6 14.77 1.61
    -12 -2 -6 13.83 1.76
    -13 2 -6 4.1 0.91
    -13 2 -6 3.49 1.02
    -13 -2 -6 3.19 0.86
    13 -2 6 4.77 0.89
    13 2 6 2.63 0.67
    -14 2 -6 0.11 0.28
    -14 -2 -6 -0.08 0.34
    14 2 6 0.23 0.37
    -14 2 -6 0.41 0.35
    14 -2 6 -0.22 0.33
    -15 2 -6 1.84 0.65
    -15 2 -6 0.54 0.26
    -16 2 -6 1.44 0.62
    -19 3 6 0.58 0.34
    -19 3 6 0.27 0.53
    -18 -3 6 6.89 1.33
    -18 3 6 4.31 0.94
    -18 3 6 5.75 1.32
    -18 -3 6 5.1 1.05
    -17 -3 6 1.92 0.77
    -17 3 6 0.58 0.39
    -17 3 6 3.12 0.94
    -17 -3 6 1.68 0.62
    17 3 -6 2.31 0.58
    17 -3 -6 1.43 0.44
    -16 -3 6 2.26 0.8
    -16 3 6 1.38 0.49
    16 3 -6 1.91 0.56
    16 -3 -6 2.21 0.52
    -16 -3 6 1.46 0.56
    -15 3 6 38.58 2.46
    15 3 -6 40.23 2.35
    -15 -3 6 37.37 2.47
    15 -3 -6 41.88 2.07
    -14 -3 6 0.25 0.34
    -14 3 6 0.17 0.32
    -14 -3 6 0.22 0.38
    14 -3 -6 0.56 0.28
    14 3 -6 0.79 0.39
    -13 -3 6 0.11 0.25
    -13 3 6 0.06 0.28
    -13 -3 6 0.33 0.39
    13 3 -6 0.4 0.33
    13 -3 -6 0.42 0.18
    -12 -3 6 12.83 1.46
    -12 3 6 11.68 1.17
    12 3 -6 13.09 1.28
    -12 -3 6 12.68 1.3
    12 -3 -6 11.5 0.89
    -11 -3 6 24.04 1.87
    -11 3 6 23.91 1.57
    11 3 -6 25.43 1.73
    -11 -3 6 24.59 1.73
    -11 3 6 22.37 1.02
    11 -3 -6 23.12 1.17
    -10 -3 6 4.51 0.77
    -10 3 6 5.12 0.69
    -10 -3 6 5.07 0.57
    -10 3 6 5.78 0.51
    -10 -3 6 3.93 0.51
    -10 -3 6 5.36 0.79
    -10 -3 6 4.96 0.48
    10 3 -6 5.8 0.83
    10 -3 -6 5.5 0.52
    -9 -3 6 14.13 1.36
    -9 3 6 11.98 1.02
    -9 -3 6 5.53 0.55
    9 3 -6 14.56 1.3
    -9 -3 6 10.9 1.1
    -9 -3 6 5.43 0.44
    9 -3 -6 7.36 0.56
    -8 -3 6 109.76 3.4
    8 -3 -6 105.22 3.77
    -8 -3 6 105.67 1.91
    8 3 -6 105.08 3.33
    -8 -3 6 107.39 3.23
    8 -3 -6 108.8 1.76
    -8 -3 6 104.86 2.36
    -8 -3 6 108.59 1.51
    -7 -3 6 35.27 1.84
    7 -3 -6 34.08 2.12
    7 -3 -6 33.28 0.8
    7 3 -6 37.88 1.92
    -7 -3 6 37.74 1.83
    -7 -3 6 34.2 1.32
    -6 -3 6 5.04 0.66
    6 -3 -6 5.01 0.81
    6 3 -6 5 0.71
    -6 -3 6 4.63 0.49
    -6 -3 6 4.32 0.61
    -5 -3 6 17.09 1.14
    5 -3 -6 15.78 1.45
    5 3 -6 18.29 1.25
    -5 -3 6 17.3 1.14
    -5 -3 6 17.37 0.99
    4 -3 -6 27.9 1.91
    -4 -3 6 29.39 1.43
    4 3 -6 32.83 1.63
    -4 -3 6 29.65 1.34
    4 3 -6 30.25 1.41
    3 3 -6 6.73 0.69
    3 -3 -6 8.31 1.07
    -3 -3 6 6.85 0.66
    3 3 -6 6.9 0.49
    3 3 -6 8.47 0.8
    -3 -3 6 7.86 0.76
    -3 -3 6 7.59 0.72
    2 -3 -6 11.52 1.25
    -2 -3 6 12.71 0.86
    2 3 -6 11.91 0.91
    -2 -3 6 11.29 0.9
    2 3 -6 11.94 0.93
    2 3 -6 12.48 0.75
    1 -3 -6 57.78 2.83
    -1 -3 6 57.39 1.75
    -1 3 6 58.08 1
    1 3 -6 56.96 1.89
    -1 -3 6 54.56 1.99
    1 3 -6 58.88 1.72
    1 3 -6 54.55 2.06
    1 -3 -6 58.44 2.24
    0 -3 -6 36.74 1.66
    0 -3 6 36.28 1.31
    0 -3 -6 31.83 2.13
    0 3 -6 33.73 1.12
    0 3 -6 33.96 1.41
    0 -3 6 33.33 1.56
    0 3 6 35.91 0.99
    0 3 -6 35.25 1.43
    0 3 -6 35.71 1.76
    0 -3 6 36 1.49
    0 -3 -6 34.79 1.78
    -1 -3 -6 109.79 2.92
    1 -3 6 115.67 2.16
    -1 -3 -6 114.18 4.1
    -1 3 -6 114.66 1.98
    -1 3 -6 113.4 2.48
    -1 3 -6 122.27 3.42
    1 3 6 114.56 3.86
    -1 3 -6 114.7 2.78
    1 -3 6 113.42 2.88
    -1 -3 -6 113.46 3.3
    1 -3 6 114.34 2.66
    -2 3 -6 1.03 0.38
    2 -3 6 0.37 0.14
    -2 -3 -6 0.54 0.33
    -2 3 -6 0.36 0.18
    -2 -3 -6 0.37 0.22
    -2 3 -6 0.46 0.13
    2 -3 6 0.39 0.21
    2 3 6 0.44 0.23
    -2 -3 -6 0.24 0.23
    -3 3 -6 15.79 1.4
    -3 -3 -6 19.84 1.34
    -3 3 -6 15.12 0.67
    -3 -3 -6 10.35 1.32
    3 3 6 12.26 1.25
    -3 -3 -6 14.8 1.32
    3 -3 6 11.46 0.9
    3 -3 6 18.4 1.26
    -4 -3 -6 53.14 2.18
    -4 3 -6 51.36 1.2
    -4 -3 -6 52.52 2.91
    -4 3 -6 56.69 1.71
    4 -3 6 55.94 2.15
    -4 3 -6 55.32 2.65
    -4 3 -6 54.4 2.07
    -4 -3 -6 54.73 2.57
    4 3 6 57.11 2.6
    -5 3 -6 0.01 0.22
    5 -3 6 0.21 0.15
    -5 -3 -6 0.08 0.17
    5 -3 6 0.13 0.14
    -5 -3 -6 -0.29 0.36
    -5 3 -6 0.01 0.14
    -5 3 -6 0.24 0.1
    -5 -3 -6 0.38 0.23
    5 3 6 0.5 0.24
    -5 3 -6 -0.1 0.19
    -5 -3 -6 0.09 0.29
    -6 -3 -6 3.69 0.8
    -6 3 -6 3.33 0.82
    -6 -3 -6 2.28 0.64
    6 -3 6 2.95 0.46
    -6 3 -6 3.1 0.3
    -6 -3 -6 4.92 0.74
    6 -3 6 5.49 0.77
    -6 -3 -6 1.3 0.4
    6 3 6 3.43 0.71
    -6 3 -6 3.49 0.62
    -7 3 -6 0.01 0.33
    7 -3 6 -0.27 0.3
    -7 -3 -6 0.38 0.41
    -7 -3 -6 0.24 0.27
    -7 -3 -6 0.06 0.16
    -7 3 -6 -0.18 0.29
    7 3 6 0.04 0.2
    -7 -3 -6 -0.48 0.27
    -8 -3 -6 17.52 1.41
    -8 -3 -6 14.05 1.67
    -8 3 -6 13.45 1.57
    -8 -3 -6 15.25 1.3
    8 3 6 17.45 1.59
    8 -3 6 14.64 1.26
    -8 3 -6 17.58 1.43
    -8 -3 -6 16.71 1.68
    -9 3 -6 -0.23 0.23
    -9 -3 -6 0.26 0.31
    -9 3 -6 0.38 0.41
    -9 -3 -6 0.06 0.38
    -9 -3 -6 0.06 0.21
    9 -3 6 -0.11 0.24
    -9 -3 -6 0.23 0.32
    -10 -3 -6 4.51 0.98
    -10 3 -6 3.91 0.9
    -10 -3 -6 3.52 0.88
    -10 -3 -6 3.92 0.72
    -10 3 -6 3.93 0.76
    -10 -3 -6 4.67 0.76
    10 -3 6 3.55 0.68
    -11 3 -6 1.72 0.6
    -11 -3 -6 1.96 0.73
    -11 3 -6 2.38 0.63
    -11 -3 -6 2.25 0.59
    11 -3 6 2.11 0.54
    -11 -3 -6 1.75 0.6
    -12 -3 -6 0.03 0.32
    -12 3 -6 0.12 0.32
    -12 -3 -6 0.8 0.41
    -12 -3 -6 0.92 0.41
    12 -3 6 0.75 0.4
    12 3 6 0.71 0.34
    -12 3 -6 0.62 0.37
    -13 -3 -6 1.03 0.56
    -13 3 -6 1.52 0.65
    -13 -3 -6 3.35 0.99
    13 -3 6 1.73 0.51
    -13 3 -6 2.06 0.64
    13 3 6 1.78 0.57
    -14 3 -6 -0.82 0.54
    -14 -3 -6 0.21 0.43
    -14 -3 -6 0.02 0.28
    14 -3 6 -0.26 0.37
    14 3 6 -0.29 0.31
    -15 -3 -6 -0.23 0.37
    18 4 -6 1.51 0.55
    -17 -4 6 -0.45 0.5
    -17 4 6 -0.35 0.43
    -17 -4 6 0.27 0.33
    17 4 -6 -0.04 0.36
    -16 -4 6 -0.23 0.53
    -16 4 6 0.25 0.26
    16 4 -6 0.15 0.27
    -16 -4 6 -0.1 0.26
    -15 -4 6 -0.47 0.45
    -15 4 6 0.34 0.27
    15 4 -6 0.47 0.42
    -15 -4 6 -0.37 0.4
    -14 -4 6 0.24 0.34
    -14 4 6 0.66 0.38
    14 4 -6 0.2 0.23
    -14 -4 6 0.11 0.26
    -13 -4 6 0.71 0.38
    -13 4 6 0.88 0.38
    13 4 -6 1.34 0.52
    -13 -4 6 0.7 0.38
    13 -4 -6 1.35 0.36
    -12 -4 6 39.78 2.6
    -12 4 6 37.81 2.04
    12 4 -6 40.29 2.46
    -12 -4 6 38.5 2.46
    12 -4 -6 39.89 1.56
    -11 -4 6 0.24 0.27
    -11 4 6 0.31 0.17
    11 4 -6 0.9 0.44
    -11 -4 6 0.92 0.48
    11 -4 -6 0.6 0.21
    -10 4 6 6.04 0.73
    -10 -4 6 5.87 0.91
    10 4 -6 5.19 0.85
    10 -4 -6 5.88 0.51
    -10 -4 6 5.69 0.9
    -9 4 6 6.02 0.69
    -9 -4 6 6.34 0.93
    9 4 -6 7.37 1
    9 -4 -6 6.5 0.47
    -9 -4 6 6.09 0.91
    -8 -4 6 0.3 0.14
    -8 -4 6 0.08 0.21
    8 4 -6 -0.08 0.2
    8 -4 -6 0.14 0.33
    8 -4 -6 -0.05 0.08
    -8 -4 6 0.04 0.19
    -7 -4 6 9.8 1
    7 -4 -6 9.42 1.2
    7 -4 -6 9.71 0.39
    7 4 -6 13 1.26
    -7 -4 6 11.65 1.15
    -7 -4 6 10.46 0.7
    -6 -4 6 73.17 2.58
    6 -4 -6 75.46 3.37
    6 4 -6 80.26 3.02
    -6 -4 6 76.56 2.81
    -6 -4 6 72.87 2
    -5 -4 6 0.06 0.1
    -5 -4 6 0.03 0.13
    5 4 -6 0.12 0.2
    5 -4 -6 -0.12 0.23
    -5 -4 6 0.29 0.29
    5 4 -6 0.04 0.12
    -4 -4 6 6.26 0.68
    4 4 -6 7.58 0.89
    -4 -4 6 6.83 0.8
    4 -4 -6 6.25 0.98
    4 4 -6 5.17 0.61
    -4 -4 6 4.4 0.57
    -3 -4 6 25.57 1.25
    3 4 -6 27.02 0.77
    3 -4 -6 28.51 2.07
    -3 -4 6 24.45 1.44
    3 4 -6 24.91 1.55
    3 4 -6 25.88 0.79
    -3 -4 6 27.71 1.54
    3 4 -6 24.49 1.33
    2 -4 -6 12.94 1.4
    -2 -4 6 11.24 0.95
    2 4 -6 12.33 1.03
    2 4 -6 12.37 0.99
    2 4 -6 12.34 0.69
    -2 -4 6 12.78 1.04
    1 4 -6 4.49 0.63
    -1 -4 6 4.86 0.6
    1 4 -6 5.57 0.69
    -1 4 6 5.12 0.35
    -1 -4 6 5.12 0.66
    1 4 -6 6.06 0.55
    1 -4 -6 4.73 0.66
    1 -4 -6 4.01 0.77
    0 -4 -6 9.6 0.95
    0 -4 6 9.19 0.78
    0 -4 -6 9.85 1.25
    0 4 -6 9.62 0.85
    0 -4 6 9.11 0.89
    0 4 -6 10.19 1
    0 4 -6 9.53 0.75
    0 -4 -6 11.14 1.04
    0 -4 6 10.13 0.77
    1 -4 6 0.37 0.19
    -1 -4 -6 0.5 0.31
    1 -4 6 0.42 0.18
    -1 4 -6 0.25 0.21
    1 -4 6 0.62 0.24
    -1 4 -6 0.34 0.15
    1 4 6 -0.18 0.25
    -1 -4 -6 0.59 0.44
    -1 4 -6 0.3 0.18
    -1 -4 -6 0.45 0.23
    -2 4 -6 1.07 0.26
    -2 4 -6 1.65 0.48
    2 -4 6 1.84 0.33
    2 -4 6 1.89 0.33
    -2 -4 -6 2.27 0.53
    -2 4 -6 1.65 0.3
    2 -4 6 1.94 0.43
    -2 -4 -6 2.22 0.51
    2 4 6 1.41 0.48
    -2 -4 -6 1.8 0.63
    -3 -4 -6 22.7 1.57
    -3 -4 -6 24.28 2.11
    -3 4 -6 24.88 1.14
    -3 4 -6 25.33 1.83
    -3 -4 -6 25.46 1.75
    -3 4 -6 24.67 1.21
    3 4 6 27.04 1.93
    3 -4 6 24.62 1.5
    3 -4 6 23.27 1.17
    4 -4 6 7.5 0.71
    -4 -4 -6 9.2 1.02
    -4 4 -6 7.88 0.63
    4 -4 6 7.67 0.87
    -4 4 -6 8.14 0.69
    -4 4 -6 7.97 1.08
    4 4 6 8.55 1.08
    -4 -4 -6 8.61 1.07
    -4 -4 -6 8.44 1.24
    -5 -4 -6 29.89 1.89
    -5 -4 -6 31.01 2.44
    5 -4 6 31.78 1.8
    -5 4 -6 30.64 1.29
    -5 4 -6 28.63 2.09
    5 4 6 32.55 2.08
    -5 -4 -6 27.96 2
    -6 -4 -6 15.35 1.39
    -6 -4 -6 13.71 1.67
    6 4 6 15.79 1.48
    -6 4 -6 12.07 1.45
    6 -4 6 14.24 1.24
    -6 4 -6 13.1 1.06
    -6 -4 -6 15.09 1.54
    -6 4 -6 15.76 0.92
    -7 4 -6 2.7 0.73
    7 -4 6 2.09 0.48
    -7 -4 -6 2.27 0.64
    -7 -4 -6 1.59 0.47
    -7 -4 -6 2.57 0.78
    7 4 6 2.35 0.63
    -7 4 -6 1.82 0.31
    -7 4 -6 2.16 0.46
    -8 -4 -6 2.29 0.67
    -8 4 -6 1.41 0.52
    -8 -4 -6 1.24 0.46
    8 -4 6 1.74 0.49
    -8 -4 -6 1.92 0.71
    8 4 6 1.32 0.49
    -8 4 -6 1.39 0.41
    -9 -4 -6 2.29 0.72
    -9 -4 -6 1.79 0.69
    -9 4 -6 3.06 0.83
    -9 -4 -6 2.23 0.52
    9 -4 6 3.21 0.65
    -9 4 -6 3.03 0.59
    -10 4 -6 0.77 0.3
    -10 -4 -6 1.31 0.51
    -10 -4 -6 1.03 0.57
    -10 4 -6 0.94 0.46
    -10 -4 -6 0.9 0.32
    10 -4 6 0.98 0.42
    -11 -4 -6 -0.18 0.29
    -11 4 -6 0.39 0.44
    -11 -4 -6 0.18 0.35
    -11 -4 -6 -0.29 0.45
    11 -4 6 0.3 0.29
    -12 -4 -6 0.55 0.33
    -12 4 -6 1.79 0.69
    -12 -4 -6 0.06 0.3
    -12 -4 -6 1.1 0.47
    12 -4 6 0.95 0.38
    -13 4 -6 13.23 1.92
    -13 -4 -6 11.62 1.94
    13 -4 6 11.83 1.42
    -13 -4 -6 14.64 1.97
    -14 -4 -6 4.23 1.16
    14 4 6 4.3 0.9
    18 5 -6 0.07 0.29
    -17 -5 6 1.37 0.64
    17 5 -6 1.75 0.63
    -16 -5 6 -0.27 0.49
    -16 5 6 -0.21 0.49
    -16 -5 6 -0.09 0.26
    16 5 -6 -0.45 0.38
    -15 -5 6 0.27 0.33
    -15 -5 6 0.03 0.38
    15 5 -6 0.11 0.39
    -14 -5 6 8.34 1.33
    -14 -5 6 8.37 1.32
    14 5 -6 8.04 1.29
    -13 -5 6 19.02 1.94
    13 5 -6 22.8 2.06
    -13 -5 6 23.7 2.18
    -12 -5 6 5.81 1.03
    12 5 -6 7.21 1.14
    -12 -5 6 7.13 1.17
    -11 -5 6 1.73 0.59
    -11 5 6 0.83 0.28
    11 5 -6 1.9 0.64
    -11 -5 6 1.91 0.61
    -10 -5 6 0.34 0.34
    -10 5 6 0.2 0.16
    10 5 -6 -0.08 0.24
    -10 -5 6 0.08 0.33
    -9 -5 6 2.01 0.58
    -9 5 6 2.24 0.42
    9 5 -6 1.51 0.51
    -9 -5 6 0.58 0.32
    -8 -5 6 0.14 0.2
    -8 5 6 0.07 0.11
    8 5 -6 0.13 0.3
    8 -5 -6 -0.24 0.28
    -8 -5 6 -0.17 0.25
    -7 -5 6 0.46 0.28
    7 5 -6 -0.03 0.28
    7 -5 -6 0.23 0.3
    -7 -5 6 -0.14 0.19
    -6 -5 6 28.47 1.68
    6 -5 -6 26.41 2.11
    6 5 -6 29.22 2.01
    -6 -5 6 28.79 1.89
    -5 -5 6 0.91 0.31
    5 5 -6 0.9 0.37
    -5 -5 6 1.22 0.41
    5 -5 -6 0.53 0.32
    5 5 -6 0.78 0.22
    -4 -5 6 0.5 0.22
    -4 -5 6 0.29 0.27
    4 5 -6 0.29 0.26
    4 -5 -6 0.2 0.28
    -4 -5 6 0.53 0.33
    4 5 -6 0.22 0.16
    -3 -5 6 30.55 1.43
    3 -5 -6 34.93 2.42
    3 5 -6 28.5 0.76
    -3 -5 6 29.88 1.79
    3 5 -6 33.73 1.99
    3 5 -6 27.59 0.69
    3 5 -6 32.65 1.61
    3 5 -6 27.41 0.72
    -2 -5 6 -0.04 0.1
    -2 -5 6 0.07 0.16
    -2 -5 6 0.33 0.25
    2 5 -6 0.03 0.1
    2 5 -6 0.32 0.27
    2 5 -6 0.15 0.2
    2 -5 -6 0.26 0.3
    2 5 -6 0.04 0.08
    -2 5 6 0.06 0.06
    1 5 -6 0.5 0.29
    -1 -5 6 -0.02 0.09
    -1 -5 6 -0.03 0.15
    1 5 -6 0.11 0.13
    -1 -5 6 -0.07 0.21
    1 5 -6 0.19 0.12
    -1 5 6 0.35 0.11
    1 5 -6 0.15 0.22
    -1 -5 6 -0.04 0.16
    1 -5 -6 0.2 0.32
    0 -5 -6 21.67 1.5
    0 -5 6 19.01 0.9
    0 5 -6 17.67 1.11
    0 -5 -6 20.73 1.56
    0 -5 -6 19.74 1.89
    0 -5 6 19.97 1.33
    0 5 -6 19.02 1.35
    0 5 6 20.79 0.92
    0 -5 6 21.07 1.47
    0 5 -6 20.01 1.13
    0 5 -6 23.96 1.63
    -1 5 -6 1.4 0.45
    -1 -5 -6 1.57 0.46
    1 -5 6 1.86 0.4
    1 -5 6 2.42 0.53
    -1 5 -6 1.98 0.43
    -1 -5 -6 2.14 0.64
    1 5 6 2.48 0.71
    -1 -5 -6 2.59 0.58
    -2 5 -6 7.26 1.02
    2 5 6 8.27 1.17
    2 -5 6 7.54 0.76
    -2 -5 -6 7.16 0.95
    -2 5 -6 7.22 0.76
    2 -5 6 7.77 0.9
    -2 -5 -6 9.07 1.32
    -2 -5 -6 7.29 0.94
    -3 -5 -6 28.74 1.94
    -3 -5 -6 27.11 2.3
    -3 5 -6 30.16 1.49
    -3 5 -6 28.32 2.04
    3 -5 6 27.57 1.72
    -3 -5 -6 29.15 1.95
    3 5 6 29.6 2.15
    -4 -5 -6 16.7 1.51
    -4 -5 -6 17.41 1.9
    -4 5 -6 18.7 1.12
    4 -5 6 18.11 1.41
    -4 5 -6 18.38 1.71
    4 5 6 21.25 1.8
    -4 -5 -6 17.69 1.58
    -5 -5 -6 0.34 0.24
    -5 5 -6 1.39 0.58
    5 -5 6 1.83 0.51
    -5 5 -6 1.44 0.34
    -5 -5 -6 0.69 0.35
    5 5 6 0.26 0.28
    -5 -5 -6 0.82 0.51
    -6 5 -6 0.88 0.46
    -6 -5 -6 0.35 0.33
    -6 -5 -6 0.8 0.4
    6 -5 6 0.89 0.3
    -6 5 -6 1.69 0.34
    6 5 6 1.21 0.52
    -6 -5 -6 0.53 0.4
    -7 -5 -6 2.87 0.71
    -7 5 -6 5.16 1.03
    -7 -5 -6 4.3 0.82
    7 -5 6 3.89 0.73
    7 5 6 3.22 0.71
    -7 -5 -6 5.83 1.2
    -8 5 -6 0.28 0.37
    -8 -5 -6 0.46 0.35
    -8 -5 -6 1.09 0.53
    8 -5 6 0.52 0.36
    8 5 6 0.7 0.43
    -8 -5 -6 0.54 0.5
    -9 -5 -6 15.63 1.62
    -9 -5 -6 17.65 2.16
    9 -5 6 17.38 1.56
    -9 5 -6 16.85 1.95
    9 5 6 17.54 1.72
    -9 -5 -6 14.27 1.72
    -10 -5 -6 -0.26 0.4
    10 -5 6 -0.05 0.2
    -10 5 -6 0.04 0.3
    -10 -5 -6 0.81 0.45
    -10 -5 -6 -0.07 0.38
    -11 -5 -6 0.98 0.46
    -11 5 -6 1.56 0.58
    -11 -5 -6 1.45 0.56
    11 -5 6 0.69 0.37
    -11 -5 -6 -0.43 0.45
    -12 -5 -6 -0.1 0.42
    -12 -5 -6 1.41 0.63
    -12 5 -6 2.48 0.85
    -12 -5 -6 1.27 0.58
    12 -5 6 1.41 0.51
    -13 -5 -6 -0.35 0.46
    -13 -5 -6 0.32 0.28
    -16 -6 6 1.11 0.59
    16 6 -6 1.29 0.6
    -15 -6 6 0.54 0.5
    15 6 -6 -0.15 0.32
    -14 -6 6 9.42 1.45
    14 6 -6 6.42 1.2
    -14 -6 6 7.03 1.29
    -13 -6 6 0.2 0.39
    13 6 -6 0.82 0.48
    -12 -6 6 0.87 0.45
    -12 -6 6 1.68 0.7
    12 6 -6 0.91 0.51
    -11 -6 6 6.31 1.07
    11 6 -6 5.79 1.11
    -11 -6 6 7.74 1.27
    -10 -6 6 -0.06 0.29
    10 6 -6 0.39 0.4
    -10 -6 6 0.07 0.36
    -9 -6 6 1.42 0.51
    9 6 -6 1.2 0.46
    -9 -6 6 1.15 0.53
    -8 -6 6 17.07 1.51
    8 6 -6 15.88 1.69
    -8 -6 6 17.35 1.72
    -7 -6 6 2.37 0.56
    7 6 -6 1.89 0.62
    7 -6 -6 1.4 0.56
    -7 -6 6 2.32 0.63
    -6 -6 6 2.16 0.51
    6 6 -6 3.23 0.77
    6 -6 -6 2.43 0.74
    -6 -6 6 2.16 0.61
    -5 -6 6 38.1 1.92
    5 -6 -6 37.06 2.62
    5 6 -6 40.11 2.51
    -5 -6 6 35.46 2.26
    5 6 -6 37.57 1.63
    -4 -6 6 14.46 1.1
    4 6 -6 14.92 1.1
    4 -6 -6 16.89 1.79
    4 6 -6 14.16 1.45
    -4 -6 6 15.58 1.46
    -3 -6 6 0.33 0.22
    3 6 -6 0.26 0.23
    -3 -6 6 0.24 0.25
    3 -6 -6 -0.45 0.43
    3 6 -6 0.06 0.19
    -2 -6 6 5.74 0.85
    2 6 -6 6.72 0.96
    2 -6 -6 6.87 1.15
    2 6 -6 6.24 0.81
    1 -6 -6 14.7 1.73
    -1 -6 6 15.01 1.32
    1 6 -6 18.72 1.51
    -1 -6 6 17.42 1.43
    1 6 -6 14.91 1.3
    0 6 -6 0.63 0.4
    0 -6 -6 1.55 0.54
    0 -6 6 0.45 0.27
    0 6 -6 1.21 0.46
    0 -6 6 0.63 0.34
    0 -6 -6 0.59 0.49
    0 -6 -6 0.37 0.28
    -1 -6 -6 28.13 2.01
    1 -6 6 28.77 1.74
    -1 -6 -6 25.65 2.26
    1 6 6 29.02 2.4
    -1 6 -6 30.57 1.82
    1 -6 6 27.33 1.8
    -1 6 -6 28.35 1.99
    -1 -6 -6 28.16 1.85
    2 -6 6 12.98 1.13
    -2 -6 -6 12.68 1.39
    -2 -6 -6 10.56 1.49
    -2 6 -6 13.78 1.17
    2 -6 6 10.97 1.15
    -2 6 -6 12.74 1.39
    -2 -6 -6 13.46 1.33
    2 6 6 12 1.49
    -3 -6 -6 1.99 0.53
    -3 6 -6 3.69 0.81
    -3 -6 -6 2.93 0.68
    3 -6 6 2.66 0.59
    -3 -6 -6 2.49 0.83
    3 6 6 2.39 0.72
    -3 6 -6 2.36 0.48
    -4 6 -6 4.8 0.63
    -4 -6 -6 5.59 0.96
    -4 6 -6 5.35 0.99
    -4 -6 -6 4.9 0.93
    4 -6 6 5.06 0.82
    -4 -6 -6 3.8 0.95
    4 6 6 4.54 0.88
    -5 -6 -6 1.68 0.55
    -5 6 -6 2.47 0.7
    -5 6 -6 2.66 0.44
    -5 -6 -6 2.37 0.67
    5 -6 6 2.35 0.6
    -5 -6 -6 2.12 0.75
    5 6 6 1.65 0.54
    -6 6 -6 1.91 0.6
    -6 -6 -6 2.02 0.78
    6 6 6 2.01 0.59
    -6 -6 -6 1.98 0.61
    6 -6 6 1.79 0.51
    -6 -6 -6 1.18 0.45
    -7 6 -6 3.48 0.88
    -7 -6 -6 4.12 0.87
    -7 -6 -6 3.19 0.81
    7 -6 6 4.16 0.78
    -7 -6 -6 3.18 0.96
    7 6 6 4.18 0.84
    -8 -6 -6 1.31 0.59
    -8 6 -6 0.68 0.46
    -8 -6 -6 0.52 0.44
    8 -6 6 0.78 0.41
    8 6 6 1.24 0.45
    -8 -6 -6 0.26 0.41
    -9 6 -6 0.57 0.47
    -9 -6 -6 0.72 0.44
    -9 -6 -6 0.99 0.49
    9 -6 6 0.36 0.3
    9 6 6 0.29 0.3
    -9 -6 -6 0.21 0.38
    -10 -6 -6 3.82 0.95
    -10 6 -6 4.68 1.15
    -10 -6 -6 4.13 0.93
    10 -6 6 4.31 0.87
    -10 -6 -6 3.37 1.02
    -11 -6 -6 0.32 0.33
    11 -6 6 0.5 0.39
    -11 -6 -6 0.24 0.32
    -12 -6 -6 0.71 0.43
    -13 -6 -6 0.63 0.26
    -15 -7 6 3.24 0.93
    -14 -7 6 0.25 0.35
    -13 -7 6 2.73 0.82
    -13 7 6 3.19 1.04
    13 7 -6 2.59 0.81
    -12 -7 6 0.4 0.29
    12 7 -6 0.6 0.45
    -12 -7 6 0.06 0.35
    -11 -7 6 2.08 0.67
    11 7 -6 2.13 0.75
    -11 -7 6 2.66 0.8
    -10 -7 6 0.54 0.35
    10 7 -6 0.31 0.36
    -10 -7 6 -0.31 0.48
    9 7 -6 1.19 0.55
    -9 -7 6 1.43 0.59
    8 7 -6 4.59 0.98
    -8 -7 6 4.51 0.96
    -7 -7 6 6.95 1.16
    7 7 -6 7.67 1.23
    6 7 -6 1.1 0.43
    6 -7 -6 1.81 0.71
    -6 -7 6 1.27 0.55
    5 7 -6 1.13 0.5
    5 -7 -6 1.44 0.6
    -5 -7 6 0.67 0.38
    4 7 -6 4.46 0.89
    -4 -7 6 4.96 0.91
    4 -7 -6 3.76 0.92
    3 7 -6 1 0.44
    -3 -7 6 0.81 0.36
    3 -7 -6 0.11 0.29
    -2 -7 6 0.18 0.36
    2 7 -6 0.36 0.27
    2 7 -6 0.33 0.27
    2 -7 -6 0.39 0.37
    1 7 -6 5.16 0.83
    -1 -7 6 3.87 0.75
    1 -7 -6 3.82 0.92
    1 7 -6 4.15 0.83
    0 -7 6 11.49 1.24
    0 7 -6 14.38 1.41
    0 -7 6 12.35 1.31
    0 -7 -6 10.54 1.5
    0 7 -6 13.16 1.36
    -1 -7 -6 0.15 0.3
    1 -7 6 -0.13 0.28
    -1 -7 -6 0.01 0.38
    1 -7 6 0.45 0.3
    1 7 6 0.44 0.37
    -1 7 -6 0 0.18
    -1 7 -6 0.57 0.39
    -2 -7 -6 23.32 2.06
    -2 -7 -6 23.08 2.29
    -2 7 -6 25.85 1.75
    2 -7 6 23.82 1.82
    -2 7 -6 23.12 1.98
    2 7 6 21.07 2.09
    -2 -7 -6 21.87 1.77
    -3 7 -6 -0.02 0.24
    -3 -7 -6 0.09 0.24
    3 -7 6 -0.26 0.29
    -3 -7 -6 0.01 0.31
    -3 7 -6 0.36 0.28
    -3 -7 -6 -0.11 0.19
    -4 -7 -6 -0.01 0.28
    -4 7 -6 0.71 0.42
    4 -7 6 0.1 0.2
    -4 -7 -6 -0.18 0.27
    -4 -7 -6 -0.13 0.46
    4 7 6 -0.38 0.33
    -5 -7 -6 0.76 0.45
    -5 7 -6 0.89 0.58
    -5 -7 -6 0.49 0.26
    5 -7 6 0.96 0.44
    -5 -7 -6 0.65 0.56
    5 7 6 0.12 0.26
    -6 -7 -6 2.95 0.76
    -6 7 -6 3.31 0.92
    -6 -7 -6 3.64 0.87
    6 -7 6 3.14 0.73
    -6 -7 -6 2.5 0.81
    6 7 6 3.93 0.82
    -7 7 -6 1.99 0.69
    -7 -7 -6 2.47 0.73
    -7 -7 -6 2.3 0.67
    7 -7 6 1.15 0.42
    7 7 6 1.62 0.5
    -8 -7 -6 0.57 0.28
    -8 7 -6 0.22 0.35
    8 -7 6 -0.05 0.26
    -9 7 -6 6.06 1.31
    -9 -7 -6 6.05 1.17
    -9 -7 -6 6.42 1.25
    9 -7 6 4.11 0.87
    -10 -7 -6 0.46 0.43
    -10 -7 -6 -0.03 0.26
    10 -7 6 -0.21 0.24
    -11 8 6 2.15 0.91
    -10 -8 6 0.71 0.51
    9 8 -6 1 0.46
    -9 -8 6 0.73 0.45
    8 8 -6 0.76 0.36
    -8 -8 6 1.45 0.67
    7 8 -6 0.72 0.43
    -7 -8 6 -0.2 0.41
    6 8 -6 0.2 0.32
    -6 -8 6 -0.1 0.35
    5 8 -6 2.09 0.68
    5 -8 -6 2.05 0.71
    -5 -8 6 2.72 0.79
    4 8 -6 0.85 0.47
    -4 -8 6 0.39 0.35
    4 -8 -6 0.29 0.5
    3 8 -6 1.66 0.61
    -3 -8 6 1.99 0.65
    3 -8 -6 1.79 0.66
    -2 -8 6 0.4 0.28
    2 8 -6 0.3 0.33
    2 -8 -6 -0.05 0.29
    -1 -8 6 1.8 0.58
    1 8 -6 1.91 0.59
    1 -8 -6 1.07 0.56
    0 -8 6 0.68 0.38
    0 -8 -6 0.78 0.52
    0 8 -6 0.76 0.32
    0 8 6 0.43 0.42
    -1 8 -6 6.55 1.07
    -1 -8 -6 6.67 1.17
    1 -8 6 6.69 1.01
    -1 -8 -6 6.12 1.23
    1 -8 6 6.43 1.05
    -1 8 -6 7.08 1.03
    1 8 6 7.94 1.38
    -2 8 -6 3.19 0.77
    -2 -8 -6 3.23 0.84
    2 -8 6 2.88 0.68
    -2 8 -6 3.94 0.74
    2 8 6 3.44 0.89
    -3 8 -6 1.46 0.6
    -3 -8 -6 0.38 0.38
    3 -8 6 0.92 0.44
    -4 8 -6 1.06 0.49
    -4 -8 -6 1.44 0.57
    4 -8 6 1.28 0.52
    -5 8 -6 -0.24 0.35
    -5 -8 -6 0.34 0.51
    5 -8 6 0.51 0.37
    -6 8 -6 4.72 1.07
    -6 -8 -6 5.45 1.15
    6 -8 6 3.67 0.8
    -7 8 -6 -0.57 0.46
    7 -8 6 0.34 0.39
    8 -8 6 0.38 0.28
    -9 9 6 11.49 2.07
    -8 9 6 0.14 0.44
    -7 9 6 -1 0.66
    -6 -9 6 0.05 0.29
    5 9 -6 0.38 0.43
    -5 -9 6 3.14 0.96
    -4 -9 6 1.02 0.48
    4 9 -6 1.06 0.54
    -3 -9 6 -0.09 0.31
    3 9 -6 -0.39 0.39
    -2 -9 6 0.91 0.47
    2 9 -6 0.37 0.32
    -1 -9 6 0.02 0.26
    1 9 -6 0.52 0.43
    0 -9 6 0.4 0.36
    0 9 -6 -0.09 0.23
    3 -9 6 4.43 0.91
    4 -9 6 1.71 0.59
    -20 0 7 -0.12 0.37
    -19 0 7 -0.08 0.32
    -19 0 7 0.31 0.32
    -18 0 7 -0.25 0.46
    -18 0 7 -0.01 0.32
    -17 0 7 0.14 0.29
    -16 0 7 0.31 0.41
    -15 0 7 0.65 0.47
    15 0 -7 0.74 0.31
    -14 0 7 3.84 0.86
    14 0 -7 1.41 0.4
    -13 0 7 -0.15 0.33
    13 0 -7 0.47 0.28
    -12 0 7 -0.16 0.23
    12 0 -7 0.62 0.31
    -11 0 7 0.05 0.21
    11 0 -7 0.17 0.24
    -10 0 7 0.02 0.21
    10 0 -7 0.28 0.22
    -9 0 7 -0.05 0.21
    9 0 -7 0.55 0.24
    8 0 -7 -0.24 0.27
    8 0 -7 0.07 0.23
    7 0 -7 5.89 0.79
    7 0 -7 4.36 0.5
    7 0 -7 2.6 0.44
    6 0 -7 0.14 0.18
    6 0 -7 0 0.09
    -6 0 7 -0.01 0.14
    6 0 -7 0.23 0.24
    5 0 -7 0.44 0.28
    5 0 -7 0.03 0.18
    -5 0 7 0.07 0.14
    4 0 -7 0.57 0.3
    -4 0 7 0.03 0.1
    4 0 -7 0.09 0.26
    -4 0 7 0.34 0.27
    4 0 -7 0.14 0.13
    -3 0 7 0.08 0.17
    -3 0 7 0.18 0.15
    3 0 -7 0.25 0.15
    3 0 -7 0.09 0.21
    3 0 -7 0.22 0.26
    2 0 -7 0.22 0.23
    -2 0 7 -0.03 0.19
    2 0 -7 0 0.07
    -2 0 7 -0.05 0.11
    -2 0 7 0.05 0.16
    2 0 -7 0.19 0.22
    2 0 -7 -0.04 0.24
    1 0 -7 0.11 0.2
    -1 0 7 0.01 0.08
    1 0 -7 -0.12 0.22
    1 0 -7 0.04 0.07
    -1 0 7 0.03 0.16
    1 0 -7 -0.05 0.17
    0 0 -7 1.93 0.53
    0 0 7 1.85 0.24
    0 0 -7 1.39 0.28
    0 0 7 1.63 0.46
    0 0 7 2.72 0.39
    0 0 -7 1.62 0.45
    -1 0 -7 0.27 0.24
    1 0 7 0.09 0.08
    1 0 7 0.06 0.11
    1 0 7 -0.08 0.14
    -1 0 -7 -0.02 0.2
    -1 0 -7 0.15 0.14
    -2 0 -7 0.16 0.2
    2 0 7 0.07 0.05
    2 0 7 -0.02 0.13
    2 0 7 -0.16 0.2
    -2 0 -7 -0.03 0.16
    -2 0 -7 -0.02 0.16
    3 0 7 0.13 0.19
    -3 0 -7 -0.11 0.2
    3 0 7 0.03 0.16
    -3 0 -7 -0.02 0.19
    4 0 7 0.02 0.11
    -4 0 -7 -0.21 0.27
    4 0 7 0.01 0.15
    -4 0 -7 0.02 0.23
    -5 0 -7 -0.24 0.33
    -5 0 -7 -0.02 0.06
    5 0 7 -0.62 0.25
    -5 0 -7 0.16 0.23
    -6 0 -7 0.11 0.17
    -6 0 -7 0.02 0.07
    -6 0 -7 -0.24 0.25
    6 0 7 -0.21 0.2
    -7 0 -7 4.73 0.84
    -7 0 -7 4.5 0.85
    -7 0 -7 4.53 0.43
    7 0 7 5.43 0.75
    -8 0 -7 -0.15 0.19
    -8 0 -7 0.22 0.22
    -8 0 -7 0.07 0.08
    8 0 7 0.09 0.16
    -9 0 -7 0.1 0.08
    9 0 7 0.09 0.22
    -9 0 -7 0.1 0.23
    -10 0 -7 0.07 0.23
    10 0 7 0.08 0.28
    -10 0 -7 0.26 0.37
    -11 0 -7 0.03 0.25
    -11 0 -7 -0.24 0.42
    11 0 7 0.43 0.36
    -12 0 -7 0.09 0.36
    -12 0 -7 -0.13 0.3
    12 0 7 -0.03 0.24
    -13 0 -7 0.17 0.3
    13 0 7 -0.43 0.3
    -14 0 -7 0.17 0.35
    -14 0 -7 0.02 0.27
    14 0 7 0.29 0.36
    -15 0 -7 -0.1 0.27
    -15 0 -7 -0.3 0.28
    -20 1 7 0.77 0.6
    -20 1 7 1.12 0.64
    -20 -1 7 1.89 0.64
    -19 -1 7 4.19 1.07
    -19 1 7 2.12 0.77
    -19 1 7 3.83 0.99
    -18 -1 7 0.79 0.43
    -18 1 7 0.45 0.39
    -17 -1 7 0.67 0.48
    -17 1 7 1.15 0.53
    16 1 -7 0.62 0.3
    -16 -1 7 -0.01 0.4
    -16 1 7 0.37 0.31
    15 1 -7 0.37 0.17
    -15 -1 7 0.98 0.45
    14 1 -7 3.88 0.58
    -14 -1 7 3.14 0.76
    -14 1 7 6.22 1.06
    14 -1 -7 4.81 0.59
    13 1 -7 0.62 0.27
    -13 -1 7 1.56 0.55
    -13 1 7 0.72 0.44
    13 -1 -7 1.5 0.35
    -12 -1 7 27.96 2.02
    -12 1 7 25.94 1.85
    12 1 -7 27.2 1.47
    12 -1 -7 27.32 1.34
    -11 -1 7 19.89 1.63
    -11 1 7 22.38 1.63
    11 1 -7 18.44 1.19
    11 -1 -7 20.14 1.15
    -10 -1 7 38.07 2.14
    -10 1 7 35.43 1.92
    10 1 -7 33.22 1.56
    10 -1 -7 33.63 1.45
    9 1 -7 -0.02 0.16
    -9 -1 7 0.22 0.21
    -9 1 7 0.32 0.21
    9 -1 -7 0.21 0.2
    9 -1 -7 0.39 0.24
    8 1 -7 0.57 0.22
    -8 -1 7 0.17 0.19
    -8 -1 7 0.8 0.34
    8 -1 -7 0.47 0.23
    8 -1 -7 0.54 0.24
    7 1 -7 36.26 1.58
    7 -1 -7 32.7 1.89
    -7 -1 7 32.28 1.68
    7 1 -7 35.4 1.5
    7 -1 -7 36.35 1.51
    6 -1 -7 37 1.54
    6 1 -7 33.9 1.53
    6 -1 -7 36.76 1.99
    -6 -1 7 34.97 1.69
    6 -1 -7 33.73 1.07
    6 1 -7 37.47 1.5
    5 -1 -7 220.27 4.93
    5 1 -7 221.68 4
    -5 -1 7 219.68 4.05
    5 1 -7 225.49 3.6
    5 -1 -7 227.68 3.86
    5 -1 -7 218.92 2.54
    4 -1 -7 6.19 0.64
    4 -1 -7 7.04 0.91
    4 1 -7 7.68 0.79
    -4 -1 7 6.54 0.69
    -4 -1 7 6.73 0.61
    4 -1 -7 7.05 0.43
    4 1 -7 7.14 0.66
    3 1 -7 95.7 2.32
    -3 1 7 96.24 1.66
    -3 -1 7 92.94 2.21
    3 -1 -7 94.36 3.32
    3 1 -7 96.5 2.82
    -3 -1 7 96.11 2.53
    3 -1 -7 96.43 1.56
    -3 -1 7 95.67 2.58
    3 1 -7 95.87 2.81
    -2 1 7 29.13 0.95
    2 -1 -7 25.7 1.76
    2 1 -7 29.84 1.59
    -2 -1 7 28.32 1.23
    2 1 -7 29.91 1.6
    2 -1 -7 28.64 0.9
    2 1 -7 30.62 1.31
    -2 -1 7 30.88 1.43
    1 -1 -7 2.07 0.26
    1 1 -7 2.53 0.41
    1 1 -7 2.43 0.48
    -1 1 7 1.7 0.28
    -1 1 7 1.45 0.23
    1 1 -7 1.53 0.38
    -1 1 7 2.11 0.53
    -1 -1 7 1.67 0.37
    1 1 -7 1.73 0.4
    1 -1 -7 1.86 0.49
    -1 -1 7 1.72 0.32
    0 -1 -7 7.25 0.82
    0 -1 7 7.33 0.65
    0 -1 -7 7.82 0.56
    0 1 7 7.58 0.58
    0 -1 -7 6.97 0.94
    0 1 -7 6.79 0.83
    0 -1 -7 6.91 0.83
    0 1 -7 7.83 0.85
    0 1 7 7.6 0.55
    0 1 -7 7.99 0.69
    0 1 7 8.15 0.92
    0 -1 7 8.71 0.78
    -1 -1 -7 58.37 2.33
    1 1 7 56.96 1.6
    -1 -1 -7 56.24 2.68
    1 -1 7 57.03 1.82
    1 1 7 56.43 1.57
    -1 1 -7 59.06 2.33
    1 1 7 58.69 2.45
    -1 1 -7 59.56 1.92
    1 -1 7 57.87 2.09
    -1 -1 -7 57.19 2.37
    2 1 7 21.33 1.05
    -2 1 -7 20.44 1.43
    2 1 7 21.32 0.97
    -2 -1 -7 22.29 1.74
    2 -1 7 21.73 1.16
    -2 -1 -7 22.87 1.48
    2 1 7 19.97 1.42
    2 -1 7 21.55 1.35
    -2 1 -7 20.39 1.17
    -2 1 -7 19.83 1.36
    -2 -1 -7 20.78 1.47
    -3 1 -7 19.36 1.39
    -3 -1 -7 19.92 0.91
    3 1 7 17.94 0.87
    -3 -1 -7 22.72 1.76
    3 -1 7 18.38 1.13
    -3 -1 -7 19.02 1.38
    -3 1 -7 21.1 1.51
    3 1 7 21.15 1.5
    3 1 7 18.94 1.06
    -3 -1 -7 19.6 1.49
    -4 -1 -7 61.61 1.67
    4 1 7 59.52 1.55
    -4 -1 -7 62.44 3
    4 -1 7 61.35 2.14
    4 1 7 63.87 2.06
    4 1 7 63.98 2.63
    -4 1 -7 65.17 2.69
    -4 -1 -7 61.33 2.51
    -4 1 -7 66.97 2.66
    -4 -1 -7 60.57 2.7
    -5 1 -7 28.55 1.86
    5 1 7 26.87 1.42
    -5 -1 -7 24.27 1.1
    5 -1 7 27.77 1.52
    5 1 7 25.88 1.74
    -5 -1 -7 27.1 1.73
    -5 1 -7 26.46 1.74
    -5 -1 -7 25.19 1.81
    -6 -1 -7 29.52 1.84
    -6 -1 -7 26.93 1.22
    6 -1 7 28.99 1.62
    -6 1 -7 29.23 1.97
    6 1 7 30.06 1.94
    6 1 7 29.16 1.58
    -6 1 -7 27.94 1.88
    -6 -1 -7 28.16 2
    -7 1 -7 2.18 0.53
    -7 1 -7 2 0.53
    -7 -1 -7 1.88 0.52
    -7 -1 -7 2.28 0.38
    7 1 7 1.85 0.41
    7 -1 7 2 0.47
    -7 -1 -7 2.38 0.53
    -8 1 -7 0.57 0.36
    -8 -1 -7 1.14 0.52
    -8 -1 -7 1.07 0.29
    8 -1 7 0.28 0.27
    -8 1 -7 0.25 0.28
    8 1 7 0.51 0.32
    -8 -1 -7 0.92 0.46
    -9 1 -7 0.6 0.4
    -9 1 -7 0.66 0.39
    -9 -1 -7 0.48 0.39
    -9 -1 -7 0.97 0.29
    9 -1 7 0.93 0.37
    9 1 7 0.62 0.3
    -9 -1 -7 0.27 0.23
    -10 1 -7 0.83 0.37
    -10 -1 -7 1.14 0.54
    10 -1 7 1.7 0.51
    10 1 7 1.98 0.5
    -10 1 -7 1.86 0.67
    -10 -1 -7 1.34 0.46
    -11 1 -7 1.86 0.63
    -11 -1 -7 2.86 0.78
    -11 1 -7 1.41 0.52
    11 -1 7 2.18 0.59
    11 1 7 1.4 0.48
    -11 -1 -7 1.17 0.45
    -12 1 -7 6.46 1.16
    -12 -1 -7 4.64 1
    12 -1 7 4.95 0.87
    12 1 7 5.82 0.94
    -12 1 -7 5.63 1.08
    -12 -1 -7 6.3 1.08
    -13 1 -7 0.03 0.3
    13 1 7 -0.05 0.23
    13 -1 7 0.84 0.47
    -13 -1 -7 -0.12 0.26
    -13 1 -7 0.17 0.39
    -13 -1 -7 0.4 0.34
    -14 1 -7 3.27 0.9
    -14 -1 -7 3.19 0.92
    -14 1 -7 4.12 0.99
    14 -1 7 4.17 0.85
    14 1 7 2.97 0.76
    -14 -1 -7 2.97 0.78
    -15 1 -7 -0.19 0.34
    -15 1 -7 -0.38 0.53
    -20 2 7 0.09 0.47
    -20 2 7 0.91 0.44
    -19 -2 7 1.25 0.65
    -19 2 7 0.53 0.35
    -19 2 7 -0.15 0.47
    -19 -2 7 0.63 0.51
    19 -2 -7 0.3 0.3
    -18 -2 7 0.82 0.42
    -18 2 7 0.22 0.32
    -18 -2 7 1.08 0.5
    -17 -2 7 -0.17 0.48
    -17 2 7 -0.19 0.41
    -17 -2 7 -0.01 0.26
    17 2 -7 -0.14 0.29
    -16 -2 7 12.8 1.67
    -16 2 7 10.67 1.41
    -16 -2 7 11.84 1.35
    16 2 -7 13.24 1.2
    -15 -2 7 14.24 1.69
    -15 2 7 12.61 1.47
    -15 -2 7 10.13 1.21
    15 2 -7 10.31 1.07
    -14 2 7 12.52 1.4
    -14 -2 7 9.53 1.34
    14 2 -7 12.06 1.14
    -13 2 7 10.36 1.21
    -13 -2 7 8.1 1.2
    13 2 -7 8.18 0.93
    -12 -2 7 13.44 1.45
    -12 2 7 14.25 1.33
    12 2 -7 16.22 1.26
    -11 -2 7 67.1 3.05
    -11 2 7 67.16 2.74
    11 2 -7 67.48 2.51
    -10 -2 7 19.69 1.58
    -10 2 7 15.74 1.26
    -10 -2 7 17.52 1.26
    10 2 -7 18.98 1.3
    -9 -2 7 25.03 1.69
    9 -2 -7 24.3 1.79
    -9 -2 7 26.71 1.47
    9 2 -7 26.9 1.53
    -8 -2 7 16.43 1.32
    8 -2 -7 15.41 1.42
    -8 -2 7 14.75 1.03
    8 2 -7 16.96 1.18
    -8 -2 7 14.96 1.1
    -7 -2 7 67.71 2.51
    7 -2 -7 57.88 2.72
    -7 -2 7 59.66 1.92
    7 2 -7 64.96 2.24
    -7 -2 7 58.27 2.12
    6 2 -7 80.2 1.91
    6 -2 -7 78.17 3.13
    -6 -2 7 81.21 2.07
    6 2 -7 82.6 2.47
    6 -2 -7 76.08 1.25
    -6 -2 7 78.37 2.4
    5 -2 -7 113.41 3.78
    5 2 -7 113.05 2.39
    -5 -2 7 116.07 2.34
    5 2 -7 116.17 2.86
    -5 -2 7 118.46 2.88
    -5 -2 7 116.71 2.37
    5 -2 -7 118.84 1.26
    4 -2 -7 4.13 0.73
    4 2 -7 4.78 0.55
    -4 -2 7 4.17 0.48
    4 -2 -7 4.26 0.21
    -4 -2 7 4.93 0.58
    -4 -2 7 3.78 0.42
    4 2 -7 4.04 0.53
    4 2 -7 3.51 0.56
    3 2 -7 -0.15 0.18
    -3 -2 7 0.19 0.16
    3 -2 -7 0.36 0.33
    -3 2 7 0.03 0.04
    3 2 -7 0.23 0.17
    -3 -2 7 0.08 0.1
    3 2 -7 0.24 0.23
    -3 -2 7 0.17 0.14
    2 -2 -7 15.41 1.45
    -2 -2 7 16.39 0.82
    2 2 -7 16.55 1.09
    -2 -2 7 16.54 1.04
    -2 2 7 16.27 0.58
    2 2 -7 16.77 1
    2 2 -7 15.06 1.14
    -2 -2 7 17.36 0.92
    1 2 -7 0.82 0.28
    1 2 -7 0.32 0.23
    -1 -2 7 0.45 0.19
    -1 2 7 0.36 0.11
    1 2 -7 0.01 0.17
    1 -2 -7 0.69 0.34
    -1 -2 7 0.3 0.17
    -1 -2 7 0.5 0.15
    1 2 -7 0.25 0.18
    0 2 -7 0.4 0.21
    0 -2 7 0.11 0.13
    0 2 7 0.11 0.1
    0 2 7 -0.1 0.23
    0 2 -7 0.06 0.12
    0 -2 7 0.05 0.08
    0 -2 -7 0.01 0.17
    0 -2 -7 0.04 0.17
    0 2 -7 0.08 0.22
    1 -2 7 26.14 0.65
    -1 2 -7 26.81 1.64
    1 2 7 26.18 1.32
    -1 -2 -7 26.14 1.96
    1 -2 7 28.5 1.42
    1 2 7 26.2 1.04
    -1 2 -7 27.6 1.26
    1 2 7 27.53 1.83
    -1 -2 -7 28.09 1.71
    -2 -2 -7 22.38 1.17
    2 2 7 20.85 1.18
    -2 -2 -7 21.49 1.79
    2 -2 7 20.34 1.23
    2 2 7 21.54 1.03
    -2 -2 -7 20.39 1.43
    -2 2 -7 22.82 1.17
    -2 2 -7 20.4 1.49
    2 2 7 22.87 1.65
    -2 -2 -7 22.09 1.56
    -3 -2 -7 19.52 1.13
    -3 -2 -7 19.71 1.74
    3 -2 7 21.67 1.29
    3 2 7 20.61 1.11
    -3 2 -7 21.56 1.56
    3 2 7 21.21 1.57
    -3 2 -7 21.59 1.17
    -3 -2 -7 20.47 1.43
    -3 2 -7 21.91 1.43
    -3 -2 -7 21.08 1.58
    -4 -2 -7 8.03 1.15
    -4 -2 -7 6.39 0.67
    -4 2 -7 6.3 0.81
    4 2 7 6.63 0.68
    -4 2 -7 8.07 1.01
    -4 -2 -7 6.42 0.82
    4 -2 7 6.59 0.74
    -4 2 -7 6.85 0.66
    4 2 7 6.78 0.91
    -4 -2 -7 7.37 0.97
    -5 2 -7 2.36 0.51
    -5 2 -7 2.39 0.58
    -5 -2 -7 2.34 0.7
    5 -2 7 2.17 0.48
    -5 -2 -7 2.84 0.45
    -5 -2 -7 1.24 0.4
    5 2 7 3.05 0.51
    5 2 7 2.12 0.56
    -5 -2 -7 2.44 0.6
    -6 2 -7 2.67 0.56
    -6 2 -7 1.81 0.59
    -6 -2 -7 1.76 0.65
    6 2 7 1.77 0.38
    -6 -2 -7 2.22 0.43
    -6 -2 -7 1.6 0.53
    6 -2 7 1.82 0.43
    6 2 7 2.5 0.63
    -6 -2 -7 1.54 0.47
    -7 2 -7 3.74 0.79
    -7 -2 -7 2.68 0.68
    -7 -2 -7 3.34 0.84
    -7 -2 -7 2.74 0.62
    -7 -2 -7 3.59 0.57
    7 -2 7 3.27 0.62
    7 2 7 3.16 0.6
    7 2 7 3.52 0.72
    -7 2 -7 2.03 0.47
    -8 2 -7 0.12 0.21
    -8 2 -7 1.22 0.57
    -8 -2 -7 0.09 0.3
    -8 -2 -7 0.84 0.64
    -8 -2 -7 0.59 0.27
    8 -2 7 1.68 0.52
    8 2 7 0.68 0.38
    -8 -2 -7 0.94 0.45
    -9 2 -7 0.27 0.28
    -9 2 -7 0.27 0.39
    -9 -2 -7 -0.1 0.22
    9 2 7 0.38 0.27
    -9 -2 -7 -0.3 0.38
    9 -2 7 -0.2 0.22
    -9 -2 -7 0.06 0.18
    -10 2 -7 0.2 0.39
    -10 -2 -7 -0.34 0.4
    -10 -2 -7 0.09 0.18
    -10 2 -7 0.22 0.28
    10 -2 7 0.13 0.32
    10 2 7 0.02 0.25
    -10 -2 -7 0.36 0.31
    -11 -2 -7 7.17 1.25
    -11 2 -7 8.93 1.26
    11 -2 7 10.6 1.23
    11 2 7 10.41 1.2
    -11 2 -7 11.69 1.59
    -11 -2 -7 8.12 1.13
    -12 2 -7 1.24 0.55
    -12 2 -7 1.13 0.6
    -12 -2 -7 1.31 0.6
    12 -2 7 0.53 0.26
    12 2 7 0.94 0.44
    -12 -2 -7 0.98 0.44
    -13 2 -7 1.54 0.69
    -13 -2 -7 0.78 0.46
    13 -2 7 1.27 0.48
    -13 2 -7 2.34 0.74
    13 2 7 1.41 0.53
    -14 2 -7 5.18 1.09
    -14 -2 -7 4.09 1.07
    -14 2 -7 3.09 0.95
    14 -2 7 2.74 0.75
    14 2 7 4.4 0.93
    -15 2 -7 0.54 0.43
    -19 3 7 2.84 0.82
    -19 3 7 2.95 0.98
    -18 -3 7 3.33 0.96
    -18 3 7 5.13 1.04
    -18 -3 7 4.27 0.95
    -17 -3 7 13.79 1.86
    -17 3 7 12.96 1.56
    -17 -3 7 11.24 1.47
    17 3 -7 13.24 1.36
    -16 -3 7 5.8 1.16
    -16 3 7 8.44 1.22
    16 -3 -7 6.85 0.87
    -16 -3 7 7.51 1.15
    16 3 -7 7.12 0.99
    -15 -3 7 8.52 1.37
    -15 3 7 7.43 1.12
    15 3 -7 8.19 1.06
    15 -3 -7 8.63 0.92
    -15 -3 7 8.74 1.22
    -14 -3 7 10.33 1.44
    -14 3 7 9.21 1.16
    -14 -3 7 9.95 1.25
    14 3 -7 11.32 1.23
    14 -3 -7 9.69 0.92
    -13 -3 7 48.42 2.94
    -13 3 7 43.48 2.4
    13 -3 -7 46.58 1.87
    13 3 -7 45.87 2.39
    -13 -3 7 45.13 2.53
    -12 -3 7 47.52 2.78
    -12 3 7 44.64 2.31
    12 3 -7 48.52 2.45
    -12 -3 7 44.61 2.45
    12 -3 -7 49.2 1.79
    -11 -3 7 32.11 2.18
    -11 3 7 29.52 1.79
    11 -3 -7 31.75 1.31
    11 3 -7 29.67 1.86
    -11 -3 7 31.88 1.98
    -10 -3 7 15.41 1.45
    -10 3 7 17.47 1.3
    10 3 -7 18.23 1.43
    -10 -3 7 19.74 1.49
    10 -3 -7 16.72 0.86
    -10 -3 7 15.65 1.08
    -9 -3 7 2.86 0.61
    -9 -3 7 3.47 0.42
    9 -3 -7 3.94 0.81
    9 -3 -7 3.44 0.34
    -9 -3 7 4.1 0.69
    9 3 -7 3.3 0.62
    -9 -3 7 2.92 0.45
    -8 -3 7 6.13 0.63
    -8 -3 7 5.38 0.78
    -8 -3 7 5.77 0.44
    8 3 -7 6.4 0.84
    -8 -3 7 7.09 0.86
    8 -3 -7 6 0.96
    8 -3 -7 5.57 0.38
    -7 -3 7 168.22 4.12
    7 -3 -7 170.65 4.96
    -7 -3 7 176.49 3.99
    7 3 -7 167.41 4.11
    7 -3 -7 157.6 1.48
    7 -3 -7 168.05 1.42
    -7 -3 7 162.97 3.24
    -6 -3 7 24.55 1.47
    6 -3 -7 22.48 1.81
    -6 -3 7 23.98 1.42
    6 3 -7 23.6 1.48
    -6 -3 7 22.7 1.21
    5 3 -7 41.51 0.93
    5 -3 -7 42.1 2.47
    -5 -3 7 41.4 1.78
    5 3 -7 44.83 1.96
    -5 -3 7 40.61 1.67
    5 3 -7 42.81 1.82
    4 -3 -7 73.91 3.29
    4 3 -7 71.77 1.67
    -4 -3 7 67.38 2.19
    4 3 -7 73.82 2.42
    -4 -3 7 68.51 2.34
    4 3 -7 68.92 2.35
    3 -3 -7 63.29 3.07
    -3 -3 7 64.09 2.04
    3 3 -7 62.29 1.81
    3 3 -7 60.84 2.17
    -3 -3 7 57.65 2.13
    3 3 -7 61.02 2.24
    2 -3 -7 109.38 4.06
    -2 -3 7 107.26 2.51
    2 3 -7 104.32 2.52
    2 3 -7 109.6 2.79
    -2 -3 7 101.96 2.84
    2 3 -7 106.54 3.04
    -2 3 7 105.7 1.09
    2 3 -7 108.22 2.57
    1 -3 -7 68.82 3.26
    -1 -3 7 70.06 1.92
    -1 3 7 71.03 1.24
    1 3 -7 76.76 2.65
    1 3 -7 73.63 2.19
    1 3 -7 72.04 2.18
    -1 -3 7 74.9 2.44
    0 -3 7 44.24 1.42
    0 -3 -7 43.61 2.63
    0 3 -7 43.84 1.67
    0 3 7 42.81 1.16
    0 3 -7 43.47 2.08
    0 3 7 42.04 2.48
    0 3 -7 44.34 1.81
    0 -3 7 43.04 1.85
    0 -3 -7 43.08 2.13
    -1 3 -7 2.91 0.57
    -1 -3 -7 2.67 0.57
    1 -3 7 2.71 0.33
    -1 3 -7 2.63 0.43
    -1 -3 -7 2.71 0.51
    1 3 7 1.91 0.58
    -1 -3 -7 1.68 0.55
    1 3 7 2.55 0.33
    1 -3 7 3.16 0.52
    -2 -3 -7 0.04 0.18
    -2 3 -7 0.6 0.24
    2 -3 7 -0.07 0.13
    -2 -3 -7 0.62 0.31
    2 3 7 -0.05 0.13
    2 3 7 0.37 0.22
    -2 3 -7 0.21 0.18
    -2 -3 -7 0.09 0.25
    3 3 7 21.56 1.13
    -3 -3 -7 19.69 1.31
    -3 -3 -7 19.89 1.87
    3 -3 7 20.19 1.34
    -3 3 -7 22.88 1.19
    3 3 7 23.19 1.76
    -3 3 -7 22.06 1.67
    -3 -3 -7 23.62 1.72
    -4 -3 -7 57.62 2.32
    -4 -3 -7 53.8 3.12
    4 3 7 55.03 1.94
    -4 3 -7 57.7 1.88
    4 -3 7 56.25 2.27
    -4 3 -7 57.76 2.86
    4 3 7 59.81 2.8
    -4 -3 -7 59.91 2.87
    5 3 7 33.26 1.64
    -5 -3 -7 35.72 1.88
    -5 -3 -7 34.84 2.55
    5 -3 7 34.15 1.81
    -5 3 -7 36.03 2.32
    5 3 7 36.93 2.22
    -5 3 -7 35.39 1.5
    -5 -3 -7 36.69 2.01
    -5 3 -7 37.23 1.94
    -5 -3 -7 38.67 2.37
    -6 -3 -7 14 1.2
    -6 -3 -7 12.91 1.6
    6 -3 7 13.29 1.18
    6 3 7 13.45 1.11
    -6 3 -7 13.23 1.49
    6 3 7 14.07 1.41
    -6 3 -7 14.45 1.26
    -6 -3 -7 15.55 1.56
    -6 -3 -7 13.58 1.27
    -7 -3 -7 10.73 1.5
    -7 3 -7 12.96 1.49
    -7 -3 -7 11.96 1.22
    -7 -3 -7 10.88 1.09
    7 -3 7 11.59 1.15
    7 3 7 10.4 1.02
    7 3 7 12.23 1.35
    -7 3 -7 9.79 1.09
    -7 -3 -7 12.14 1.45
    -8 -3 -7 8.76 1.27
    -8 3 -7 7.58 1.23
    -8 -3 -7 8.27 1.35
    -8 -3 -7 7.78 0.95
    8 -3 7 7.83 0.96
    -8 -3 -7 9.12 1.08
    -8 3 -7 8.81 1.06
    8 3 7 7.97 0.94
    8 3 7 8.53 1.17
    -9 -3 -7 7.71 1.25
    -9 3 -7 5.97 1.11
    -9 -3 -7 6.52 1.24
    -9 3 -7 7.68 1.04
    -9 -3 -7 7.96 0.97
    9 3 7 6.58 0.9
    9 -3 7 7.92 0.99
    -9 -3 -7 6.32 0.94
    -10 3 -7 14.27 1.5
    -10 -3 -7 13.04 1.29
    -10 -3 -7 15.37 1.97
    10 -3 7 12.87 1.33
    10 3 7 12.28 1.28
    -10 -3 -7 12.24 1.32
    -10 3 -7 11.81 1.6
    -10 -3 -7 14.65 1.75
    -11 3 -7 0.3 0.22
    -11 -3 -7 -0.23 0.43
    -11 3 -7 -0.04 0.32
    -11 -3 -7 -0.09 0.32
    -11 -3 -7 0.26 0.22
    11 -3 7 0.13 0.35
    11 3 7 -0.14 0.24
    -12 3 -7 -0.01 0.25
    -12 -3 -7 0.82 0.4
    -12 3 -7 0.35 0.43
    -12 -3 -7 1.23 0.65
    12 -3 7 1.91 0.58
    12 3 7 0.66 0.4
    -13 3 -7 0.12 0.3
    -13 -3 -7 0.43 0.44
    -13 -3 -7 1.47 0.82
    13 -3 7 0.41 0.35
    13 3 7 0.27 0.33
    -13 3 -7 0.79 0.49
    -14 -3 -7 4.56 1.15
    14 3 7 5.82 1.04
    18 4 -7 1.48 0.46
    -17 -4 7 4.93 1.14
    17 4 -7 5.34 0.97
    -17 -4 7 3.8 0.94
    -16 -4 7 2.33 0.72
    -16 4 7 1.91 0.55
    -16 -4 7 1.54 0.58
    16 4 -7 2.14 0.6
    -15 -4 7 6.34 1.2
    -15 4 7 7.01 1.03
    -15 -4 7 7.36 1.22
    15 4 -7 6.99 1.07
    -14 -4 7 4.36 0.88
    -14 -4 7 4.8 1.02
    -14 4 7 3.3 0.68
    14 4 -7 4.61 0.89
    -13 -4 7 3.24 0.81
    -13 4 7 5.46 0.86
    13 4 -7 4.75 0.91
    -13 -4 7 4.73 0.92
    -12 -4 7 12.02 1.44
    -12 4 7 11.43 1.13
    12 4 -7 11.66 1.32
    -12 -4 7 11.87 1.38
    -11 -4 7 47.23 2.76
    -11 4 7 49.82 2.27
    11 4 -7 49.93 2.7
    -11 -4 7 54.57 2.83
    -10 -4 7 97.72 3.73
    -10 4 7 89.9 2.9
    10 4 -7 101.55 3.69
    -10 -4 7 98.62 3.67
    10 -4 -7 93.71 1.77
    -9 -4 7 63.38 2.87
    9 -4 -7 67.65 3.38
    9 4 -7 68.56 2.97
    -9 -4 7 68.51 2.96
    9 -4 -7 62.22 1.22
    -8 -4 7 21.9 1.61
    8 -4 -7 16.46 1.67
    8 4 -7 20.55 1.6
    -8 -4 7 23.49 1.67
    8 -4 -7 18.09 0.47
    -7 -4 7 0.94 0.27
    -7 -4 7 0.64 0.29
    7 -4 -7 0.76 0.35
    -7 -4 7 0.52 0.25
    7 4 -7 1.12 0.42
    -6 -4 7 27.75 1.63
    6 -4 -7 29.81 2.2
    6 4 -7 31.07 1.85
    -6 -4 7 27.44 1.71
    -6 -4 7 28.05 1.38
    -5 -4 7 -0.12 0.16
    -5 -4 7 0.17 0.2
    5 -4 -7 0.18 0.24
    5 4 -7 0.34 0.25
    5 4 -7 0.12 0.17
    -5 -4 7 0.09 0.23
    -4 -4 7 7.35 0.75
    -4 -4 7 8.04 0.87
    4 4 -7 6.28 0.81
    4 4 -7 7.28 0.79
    4 -4 -7 6.14 1
    3 4 -7 11.07 0.99
    3 -4 -7 9.57 1.29
    -3 -4 7 8.63 0.87
    3 4 -7 9.68 0.63
    3 4 -7 9.78 0.97
    -3 -4 7 9.71 0.95
    2 -4 -7 13.19 1.5
    -2 -4 7 11.91 0.97
    2 4 -7 11.86 1.02
    -2 -4 7 13.13 1.11
    2 4 -7 13.4 1.12
    2 4 -7 12.72 0.83
    1 -4 -7 26.02 2.13
    -1 -4 7 25.84 1.37
    1 4 -7 25.57 1.44
    1 4 -7 25.71 1.62
    1 4 -7 26.43 1.27
    -1 -4 7 25.44 1.53
    -1 -4 7 26.02 1.39
    -1 4 7 24.97 0.72
    0 -4 7 6.15 0.64
    0 4 -7 7.11 0.73
    0 4 7 5.88 0.44
    0 4 -7 6.74 0.69
    0 -4 -7 6.36 1.09
    0 4 7 7.66 1.14
    0 -4 7 6.39 0.78
    0 -4 -7 6.52 0.87
    0 -4 7 5.58 0.63
    0 4 -7 6.25 0.84
    1 -4 7 1.5 0.32
    -1 4 -7 2.86 0.46
    1 -4 7 2.13 0.47
    -1 -4 -7 1.55 0.44
    1 -4 7 1.65 0.32
    -1 4 -7 2.11 0.33
    1 4 7 2.8 0.67
    -1 -4 -7 3.39 0.83
    -1 4 -7 2.19 0.54
    -1 -4 -7 1.89 0.51
    2 -4 7 33.65 1.27
    -2 -4 -7 34.9 1.92
    -2 -4 -7 29.62 2.38
    -2 4 -7 28.41 1.14
    2 -4 7 32.99 1.8
    -2 4 -7 33.21 2.06
    2 4 7 33.33 2.28
    -2 4 -7 30.78 1.46
    -2 -4 -7 29.99 1.94
    2 -4 7 31.57 1.47
    -3 -4 -7 0.99 0.41
    -3 4 -7 1.18 0.45
    -3 4 -7 1.01 0.3
    -3 -4 -7 0.53 0.28
    -3 4 -7 0.76 0.19
    3 4 7 0.77 0.42
    -3 -4 -7 0.03 0.24
    3 -4 7 0.61 0.31
    -4 -4 -7 9.28 1.05
    -4 4 -7 11.39 0.87
    -4 4 -7 10 1.25
    4 4 7 10.41 1.25
    4 -4 7 8.71 0.98
    -4 -4 -7 9.03 1.16
    -4 -4 -7 8.92 1.39
    -5 -4 -7 22.74 1.66
    -5 -4 -7 22.85 2.21
    5 -4 7 23.27 1.62
    -5 4 -7 23.82 1.24
    -5 4 -7 23.08 1.98
    5 4 7 25.53 1.95
    -5 -4 -7 22.81 1.89
    -6 -4 -7 65.94 2.89
    -6 -4 -7 68.68 3.9
    6 -4 7 64.68 2.73
    -6 4 -7 68.32 2.07
    -6 4 -7 72.79 3.58
    -6 -4 -7 65.55 3.32
    6 4 7 71.83 3.29
    -7 -4 -7 -0.05 0.28
    -7 -4 -7 0.07 0.23
    -7 4 -7 0.01 0.34
    -7 -4 -7 0.09 0.2
    7 -4 7 0.16 0.24
    7 4 7 0.02 0.22
    -7 4 -7 -0.17 0.27
    -8 -4 -7 7.06 1.22
    -8 4 -7 7.14 1.23
    -8 -4 -7 6.02 0.92
    8 4 7 9.44 1.26
    -8 -4 -7 6.93 1.31
    8 -4 7 7.94 1.03
    -8 4 -7 6.55 0.91
    -9 -4 -7 16.75 1.56
    -9 -4 -7 16.28 2.03
    9 -4 7 15.08 1.43
    -9 4 -7 14.95 1.81
    9 4 7 19.22 1.84
    -9 4 -7 17.83 1.57
    -9 -4 -7 18.59 1.97
    -10 -4 -7 5.63 1.13
    -10 -4 -7 4.46 1.12
    -10 4 -7 4.96 1.11
    -10 -4 -7 5.87 0.96
    10 -4 7 5.23 0.89
    -11 -4 -7 2.71 0.82
    -11 4 -7 3.21 0.89
    -11 -4 -7 5.16 1.23
    -11 -4 -7 3.41 0.73
    11 -4 7 4.66 0.88
    11 4 7 4.33 0.82
    -12 -4 -7 1.59 0.66
    -12 4 -7 1.81 0.74
    -12 -4 -7 1.07 0.71
    12 -4 7 1.41 0.5
    12 4 7 1.57 0.58
    -13 -4 -7 0.66 0.56
    13 4 7 0.95 0.48
    -14 -4 -7 -0.61 0.57
    18 5 -7 0.96 0.5
    -17 -5 7 2.27 0.75
    17 5 -7 2.88 0.81
    -16 -5 7 8.07 1.42
    -16 -5 7 11.38 1.62
    16 5 -7 9.19 1.33
    -15 -5 7 0 0.35
    -15 -5 7 0.08 0.29
    15 5 -7 0.12 0.35
    -14 -5 7 0.51 0.41
    14 5 -7 -0.22 0.33
    -13 -5 7 7.71 1.26
    13 5 -7 7.24 1.18
    -13 -5 7 4.8 1.02
    -12 -5 7 10.93 1.42
    -12 5 7 13.59 1.21
    12 5 -7 14.12 1.59
    -12 -5 7 13.84 1.61
    -11 5 7 0.08 0.18
    11 5 -7 0.62 0.41
    -11 -5 7 -0.12 0.23
    -10 -5 7 4.95 0.91
    -10 -5 7 5.22 0.92
    -10 5 7 4.94 0.68
    10 5 -7 5.05 0.92
    -9 -5 7 17.71 1.57
    -9 5 7 14.4 1.08
    9 5 -7 14.79 1.51
    -9 -5 7 15.16 1.53
    -8 -5 7 3.69 0.72
    -8 -5 7 4.94 0.82
    8 -5 -7 3.98 0.86
    8 5 -7 5.17 0.88
    -7 -5 7 25.38 1.7
    7 -5 -7 27.16 2.25
    7 5 -7 26.59 1.96
    -7 -5 7 24.16 1.81
    -6 -5 7 0.57 0.26
    -6 -5 7 0.47 0.36
    6 5 -7 1.09 0.44
    6 -5 -7 0.02 0.35
    -5 -5 7 4.72 0.65
    -5 -5 7 6.59 0.91
    5 -5 -7 4.01 0.88
    5 5 -7 6.57 0.92
    5 5 -7 4.35 0.61
    -4 -5 7 11.14 0.95
    4 -5 -7 11.97 1.48
    -4 -5 7 10.18 1.08
    4 5 -7 12.33 1.24
    4 5 -7 11.56 1.01
    3 5 -7 0.58 0.14
    -3 -5 7 0.48 0.2
    -3 -5 7 0.45 0.18
    3 5 -7 0.57 0.14
    3 -5 -7 1.09 0.49
    -3 -5 7 0.38 0.25
    3 5 -7 1.17 0.42
    3 5 -7 1.01 0.34
    -2 -5 7 5.82 0.62
    2 5 -7 6.99 0.6
    -2 -5 7 7.68 0.9
    2 5 -7 7.05 0.91
    -2 -5 7 7.51 0.91
    2 -5 -7 5.93 1.08
    2 5 -7 7.14 0.89
    2 5 -7 6.09 0.55
    1 -5 -7 92.13 4.24
    -1 -5 7 92.99 2.93
    1 5 -7 99.94 3.16
    -1 5 7 88.69 1.53
    1 5 -7 92.76 3.23
    1 5 -7 88.17 2.3
    -1 -5 7 87.04 3.08
    0 -5 7 24.07 1.44
    0 -5 -7 22.79 2.14
    0 5 -7 25.03 1.53
    0 -5 7 21.9 1.54
    0 5 -7 24.8 1.74
    0 -5 -7 22.17 1.65
    -1 -5 -7 7.91 1.06
    1 -5 7 9.19 0.86
    -1 5 -7 7.68 0.83
    1 -5 7 7.73 0.95
    -1 5 -7 8.64 1.07
    -1 -5 -7 7.5 1.25
    1 5 7 8.46 1.26
    -1 -5 -7 8.33 1.04
    2 -5 7 14.25 1
    -2 -5 -7 13.25 1.34
    -2 -5 -7 14.45 1.74
    -2 5 -7 14.41 1.08
    2 -5 7 15.39 1.33
    -2 5 -7 17.16 1.57
    2 5 7 16.25 1.7
    -2 -5 -7 15 1.44
    -3 5 -7 3.17 0.73
    -3 5 -7 4.4 0.6
    -3 -5 -7 3.19 0.66
    3 -5 7 3.42 0.66
    -3 -5 -7 3.27 0.88
    3 5 7 3.85 0.83
    -3 -5 -7 2.72 0.7
    -4 -5 -7 1.94 0.58
    -4 5 -7 1.63 0.59
    4 -5 7 2.28 0.56
    -4 5 -7 1.57 0.36
    -4 -5 -7 2.42 0.64
    4 5 7 1.59 0.58
    -4 -5 -7 2.15 0.68
    -5 -5 -7 17.85 1.62
    -5 -5 -7 18.41 2.11
    5 -5 7 17.5 1.48
    -5 5 -7 20.24 1.92
    5 5 7 16.54 1.65
    -5 5 -7 19.1 1.15
    -5 -5 -7 18.55 1.79
    -6 -5 -7 2.46 0.71
    -6 5 -7 4.49 0.97
    -6 -5 -7 1.91 0.59
    6 -5 7 1.74 0.48
    6 5 7 3.29 0.76
    -6 -5 -7 3.55 0.96
    -7 -5 -7 0.28 0.3
    -7 5 -7 0.84 0.44
    -7 -5 -7 0.68 0.39
    7 -5 7 0.21 0.22
    7 5 7 0.14 0.3
    -7 -5 -7 0.34 0.45
    -8 -5 -7 0.83 0.45
    -8 5 -7 0.92 0.4
    -8 -5 -7 1.06 0.45
    8 -5 7 0.98 0.39
    8 5 7 1.32 0.53
    -8 -5 -7 1.42 0.6
    -9 -5 -7 -0.34 0.47
    -9 5 -7 0.78 0.47
    -9 -5 -7 0.68 0.46
    9 -5 7 0.78 0.41
    9 5 7 0.31 0.33
    -9 -5 -7 -0.14 0.49
    -10 -5 -7 0.13 0.3
    -10 5 -7 0.34 0.52
    -10 -5 -7 -0.24 0.3
    10 -5 7 -0.1 0.25
    -10 -5 -7 0.13 0.38
    -11 -5 -7 1.31 0.71
    -11 -5 -7 1.04 0.63
    -11 5 -7 0.6 0.35
    -11 -5 -7 0.71 0.38
    11 -5 7 0.69 0.39
    -12 -5 -7 3.67 1.21
    -13 -5 -7 0.54 0.52
    13 5 7 -0.3 0.32
    -16 -6 7 1.28 0.67
    -15 -6 7 0.47 0.33
    15 6 -7 0.13 0.34
    -14 -6 7 -0.02 0.31
    14 6 -7 -0.37 0.27
    -13 -6 7 8.18 1.3
    -13 -6 7 7.77 1.34
    13 6 -7 9.78 1.44
    -12 -6 7 -0.13 0.28
    12 6 -7 0.87 0.55
    -12 -6 7 0.68 0.52
    -11 -6 7 21.42 1.94
    11 6 -7 26.19 2.25
    -11 -6 7 20.4 2.02
    -10 -6 7 0.23 0.26
    10 6 -7 0.19 0.42
    -10 -6 7 0.46 0.42
    -9 -6 7 0.1 0.27
    9 6 -7 0.19 0.34
    -9 -6 7 0.28 0.26
    -8 -6 7 40.55 2.35
    8 -6 -7 40.18 2.88
    8 6 -7 47.22 2.86
    -8 -6 7 41.89 2.67
    -7 -6 7 0.2 0.21
    7 6 -7 0.51 0.38
    7 -6 -7 0.69 0.54
    -7 -6 7 0.06 0.31
    -6 -6 7 74.06 2.86
    6 -6 -7 76.88 3.96
    6 6 -7 80.52 3.57
    -6 -6 7 76.91 3.41
    -5 -6 7 6.91 0.83
    5 6 -7 7.67 1.1
    -5 -6 7 7.07 1.01
    5 6 -7 6.95 0.79
    5 -6 -7 7 1.23
    -4 -6 7 -0.02 0.22
    -4 -6 7 0 0.26
    4 6 -7 0 0.21
    4 -6 -7 -0.2 0.32
    4 6 -7 -0.05 0.16
    -3 -6 7 7.01 0.74
    -3 -6 7 8.48 1.07
    3 6 -7 8.64 1.16
    3 -6 -7 7.73 1.25
    3 6 -7 7.71 0.9
    2 -6 -7 39.04 2.84
    -2 -6 7 36.49 2.11
    2 6 -7 37.75 2.2
    -2 -6 7 36.95 2.17
    2 6 -7 36.53 2.02
    1 -6 -7 15.6 1.82
    -1 -6 7 17.1 1.41
    1 6 -7 18.25 1.52
    -1 -6 7 14.39 1.36
    1 6 -7 17.14 1.46
    0 -6 -7 29.79 2.56
    0 -6 7 26.48 1.69
    0 6 -7 30.55 1.85
    0 -6 7 28.92 1.92
    0 6 -7 31.07 2.08
    0 6 7 30.08 2.53
    -1 6 -7 1.74 0.54
    -1 -6 -7 2.02 0.61
    1 -6 7 2.06 0.47
    1 -6 7 1.81 0.53
    -1 -6 -7 2.06 0.7
    -1 6 -7 2.59 0.56
    1 6 7 1.78 0.64
    -1 -6 -7 1.7 0.57
    -2 -6 -7 9.1 1.2
    -2 6 -7 7.48 0.86
    -2 -6 -7 7.44 1.33
    -2 6 -7 9.75 1.27
    2 6 7 8.84 1.35
    2 -6 7 8.23 1.06
    -2 -6 -7 7.06 1.03
    -3 6 -7 -0.06 0.27
    -3 -6 -7 -0.23 0.3
    3 -6 7 0.73 0.41
    -3 -6 -7 0.48 0.41
    -3 6 -7 0.34 0.23
    3 6 7 0.15 0.2
    -3 -6 -7 -0.02 0.24
    -4 -6 -7 1.55 0.57
    -4 6 -7 1.54 0.54
    -4 6 -7 2.21 0.46
    -4 -6 -7 1.63 0.52
    -4 -6 -7 2.68 0.8
    4 6 7 1.83 0.55
    4 -6 7 2.49 0.61
    -5 -6 -7 12.37 1.47
    5 -6 7 11.95 1.31
    -5 6 -7 12.93 1.6
    5 6 7 17.13 1.75
    -5 -6 -7 11.9 1.77
    -5 -6 -7 15.95 1.71
    -6 6 -7 6.75 1.21
    -6 -6 -7 5.26 0.98
    -6 -6 -7 4.73 0.95
    6 6 7 7.75 1.16
    6 -6 7 6.85 1.01
    -6 -6 -7 6.71 1.37
    -7 -6 -7 0.32 0.36
    -7 6 -7 0.7 0.54
    7 -6 7 -0.18 0.24
    -7 -6 -7 -0.14 0.33
    -7 -6 -7 0.18 0.33
    7 6 7 0.06 0.22
    -8 6 -7 0.53 0.43
    -8 -6 -7 0.26 0.33
    -8 -6 -7 1.19 0.52
    8 -6 7 0.78 0.42
    8 6 7 0.82 0.41
    -8 -6 -7 0.61 0.52
    -9 6 -7 0.05 0.37
    -9 -6 -7 0.06 0.3
    -9 -6 -7 -0.23 0.36
    9 -6 7 0.51 0.36
    9 6 7 0.48 0.55
    -9 -6 -7 0.25 0.43
    -10 -6 -7 0.36 0.3
    -10 -6 -7 -0.66 0.44
    10 -6 7 0.39 0.38
    -10 -6 -7 0.16 0.38
    -11 -6 -7 0.12 0.45
    -12 -6 -7 0.8 0.48
    -15 -7 7 1.44 0.75
    -14 -7 7 0.16 0.33
    -13 -7 7 -1 0.51
    -12 -7 7 0.61 0.4
    12 7 -7 0.77 0.51
    -12 -7 7 0.55 0.55
    -11 -7 7 0.31 0.32
    11 7 -7 1.15 0.59
    -11 -7 7 0.31 0.28
    10 7 -7 0.74 0.36
    -10 -7 7 0.83 0.44
    9 7 -7 1.46 0.59
    -9 -7 7 0.21 0.37
    8 7 -7 0.07 0.35
    -8 -7 7 -0.05 0.28
    7 -7 -7 1.91 0.71
    7 7 -7 2.74 0.76
    -7 -7 7 2.83 0.74
    6 7 -7 0.32 0.33
    -6 -7 7 0.04 0.25
    -5 -7 7 1.44 0.5
    5 7 -7 2.47 0.7
    5 -7 -7 0.83 0.52
    -4 -7 7 1.67 0.55
    4 7 -7 1.39 0.49
    4 -7 -7 2.35 0.75
    -3 -7 7 5.19 0.91
    3 -7 -7 5.04 1.07
    3 7 -7 5.92 0.99
    -2 -7 7 9.63 1.2
    2 7 -7 9.39 1.2
    2 -7 -7 7.58 1.3
    2 7 -7 9.35 1.07
    -1 -7 7 3.66 0.73
    1 -7 -7 3.46 0.92
    1 7 -7 3.4 0.73
    1 7 -7 3.42 0.7
    -1 -7 7 3.76 0.79
    0 7 -7 1.73 0.54
    0 -7 7 1.83 0.53
    0 -7 7 1.16 0.43
    0 -7 -7 0.75 0.38
    0 7 -7 1.77 0.55
    0 7 7 0.7 0.55
    -1 -7 -7 22.77 2.02
    1 -7 7 18.09 1.49
    -1 -7 -7 18.64 2.13
    -1 7 -7 21.93 1.67
    1 -7 7 17.32 1.61
    -1 7 -7 20.19 1.82
    1 7 7 19.21 2.09
    -2 7 -7 7.54 1.17
    -2 -7 -7 6.7 1.13
    -2 -7 -7 7.31 1.37
    2 7 7 7.8 1.32
    -2 7 -7 5.84 0.83
    2 -7 7 5.9 0.98
    -2 -7 -7 6.19 1
    -3 7 -7 0.73 0.44
    -3 -7 -7 0.68 0.46
    3 -7 7 0.05 0.23
    3 7 7 0.49 0.37
    -3 -7 -7 0.21 0.32
    -3 7 -7 0.51 0.2
    -3 -7 -7 0.21 0.25
    -4 7 -7 0.07 0.27
    -4 -7 -7 0.01 0.22
    4 -7 7 0.08 0.22
    -4 -7 -7 0.72 0.49
    4 7 7 -0.08 0.3
    -4 -7 -7 -0.06 0.32
    -5 -7 -7 0.38 0.34
    -5 7 -7 -0.42 0.37
    -5 -7 -7 -0.38 0.36
    5 -7 7 0.56 0.42
    -5 -7 -7 0.29 0.37
    5 7 7 0.36 0.33
    -6 7 -7 -0.06 0.27
    6 -7 7 -0.38 0.33
    -6 -7 -7 -0.59 0.41
    -6 -7 -7 -0.53 0.4
    -6 -7 -7 0.26 0.39
    6 7 7 0.04 0.28
    -7 -7 -7 1.58 0.62
    -7 7 -7 1.95 0.7
    -7 -7 -7 0.77 0.34
    7 -7 7 1.44 0.52
    7 7 7 0.27 0.29
    -8 7 -7 1.78 0.72
    -8 -7 -7 1.23 0.57
    8 -7 7 0.95 0.53
    -8 -7 -7 0.24 0.34
    -9 -7 -7 -0.07 0.44
    9 -7 7 0.91 0.49
    -9 -7 -7 0.45 0.35
    -10 -8 7 1.36 0.61
    9 8 -7 0.28 0.32
    -9 -8 7 -0.12 0.33
    8 8 -7 0.21 0.39
    -8 -8 7 -0.22 0.3
    7 8 -7 5.23 1.09
    -7 -8 7 4.25 1
    6 -8 -7 0.13 0.27
    -6 -8 7 0.24 0.34
    6 8 -7 0.78 0.5
    -5 -8 7 3.83 0.93
    5 -8 -7 3.64 0.96
    5 8 -7 4.52 1.02
    -4 -8 7 0.12 0.32
    4 -8 -7 -0.27 0.36
    4 8 -7 0.58 0.46
    -3 -8 7 5.44 1.01
    3 -8 -7 5.77 1.18
    3 8 -7 6.57 1.1
    -2 -8 7 0.51 0.42
    2 8 -7 1.42 0.55
    2 -8 -7 0.32 0.39
    1 8 -7 9.45 1.26
    -1 -8 7 7.21 1.09
    1 -8 -7 7.12 1.34
    0 -8 7 2.01 0.61
    0 -8 -7 2.65 0.87
    0 8 -7 3.33 0.75
    0 8 7 1.16 0.58
    -1 8 -7 0.61 0.33
    -1 -8 -7 -0.59 0.45
    1 -8 7 0.11 0.24
    -1 8 -7 0.43 0.32
    1 8 7 0.35 0.33
    -2 8 -7 0.01 0.26
    -2 -8 -7 -0.25 0.4
    2 -8 7 0.12 0.34
    2 8 7 0.26 0.32
    -2 -8 -7 0.05 0.29
    -3 8 -7 0.14 0.38
    -3 -8 -7 1.12 0.57
    3 8 7 0.18 0.24
    3 -8 7 0.37 0.24
    -4 8 -7 1.61 0.67
    -4 -8 -7 1.89 0.69
    4 -8 7 1.54 0.59
    -5 8 -7 0.52 0.45
    -5 -8 -7 0.87 0.6
    5 -8 7 0.64 0.39
    -6 8 -7 0.35 0.39
    6 -8 7 0.11 0.29
    -6 -9 7 0.12 0.31
    -5 -9 7 1.27 0.56
    4 9 -7 0.89 0.51
    -4 -9 7 1.17 0.53
    4 -9 -7 1.53 0.69
    -3 -9 7 1.45 0.59
    3 9 -7 2.39 0.74
    -2 -9 7 0.97 0.49
    2 9 -7 0.93 0.53
    1 9 -7 0.28 0.33
    0 9 -7 4.02 0.86
    2 -9 7 1.16 0.49
    -20 0 8 1.28 0.6
    -19 0 8 1.58 0.62
    -18 0 8 0.88 0.42
    -17 0 8 2.73 0.79
    -16 0 8 1.63 0.64
    -15 0 8 55.35 3.18
    15 0 -8 54.93 2.1
    -14 0 8 45.81 2.75
    14 0 -8 47.72 1.93
    -13 0 8 73.32 3.36
    13 0 -8 74.06 2.37
    -12 0 8 24.72 1.87
    12 0 -8 27.35 1.42
    -11 0 8 98.71 3.53
    11 0 -8 100.65 2.68
    -10 0 8 0.45 0.33
    10 0 -8 0.08 0.25
    9 0 -8 15.81 1.28
    9 0 -8 17.77 1.11
    8 0 -8 241.02 4.92
    8 0 -8 239.32 3.97
    7 0 -8 273.64 5.23
    7 0 -8 277.83 4.23
    6 0 -8 0.14 0.11
    6 0 -8 -0.14 0.23
    5 0 -8 17.77 1.39
    5 0 -8 18.09 0.92
    5 0 -8 19.53 1.16
    4 0 -8 698.6 8.78
    -4 0 8 697.88 5.71
    4 0 -8 714.07 6.91
    4 0 -8 703.84 5.55
    3 0 -8 395.08 6.7
    -3 0 8 401.19 4.38
    3 0 -8 411.43 5.31
    -3 0 8 391.16 6.34
    3 0 -8 395.8 4.12
    2 0 -8 74.02 2.94
    2 0 -8 73.64 2.71
    -2 0 8 75.97 1.92
    2 0 -8 78.3 1.85
    -2 0 8 76.21 2.79
    2 0 -8 77.45 2.39
    1 0 -8 168.69 4.5
    -1 0 8 174.17 2.94
    1 0 -8 172.34 4.17
    -1 0 8 175.08 4.11
    1 0 -8 176.5 3.66
    0 0 -8 4.7 0.8
    0 0 8 5.83 0.42
    0 0 8 6.58 0.6
    0 0 -8 6.48 0.83
    0 0 8 5.65 0.76
    1 0 8 19.55 1.05
    1 0 8 18.36 0.7
    -1 0 -8 18.3 1.53
    1 0 8 17.96 1.31
    -1 0 -8 16.26 1.3
    -1 0 -8 18.11 1.39
    -2 0 -8 0.48 0.34
    2 0 8 0.26 0.09
    -2 0 -8 0.2 0.17
    2 0 8 0.61 0.26
    2 0 8 0.45 0.25
    -2 0 -8 0.47 0.26
    3 0 8 0.29 0.19
    3 0 8 0.09 0.24
    -3 0 -8 0.2 0.2
    -3 0 -8 -0.01 0.18
    -4 0 -8 1.09 0.39
    4 0 8 0.97 0.34
    4 0 8 0.75 0.34
    -4 0 -8 0.68 0.36
    5 0 8 20.21 1.32
    -5 0 -8 22.58 1.69
    5 0 8 18.87 1.55
    -5 0 -8 21.13 1.7
    6 0 8 15.01 1.2
    -6 0 -8 14.31 1.4
    -6 0 -8 14.56 1.44
    -7 0 -8 7.09 1.06
    -7 0 -8 6.76 0.43
    7 0 8 5.41 0.76
    -7 0 -8 6.83 1
    8 0 8 32.34 1.89
    -8 0 -8 35.17 2.33
    -8 0 -8 32.57 2.33
    -9 0 -8 6.51 1.04
    -9 0 -8 7.37 1.16
    9 0 8 9.77 1.08
    10 0 8 23.51 1.76
    -10 0 -8 24.36 2.09
    -10 0 -8 23.67 2.13
    -11 0 -8 1.57 0.61
    -11 0 -8 0.12 0.27
    11 0 8 1.12 0.46
    -12 0 -8 -0.04 0.25
    -12 0 -8 0.67 0.5
    12 0 8 1.01 0.51
    13 0 8 14.34 1.52
    -13 0 -8 12.14 1.62
    -13 0 -8 12.33 1.73
    -14 0 -8 0.5 0.47
    -14 0 -8 0.3 0.29
    -15 0 -8 3.26 0.95
    -21 1 8 0.9 0.57
    -20 1 8 0.85 0.57
    -20 1 8 0.61 0.57
    -19 -1 8 0.88 0.52
    -19 1 8 1.67 0.68
    -18 -1 8 0.39 0.55
    -18 1 8 0.93 0.54
    -17 -1 8 6.98 1.25
    -17 1 8 5.63 1.09
    -16 -1 8 0.37 0.34
    -16 1 8 0.09 0.22
    16 1 -8 0.48 0.27
    15 1 -8 5.46 0.72
    -15 -1 8 5.09 1
    -15 1 8 5.92 1.04
    -14 -1 8 31.03 2.34
    -14 1 8 30.72 2.2
    14 1 -8 30.84 1.67
    14 -1 -8 30.27 1.53
    13 -1 -8 0.11 0.2
    13 1 -8 -0.09 0.22
    -13 -1 8 0.25 0.38
    -13 1 8 -0.03 0.21
    12 1 -8 5.03 0.65
    -12 1 8 7.31 1.01
    -12 -1 8 7.35 1.05
    12 -1 -8 6 0.68
    11 1 -8 2.73 0.5
    -11 -1 8 3.83 0.73
    -11 1 8 3.4 0.65
    11 -1 -8 3.03 0.5
    -10 -1 8 21 1.61
    -10 1 8 19.83 1.45
    10 1 -8 18.82 1.2
    10 -1 -8 19.38 1.18
    -9 -1 8 19.54 1.47
    9 -1 -8 15.7 1.39
    9 1 -8 16.37 1.11
    9 -1 -8 16.79 1.11
    8 1 -8 35.3 1.69
    8 -1 -8 37.44 2.11
    -8 -1 8 33.64 1.86
    8 1 -8 38.62 1.66
    8 -1 -8 35.21 1.29
    8 -1 -8 39.17 1.68
    7 1 -8 315.62 5
    7 -1 -8 305.79 6.04
    -7 -1 8 303.05 5.45
    7 1 -8 315.49 4.63
    7 -1 -8 300.49 3.51
    7 -1 -8 313.4 4.77
    6 1 -8 297.68 4.96
    6 -1 -8 296.89 6
    -6 -1 8 301.89 5.2
    6 1 -8 301.23 4.45
    6 -1 -8 298.57 4.73
    6 -1 -8 301.33 3.31
    -5 -1 8 -0.16 0.26
    5 -1 -8 -0.21 0.29
    5 1 -8 0.66 0.3
    5 -1 -8 -0.1 0.13
    5 -1 -8 -0.14 0.29
    5 1 -8 0.01 0.21
    4 -1 -8 261.93 4.51
    4 -1 -8 252.35 5.66
    4 1 -8 248.18 4.82
    -4 -1 8 253.37 4.5
    -4 -1 8 245.9 3.79
    4 -1 -8 247.56 2.75
    4 1 -8 260.1 4.03
    -4 1 8 252.29 2.94
    -4 -1 8 245.9 4.55
    3 -1 -8 34.58 2.13
    3 1 -8 34.11 1.82
    3 -1 -8 34.96 1.04
    -3 1 8 37 1.15
    3 1 -8 37.91 1.92
    -3 -1 8 37.04 1.71
    3 1 -8 35.92 1.51
    -3 -1 8 33.73 1.42
    2 -1 -8 55.91 2.73
    2 1 -8 58.48 2.44
    -2 -1 8 59.16 1.89
    -2 1 8 60.44 1.5
    2 -1 -8 58.94 1.42
    2 1 -8 57.19 2.36
    2 1 -8 61.67 1.99
    -2 1 8 59.82 2.7
    -2 -1 8 59.58 2.14
    1 1 -8 17.86 1.34
    -1 1 8 18.43 0.95
    1 -1 -8 20.42 1.67
    1 1 -8 16.4 1.33
    -1 -1 8 17.27 1.02
    1 -1 -8 16.01 0.79
    -1 1 8 18.51 0.87
    1 1 -8 18.75 1.11
    -1 1 8 18.51 1.5
    -1 -1 8 17.3 1.15
    0 1 8 48.99 1.53
    0 -1 -8 49.68 2.65
    0 1 -8 48.12 2.28
    0 -1 8 49.13 1.74
    0 1 8 50.33 1.49
    0 -1 -8 51.05 1.55
    0 -1 -8 49.36 2.28
    0 1 -8 51.72 2.3
    0 1 8 53.95 2.47
    0 1 -8 53.28 1.92
    0 -1 8 52.23 2.05
    0 -1 -8 47.83 2.26
    -1 -1 -8 3.5 0.74
    -1 1 -8 3.49 0.65
    1 -1 8 3.95 0.59
    1 1 8 3.52 0.41
    -1 1 -8 2.38 0.4
    1 1 8 3.13 0.4
    1 -1 8 2.77 0.44
    1 1 8 4.38 0.73
    -1 -1 -8 3.43 0.62
    -1 1 -8 3.55 0.63
    -1 -1 -8 4.23 0.7
    -2 -1 -8 0.4 0.33
    -2 1 -8 -0.13 0.32
    2 1 8 0.3 0.15
    2 -1 8 0.41 0.18
    2 1 8 0.33 0.17
    2 1 8 0.92 0.37
    2 -1 8 0.73 0.33
    -2 -1 -8 0.24 0.21
    -2 1 -8 0.47 0.27
    -2 1 -8 0.47 0.28
    -2 -1 -8 0.38 0.28
    -3 1 -8 84.83 3.14
    3 1 8 82.61 1.89
    -3 -1 -8 84.69 3.61
    3 -1 8 80.92 2.48
    3 1 8 82.31 2.31
    -3 -1 -8 78.56 2.97
    3 1 8 84.12 3.1
    3 -1 8 89.36 3.05
    -3 1 -8 83.54 3.07
    -3 -1 -8 88.57 3.31
    -4 -1 -8 13.09 0.75
    4 1 8 12.69 0.71
    -4 -1 -8 12.92 1.44
    4 -1 8 13.8 1.06
    -4 -1 -8 12.26 1.21
    -4 1 -8 13.32 1.29
    4 1 8 14.42 1.01
    4 1 8 15.41 1.36
    -4 1 -8 13.55 1.28
    -4 -1 -8 13.18 1.34
    -5 -1 -8 55.56 1.61
    -5 -1 -8 54.51 3.03
    5 1 8 53.61 2.07
    -5 -1 -8 55.1 2.61
    -5 1 -8 55.7 2.72
    5 1 8 56.8 2.69
    5 -1 8 57.58 2.25
    -5 1 -8 58.07 2.72
    -5 -1 -8 55.89 2.82
    -6 1 -8 105.63 3.9
    -6 -1 -8 108.5 2.36
    6 1 8 102.88 3.03
    -6 -1 -8 106.37 3.71
    6 1 8 109.88 3.89
    6 -1 8 107.95 3.21
    -6 1 -8 102.64 3.76
    -6 -1 -8 108.45 4.04
    -7 -1 -8 22.97 1.14
    7 -1 8 21.6 1.5
    7 1 8 24.43 1.56
    -7 -1 -8 24.46 1.84
    -7 1 -8 22.71 1.88
    -7 1 -8 23.98 1.88
    -7 -1 -8 21.78 1.89
    -8 -1 -8 37.93 1.53
    8 -1 8 39.49 2.12
    8 1 8 37.77 2.03
    -8 -1 -8 37.61 2.35
    -8 1 -8 40.41 2.58
    -8 1 -8 39.09 2.49
    -8 -1 -8 40.64 2.69
    -9 1 -8 4.91 0.94
    -9 -1 -8 5.69 1.1
    9 -1 8 4.05 0.73
    9 1 8 5.35 0.8
    -9 1 -8 4.95 0.94
    -9 -1 -8 5.59 0.95
    -10 1 -8 -0.01 0.35
    -10 -1 -8 0.35 0.26
    -10 1 -8 -0.08 0.33
    10 -1 8 -0.11 0.22
    10 1 8 0.06 0.19
    -10 -1 -8 -0.11 0.21
    -11 1 -8 -0.21 0.33
    -11 -1 -8 0.18 0.26
    -11 1 -8 0.92 0.53
    11 -1 8 0.21 0.21
    11 1 8 0.54 0.35
    -11 -1 -8 0.49 0.33
    -12 1 -8 1.91 0.73
    -12 1 -8 2.15 0.69
    -12 -1 -8 3.25 0.89
    -12 -1 -8 2.09 0.68
    12 -1 8 2.95 0.69
    12 1 8 1.94 0.56
    -13 1 -8 0.85 0.53
    -13 1 -8 0.12 0.26
    -13 -1 -8 0.84 0.53
    13 -1 8 0.28 0.34
    13 1 8 1.62 0.59
    -13 -1 -8 1.22 0.54
    -14 1 -8 0.79 0.63
    -14 1 -8 0.51 0.34
    -20 2 8 0.51 0.46
    -20 2 8 0.8 0.55
    -19 -2 8 3.94 1.04
    -19 2 8 4.67 1.07
    -19 -2 8 6.13 1.07
    -18 -2 8 2.07 0.62
    -18 2 8 2.22 0.76
    -18 -2 8 2.77 0.72
    17 2 -8 0.75 0.29
    -17 -2 8 0.88 0.41
    -17 2 8 1.59 0.64
    -17 -2 8 1.19 0.46
    -16 -2 8 1.02 0.55
    -16 2 8 0.98 0.49
    -16 -2 8 0.94 0.39
    16 2 -8 0.8 0.36
    -15 2 8 10.67 1.35
    -15 -2 8 9.62 1.4
    15 2 -8 9.3 1.01
    -14 -2 8 0.09 0.35
    -14 2 8 0.4 0.37
    14 2 -8 -0.34 0.32
    -13 -2 8 53.15 3.02
    -13 2 8 47.69 2.58
    13 2 -8 53.24 2.32
    -12 -2 8 5.63 0.96
    -12 2 8 4.12 0.74
    12 2 -8 4.44 0.68
    -11 -2 8 8.1 1.09
    -11 2 8 7.49 0.93
    11 2 -8 8.11 0.88
    -10 -2 8 11.81 1.26
    10 -2 -8 14.11 1.44
    -10 -2 8 12.9 1.11
    10 2 -8 13.84 1.13
    -9 -2 8 11.24 1.16
    9 -2 -8 12.92 1.34
    -9 -2 8 11.27 1
    9 2 -8 12 1.02
    -8 -2 8 0.52 0.25
    8 -2 -8 0.54 0.29
    8 -2 -8 0.35 0.13
    -8 -2 8 0.02 0.13
    8 2 -8 -0.02 0.23
    7 2 -8 26.48 1.21
    7 -2 -8 24.68 1.85
    -7 -2 8 23.24 1.26
    7 2 -8 24.98 1.41
    7 -2 -8 24.73 0.83
    6 2 -8 19.51 1.07
    6 -2 -8 17.9 1.59
    -6 -2 8 18.73 1.07
    6 -2 -8 19.09 0.62
    6 2 -8 18.02 1.18
    -6 -2 8 19.11 1.11
    5 -2 -8 48.11 0.87
    5 -2 -8 47.93 2.61
    5 2 -8 48.77 1.81
    5 2 -8 48.71 1.88
    -5 -2 8 48.56 1.68
    4 2 -8 0.08 0.14
    -4 -2 8 0.41 0.2
    -4 -2 8 0.13 0.15
    4 -2 -8 0.59 0.33
    4 -2 -8 0.28 0.07
    4 2 -8 0.5 0.16
    -4 -2 8 0.03 0.09
    4 2 -8 0.29 0.23
    3 -2 -8 65.93 3.12
    3 2 -8 70.18 2.4
    -3 -2 8 67.75 1.79
    -3 -2 8 68.67 2.21
    -3 2 8 73.36 1.3
    3 2 -8 70.37 2.16
    3 -2 -8 71.82 1.21
    3 2 -8 69.74 2.57
    -3 -2 8 72.95 2
    -2 -2 8 6.72 0.53
    2 2 -8 6.16 0.73
    2 2 -8 5.69 0.61
    -2 2 8 6.78 0.43
    2 2 -8 6.52 0.8
    -2 -2 8 7.26 0.66
    2 -2 -8 6.93 1.03
    -2 -2 8 5.97 0.67
    -1 -2 8 9.43 0.83
    1 -2 -8 10.62 1.27
    -1 -2 8 9.51 0.58
    1 2 -8 11.44 1.03
    1 2 -8 9.44 0.8
    1 2 -8 9.05 0.95
    -1 2 8 9.94 0.56
    -1 2 8 10.28 1.21
    -1 -2 8 9.49 0.79
    0 2 -8 6.46 0.66
    0 -2 8 6.55 0.41
    0 -2 8 6.89 0.72
    0 2 8 6.43 0.5
    0 2 -8 7.09 0.87
    0 -2 8 6.31 0.7
    0 2 8 6.55 0.97
    0 -2 -8 8.01 1.17
    0 -2 -8 5.7 0.8
    -1 -2 -8 192.9 5.58
    1 -2 8 190.05 3.81
    1 2 8 193.58 2.97
    -1 2 -8 196.84 3.62
    -1 2 -8 196.66 4.63
    1 2 8 185.92 4.94
    -1 -2 -8 186.7 4.71
    -2 -2 -8 6.64 1.07
    2 2 8 5.71 0.56
    2 -2 8 5.48 0.68
    -2 2 -8 5.85 0.66
    2 2 8 6.02 0.89
    -2 -2 -8 5.29 0.78
    -2 2 -8 6.4 0.88
    -2 -2 -8 5.66 0.84
    -3 -2 -8 1.22 0.42
    -3 2 -8 1.5 0.43
    -3 -2 -8 1.25 0.47
    -3 2 -8 0.94 0.28
    -3 -2 -8 1.46 0.3
    3 -2 8 1.18 0.3
    3 2 8 0.94 0.25
    3 2 8 1.07 0.4
    -3 -2 -8 0.84 0.36
    -3 2 -8 0.3 0.19
    -4 -2 -8 17.62 1.09
    -4 -2 -8 14.5 1.61
    4 2 8 16.49 1.09
    4 -2 8 16.05 1.2
    -4 -2 -8 16.86 1.43
    -4 2 -8 17.04 1.52
    4 2 8 16.29 1.47
    -4 2 -8 16.17 1.13
    -4 2 -8 17.2 1.41
    -4 -2 -8 17.15 1.55
    -5 2 -8 14.93 1.49
    -5 -2 -8 12.43 0.95
    -5 -2 -8 14.67 1.65
    5 -2 8 14.35 1.19
    5 2 8 14.93 1.1
    -5 -2 -8 14.02 1.32
    5 2 8 17.28 1.53
    -5 2 -8 14.45 1.34
    -5 -2 -8 15.1 1.51
    -6 -2 -8 17.11 1.14
    -6 -2 -8 17.61 1.87
    6 -2 8 15.9 1.28
    6 2 8 17.25 1.25
    -6 -2 -8 17.47 1.5
    -6 2 -8 17.35 1.65
    6 2 8 18.35 1.62
    -6 -2 -8 15.28 1.57
    -6 2 -8 14.23 1.37
    -7 -2 -8 12.09 0.99
    -7 -2 -8 12.97 1.65
    7 -2 8 13.58 1.26
    7 2 8 15.12 1.53
    7 2 8 12.03 1.11
    -7 -2 -8 12.94 1.34
    -7 2 -8 11.65 1.43
    -7 2 -8 13.13 1.36
    -7 -2 -8 11.26 1.42
    -8 -2 -8 45.91 2
    -8 -2 -8 49.89 3.32
    8 -2 8 46.72 2.36
    8 2 8 49.41 2.33
    -8 -2 -8 47.42 2.63
    -8 2 -8 48.65 2.95
    -8 2 -8 49.65 2.72
    -8 -2 -8 45.52 2.89
    -9 2 -8 0.45 0.32
    -9 -2 -8 -0.32 0.44
    -9 2 -8 0.93 0.55
    -9 -2 -8 0.37 0.28
    -9 -2 -8 0.94 0.3
    9 -2 8 0.69 0.31
    9 2 8 0.46 0.26
    -9 -2 -8 0.27 0.24
    -10 2 -8 2.83 0.73
    -10 2 -8 2.23 0.69
    -10 -2 -8 2.17 0.66
    -10 -2 -8 3.35 0.96
    10 -2 8 2.58 0.63
    10 2 8 3.48 0.72
    -10 -2 -8 3.36 0.75
    -11 2 -8 0.23 0.22
    -11 2 -8 0.2 0.25
    -11 -2 -8 0.04 0.36
    -11 -2 -8 0.44 0.29
    11 -2 8 0.68 0.39
    11 2 8 0.48 0.33
    -11 -2 -8 0.54 0.39
    -12 2 -8 1.27 0.52
    -12 2 -8 0.9 0.57
    -12 -2 -8 1.51 0.61
    -12 -2 -8 1.49 0.72
    12 -2 8 0.77 0.44
    12 2 8 1.15 0.43
    -13 2 -8 1.11 0.51
    -13 2 -8 0.35 0.5
    -13 -2 -8 -0.19 0.57
    -13 -2 -8 1.29 0.79
    13 -2 8 0.38 0.29
    13 2 8 0.41 0.32
    -14 2 -8 -0.36 0.39
    -15 2 -8 0.51 0.43
    -20 3 8 -0.25 0.35
    -19 3 8 0.84 0.49
    -18 -3 8 3.23 0.94
    -18 3 8 3.41 0.85
    -18 -3 8 3.34 0.86
    18 3 -8 3.6 0.75
    -17 -3 8 0.15 0.33
    -17 3 8 0.29 0.23
    -17 -3 8 0.1 0.23
    17 3 -8 -0.43 0.37
    -16 -3 8 1.28 0.64
    -16 3 8 2.18 0.64
    -16 -3 8 1.79 0.62
    16 3 -8 2.02 0.55
    -15 -3 8 6.2 1.14
    -15 3 8 5.73 0.97
    -15 -3 8 5.3 0.95
    15 3 -8 6.25 0.94
    -14 -3 8 6.3 1.13
    -14 3 8 6.73 1
    14 -3 -8 7.47 0.78
    -14 -3 8 6.05 0.98
    14 3 -8 6.97 0.95
    -13 -3 8 1.43 0.56
    -13 3 8 0.57 0.34
    13 3 -8 0.45 0.31
    13 -3 -8 0.25 0.14
    -13 -3 8 0.89 0.43
    -12 -3 8 0.66 0.36
    -12 3 8 0.95 0.42
    -12 -3 8 0.53 0.35
    12 3 -8 1.09 0.37
    12 -3 -8 0.92 0.26
    -11 -3 8 10.93 1.28
    -11 3 8 10.59 1.08
    -11 -3 8 11.6 1.19
    11 3 -8 10.7 1.12
    11 -3 -8 10.71 0.74
    -10 -3 8 2.16 0.56
    10 3 -8 2.61 0.56
    10 -3 -8 1.73 0.58
    -10 -3 8 3.01 0.63
    10 -3 -8 2.25 0.31
    -9 -3 8 9.09 1.08
    9 -3 -8 10 1.28
    -9 -3 8 9.03 0.66
    -9 -3 8 10.64 1.07
    9 3 -8 9.21 1
    9 -3 -8 8.93 0.51
    -8 -3 8 0.63 0.15
    -8 -3 8 1.66 0.47
    8 -3 -8 0.56 0.38
    8 -3 -8 0.76 0.12
    -8 -3 8 0.37 0.23
    8 -3 -8 0.8 0.12
    8 3 -8 0.94 0.4
    -8 -3 8 0.7 0.16
    -7 -3 8 24.47 1.58
    7 -3 -8 22.62 1.89
    -7 -3 8 23.03 1.45
    7 3 -8 24.41 1.54
    -7 -3 8 24.46 0.78
    6 3 -8 14.36 0.66
    6 -3 -8 14.35 1.51
    -6 -3 8 14.55 1.11
    6 3 -8 14.14 1.13
    -6 -3 8 14.44 0.58
    5 3 -8 3.2 0.37
    -5 -3 8 3.92 0.56
    -5 -3 8 4.1 0.34
    5 3 -8 3.3 0.56
    5 -3 -8 2.43 0.66
    5 3 -8 3.12 0.51
    4 3 -8 5.04 0.54
    -4 -3 8 4.39 0.56
    -4 -3 8 4.31 0.61
    4 -3 -8 4.54 0.84
    4 3 -8 4.41 0.66
    4 3 -8 4.18 0.57
    3 3 -8 5.83 0.66
    -3 -3 8 6.23 0.64
    3 3 -8 5.76 0.63
    -3 -3 8 4.98 0.68
    3 -3 -8 4.21 0.82
    3 3 -8 5.71 0.75
    2 -3 -8 36.29 2.46
    -2 -3 8 36.9 1.46
    2 3 -8 36.52 1.66
    2 3 -8 34.31 1.58
    2 3 -8 33.87 1.63
    -2 3 8 35.52 0.79
    -2 -3 8 34.39 1.71
    2 3 -8 36.6 1.91
    -1 -3 8 7.78 0.63
    1 3 -8 8.81 0.97
    -1 -3 8 8.27 0.85
    1 3 -8 7.97 0.77
    -1 3 8 8.58 0.48
    1 3 -8 8.25 0.84
    1 -3 -8 8.89 1.23
    0 -3 8 3.43 0.57
    0 -3 8 2.89 0.36
    0 3 8 3.59 0.36
    0 3 -8 4.06 0.58
    0 3 8 4.58 0.9
    0 -3 -8 2.96 0.74
    0 -3 -8 3.57 0.65
    0 3 -8 4.33 0.71
    1 -3 8 34.36 1.04
    -1 -3 -8 33.55 2.46
    1 3 8 34.51 1.23
    -1 3 -8 32.71 1.49
    -1 3 -8 35.18 2.04
    1 3 8 35.86 2.34
    -1 -3 -8 37.79 2.17
    1 -3 8 32.85 1.71
    -2 3 -8 1.82 0.5
    -2 -3 -8 1.11 0.27
    2 -3 8 2.35 0.49
    2 3 8 1.25 0.27
    -2 3 -8 1.5 0.37
    2 3 8 1.47 0.47
    -2 -3 -8 1.27 0.5
    -2 -3 -8 1.25 0.44
    -3 -3 -8 2 0.55
    -3 3 -8 1.44 0.48
    -3 3 -8 2.05 0.44
    -3 -3 -8 1.92 0.41
    3 -3 8 2.16 0.47
    3 3 8 1.53 0.32
    3 3 8 1.51 0.48
    -3 -3 -8 1.68 0.61
    -4 -3 -8 5.18 1.01
    -4 -3 -8 6.05 0.96
    -4 3 -8 5.89 0.94
    -4 -3 -8 4.84 0.66
    4 3 8 5.02 0.61
    4 -3 8 5.61 0.76
    -4 3 -8 5.75 0.67
    4 3 8 4.3 0.79
    -5 -3 -8 6.03 1.03
    -5 3 -8 6.64 1.03
    -5 -3 -8 5.81 1.13
    -5 -3 -8 6.33 0.78
    5 3 8 5.47 0.68
    5 3 8 5.44 0.92
    -5 -3 -8 6.11 0.89
    5 -3 8 6.12 0.8
    -5 3 -8 6.39 0.86
    -5 3 -8 5.78 0.66
    -6 -3 -8 0 0.26
    -6 3 -8 0.31 0.47
    -6 -3 -8 0.22 0.31
    -6 -3 -8 0.17 0.15
    6 -3 8 -0.26 0.29
    6 3 8 -0.02 0.19
    -6 -3 -8 -0.08 0.29
    6 3 8 -0.09 0.23
    -6 3 -8 -0.02 0.31
    -7 -3 -8 9.08 1.28
    -7 -3 -8 10.66 1.56
    -7 -3 -8 10.74 1.07
    7 -3 8 10.09 1.11
    7 3 8 11.19 1.07
    -7 -3 -8 10.69 1.23
    -7 3 -8 11.74 1.48
    7 3 8 9.04 1.21
    -7 3 -8 10.11 1.18
    -8 -3 -8 -0.27 0.32
    -8 3 -8 -0.3 0.35
    -8 -3 -8 0.21 0.28
    -8 -3 -8 -0.19 0.15
    8 -3 8 0.1 0.2
    8 3 8 -0.15 0.29
    -8 -3 -8 -0.27 0.26
    8 3 8 -0.07 0.19
    -8 3 -8 -0.06 0.25
    -9 -3 -8 -0.89 0.49
    -9 3 -8 -0.14 0.3
    -9 -3 -8 0.31 0.38
    -9 -3 -8 0.23 0.2
    9 -3 8 0.2 0.22
    9 3 8 -0.26 0.24
    -9 -3 -8 -0.09 0.23
    -9 3 -8 -0.21 0.24
    -10 3 -8 0.42 0.39
    -10 -3 -8 0.76 0.42
    -10 3 -8 0.48 0.47
    -10 -3 -8 0 0.35
    10 -3 8 0.11 0.23
    10 3 8 0.47 0.28
    -11 3 -8 1.88 0.61
    -11 3 -8 1.55 0.64
    -11 -3 -8 1.23 0.53
    -11 -3 -8 1.83 0.75
    11 -3 8 1.54 0.52
    11 3 8 0.92 0.41
    -12 3 -8 -0.21 0.3
    -12 3 -8 0.3 0.36
    -12 -3 -8 0.13 0.34
    -12 -3 -8 0 0.36
    12 3 8 -0.15 0.2
    12 -3 8 0.28 0.3
    -13 -3 -8 0.01 0.29
    13 3 8 0.3 0.2
    18 4 -8 0.22 0.35
    -17 -4 8 0.91 0.62
    -17 -4 8 0.23 0.32
    17 4 -8 0.6 0.42
    -16 -4 8 3.03 0.88
    -16 4 8 3.1 0.74
    16 4 -8 3.16 0.75
    -16 -4 8 3.04 0.78
    -15 -4 8 -0.12 0.31
    -15 4 8 0.18 0.27
    -15 -4 8 0.16 0.26
    15 4 -8 0.23 0.34
    -14 -4 8 18.86 1.98
    -14 4 8 21.19 1.74
    -14 -4 8 19.85 1.89
    14 4 -8 18.99 1.72
    -13 -4 8 2.73 0.74
    -13 4 8 3.1 0.64
    -13 -4 8 3.23 0.81
    13 4 -8 3.72 0.76
    -12 -4 8 4.83 0.96
    -12 4 8 4.82 0.77
    -12 -4 8 3.76 0.78
    12 4 -8 5.95 0.97
    -11 -4 8 0.2 0.31
    -11 4 8 0.31 0.28
    -11 -4 8 0.22 0.24
    11 4 -8 0.61 0.46
    -10 -4 8 16.81 1.57
    -10 4 8 16.77 1.27
    10 -4 -8 15.1 1.66
    10 4 -8 16.83 1.51
    -10 -4 8 16.17 1.5
    -9 -4 8 0.58 0.37
    9 -4 -8 0.64 0.48
    -9 -4 8 0.51 0.32
    9 4 -8 0.97 0.45
    -8 -4 8 0.33 0.24
    8 -4 -8 0.37 0.33
    -8 -4 8 0.61 0.31
    8 4 -8 0.72 0.36
    -7 -4 8 13.91 1.24
    7 -4 -8 13.53 1.55
    -7 -4 8 14.5 1.27
    7 4 -8 14.31 1.29
    -6 -4 8 0.12 0.16
    6 -4 -8 0.58 0.39
    -6 -4 8 -0.07 0.24
    6 4 -8 0.17 0.21
    -5 -4 8 0.05 0.17
    5 4 -8 0.33 0.3
    5 -4 -8 0.06 0.29
    -5 -4 8 0.26 0.2
    5 4 -8 0.41 0.21
    4 4 -8 9.3 0.58
    -4 -4 8 8.67 0.88
    4 4 -8 9.13 0.95
    -4 -4 8 9.27 0.97
    4 -4 -8 8.27 1.21
    4 4 -8 7.56 0.86
    3 4 -8 0.05 0.09
    3 -4 -8 0.68 0.46
    -3 -4 8 0.31 0.23
    3 4 -8 0.35 0.21
    -3 -4 8 0.4 0.23
    3 4 -8 0.51 0.29
    -2 -4 8 5.48 0.66
    2 4 -8 5.61 0.62
    -2 -4 8 4.97 0.73
    2 -4 -8 5.78 1.05
    2 4 -8 5.23 0.6
    2 4 -8 5.32 0.69
    2 4 -8 5.05 0.74
    1 4 -8 0.27 0.24
    -1 -4 8 0.25 0.15
    -1 -4 8 -0.1 0.15
    -1 4 8 0.07 0.08
    1 -4 -8 0.24 0.38
    1 4 -8 0.11 0.15
    1 4 -8 0.2 0.27
    0 4 8 9.75 1.32
    0 -4 8 8.76 0.73
    0 4 -8 9.15 0.86
    0 -4 8 9.8 1.01
    0 4 -8 9.27 1.06
    0 -4 -8 8.67 1.3
    0 4 8 9.52 0.56
    0 -4 -8 10.07 1.13
    -1 4 -8 1.97 0.51
    -1 4 -8 3.35 0.52
    1 -4 8 2.73 0.38
    1 -4 8 2.48 0.53
    1 4 8 2.71 0.36
    1 4 8 1 0.5
    -1 -4 -8 2.68 0.77
    -1 -4 -8 3.07 0.64
    -2 4 -8 0.83 0.35
    -2 4 -8 0.65 0.25
    -2 -4 -8 1.01 0.38
    2 -4 8 1.21 0.36
    2 4 8 1.53 0.3
    2 4 8 1.63 0.54
    -2 -4 -8 0.42 0.34
    -2 -4 -8 1.16 0.41
    -3 -4 -8 -0.09 0.33
    -3 4 -8 0.21 0.26
    -3 -4 -8 -0.12 0.26
    -3 4 -8 0.43 0.24
    3 4 8 -0.01 0.12
    3 4 8 -0.21 0.29
    3 -4 8 -0.14 0.19
    -3 -4 -8 0.25 0.35
    -4 4 -8 5.93 1.06
    -4 -4 -8 5.67 0.86
    4 4 8 4.33 0.59
    4 -4 8 3.72 0.71
    -4 -4 -8 5.03 0.96
    4 4 8 3.14 0.75
    -4 -4 -8 3.26 0.92
    -5 -4 -8 25.74 1.76
    -5 -4 -8 24.54 2.39
    5 -4 8 26 1.78
    5 4 8 27.35 1.53
    -5 4 -8 27.37 2.19
    -5 4 -8 27.67 1.45
    5 4 8 29.52 2.18
    -5 -4 -8 29.42 2.28
    -6 -4 -8 10.33 1.15
    6 -4 8 13 1.28
    6 4 8 11.4 1.06
    -6 4 -8 13.01 1.57
    6 4 8 11.35 1.38
    -6 4 -8 10.94 0.91
    -6 -4 -8 11.05 1.45
    -6 -4 -8 11.73 1.71
    -7 -4 -8 -0.06 0.34
    -7 -4 -8 -0.09 0.32
    -7 4 -8 0.89 0.51
    -7 -4 -8 -0.03 0.18
    7 -4 8 -0.06 0.21
    7 4 8 -0.19 0.21
    7 4 8 -0.23 0.26
    -8 -4 -8 1.67 0.66
    -8 4 -8 2.28 0.73
    -8 -4 -8 2.1 0.56
    8 -4 8 1.29 0.45
    8 4 8 2.2 0.53
    8 4 8 2.35 0.69
    -8 4 -8 1.25 0.43
    -8 -4 -8 1.34 0.72
    -9 -4 -8 -0.14 0.31
    -9 -4 -8 -0.73 0.53
    -9 4 -8 0.32 0.44
    -9 -4 -8 0.34 0.3
    9 -4 8 0.09 0.23
    9 4 8 0.17 0.27
    9 4 8 0.47 0.46
    -10 -4 -8 -0.11 0.35
    -10 4 -8 -0.23 0.49
    -10 -4 -8 -0.27 0.38
    -10 -4 -8 0.23 0.23
    10 -4 8 0.05 0.28
    10 4 8 0.31 0.23
    -11 -4 -8 -0.19 0.39
    -11 4 -8 0.34 0.39
    -11 -4 -8 0.08 0.3
    11 4 8 0.36 0.28
    11 -4 8 0.28 0.33
    -12 -4 -8 1.53 0.83
    12 4 8 2.76 0.72
    -13 -4 -8 1.42 0.76
    13 4 8 2.06 0.6
    18 5 -8 0.17 0.24
    17 5 -8 2.9 0.8
    -16 -5 8 0.14 0.39
    -16 -5 8 -0.47 0.51
    16 5 -8 0.43 0.36
    -15 -5 8 2.19 0.76
    -15 -5 8 1.18 0.61
    15 5 -8 1.41 0.55
    -14 -5 8 1.06 0.45
    -14 -5 8 0.28 0.32
    -13 -5 8 0.16 0.33
    -13 -5 8 -0.09 0.36
    13 5 -8 0.1 0.32
    -12 -5 8 0.12 0.31
    -12 -5 8 0.25 0.3
    -12 5 8 0.19 0.2
    12 5 -8 0.15 0.33
    -11 5 8 7.45 0.89
    -11 -5 8 8.82 1.21
    -11 -5 8 8.09 1.18
    11 5 -8 7.86 1.16
    -10 5 8 9.54 0.95
    -10 -5 8 8.26 1.11
    10 5 -8 9.41 1.23
    -10 -5 8 8.25 1.18
    -9 -5 8 0.07 0.26
    9 -5 -8 0.7 0.35
    9 5 -8 1.1 0.5
    -9 -5 8 0.87 0.4
    -8 -5 8 0.52 0.32
    8 -5 -8 0.59 0.42
    -8 -5 8 0.22 0.22
    8 5 -8 0 0.22
    -7 -5 8 19.13 1.48
    7 -5 -8 18.24 1.89
    -7 -5 8 18.18 1.57
    7 5 -8 19.82 1.64
    -6 -5 8 2.25 0.49
    6 -5 -8 1.44 0.59
    6 5 -8 2 0.55
    6 5 -8 1.34 0.4
    -6 -5 8 1.63 0.46
    5 5 -8 46.34 2.11
    -5 -5 8 50.07 2.19
    5 -5 -8 50.99 3.16
    -5 -5 8 44.55 2.3
    5 5 -8 45.24 2.37
    -4 -5 8 12.06 1.03
    4 -5 -8 9.51 1.38
    -4 -5 8 12.35 1.18
    4 5 -8 10.67 1.14
    4 5 -8 10.19 1.03
    -3 -5 8 40.18 1.76
    3 -5 -8 39.69 2.83
    -3 -5 8 38.44 2.01
    3 5 -8 38.39 1.29
    3 5 -8 42.08 2.18
    -3 -5 8 37.72 2.09
    3 5 -8 38.72 2.04
    2 -5 -8 38.96 2.84
    -2 -5 8 33.37 1.8
    2 5 -8 40.2 2.05
    2 5 -8 37.46 2.07
    -2 -5 8 33.35 1.95
    1 -5 -8 14.09 1.73
    -1 -5 8 16.76 1.22
    1 5 -8 14.79 1.23
    -1 -5 8 13.4 1.26
    -1 5 8 17.03 0.59
    1 5 -8 15.37 1.38
    0 5 -8 3.71 0.73
    0 -5 8 2.83 0.48
    0 5 8 3.23 0.34
    0 -5 8 2.9 0.58
    0 -5 -8 3.5 0.88
    0 5 8 3.95 0.93
    0 -5 -8 3.2 0.67
    0 5 -8 4.67 0.68
    -1 5 -8 5.46 0.87
    -1 5 -8 5.12 0.68
    1 -5 8 5.55 0.64
    1 5 8 6.24 0.54
    1 -5 8 4.07 0.71
    -1 -5 -8 4.8 1.08
    1 5 8 5.63 1.07
    -1 -5 -8 3.77 0.75
    -2 -5 -8 12.54 1.29
    2 -5 8 13.25 1.27
    -2 5 -8 11.86 1.01
    2 5 8 13.06 0.87
    -2 5 -8 14.99 1.53
    2 5 8 12.3 1.54
    -2 -5 -8 10.39 1.54
    -2 -5 -8 12.18 1.37
    -3 5 -8 0.34 0.26
    -3 5 -8 0.8 0.3
    -3 -5 -8 0.48 0.36
    3 -5 8 0.12 0.23
    3 5 8 0.23 0.36
    -3 -5 -8 0.2 0.38
    -3 -5 -8 0.21 0.33
    -4 -5 -8 21.08 1.72
    -4 -5 -8 20.87 2.28
    4 -5 8 17.84 1.54
    -4 5 -8 21.29 1.3
    -4 5 -8 22.5 1.99
    4 5 8 23.09 2.03
    -4 -5 -8 17.63 1.77
    -5 -5 -8 28.55 2.07
    -5 -5 -8 29.46 2.77
    5 -5 8 29.02 1.97
    -5 5 -8 32.39 1.57
    -5 5 -8 30.67 2.42
    5 5 8 33.21 2.41
    -5 -5 -8 29.41 2.32
    -6 -5 -8 9.44 1.36
    -6 5 -8 9.29 1.39
    -6 -5 -8 11.04 1.29
    6 -5 8 10.97 1.26
    6 5 8 10.05 1.35
    -6 -5 -8 8.19 1.53
    -7 -5 -8 -0.16 0.44
    -7 5 -8 0.01 0.29
    -7 -5 -8 0.25 0.31
    7 -5 8 0.3 0.22
    7 5 8 0.27 0.36
    -7 -5 -8 0.1 0.47
    -8 -5 -8 4.43 1.01
    -8 5 -8 4.56 1.06
    -8 -5 -8 4.08 0.85
    8 -5 8 4.72 0.88
    8 5 8 5.79 1.08
    -8 -5 -8 1.83 0.74
    -9 -5 -8 1.66 0.65
    -9 5 -8 2.57 0.84
    -9 -5 -8 2.05 0.58
    9 -5 8 0.79 0.39
    9 5 8 1.42 0.44
    9 5 8 1.95 0.66
    -9 -5 -8 1.79 0.72
    -10 -5 -8 3.65 0.98
    -10 5 -8 3.34 0.86
    -10 -5 -8 1.43 0.53
    10 5 8 3.27 0.69
    10 -5 8 2.06 0.6
    -10 -5 -8 2.38 0.92
    11 5 8 0.7 0.43
    -11 -5 -8 -0.04 0.59
    -12 -5 -8 4.13 1.3
    12 5 8 4.76 0.95
    -16 -6 8 -0.14 0.46
    -15 -6 8 -0.02 0.39
    15 6 -8 0.54 0.35
    -14 -6 8 1.9 0.68
    14 6 -8 -0.02 0.27
    -14 -6 8 1.24 0.64
    -13 -6 8 1.86 0.66
    13 6 -8 1.89 0.6
    -13 -6 8 2.62 0.8
    -12 -6 8 5.93 1.08
    -12 -6 8 5.29 1.09
    12 6 -8 5.06 1
    -11 -6 8 5.57 1
    11 6 -8 4.43 0.93
    -11 -6 8 4.93 1.03
    -10 -6 8 2.39 0.64
    -10 -6 8 2.13 0.72
    -9 -6 8 15.91 1.54
    9 -6 -8 14.91 1.84
    -9 -6 8 13.63 1.58
    9 6 -8 12.93 1.52
    -8 -6 8 13.78 1.36
    8 -6 -8 14.59 1.78
    -8 -6 8 13.93 1.57
    8 6 -8 15.08 1.61
    -7 -6 8 6.2 0.9
    7 -6 -8 6.16 1.22
    -7 -6 8 6.81 1.07
    7 6 -8 6.54 1.06
    -6 -6 8 1.05 0.4
    -6 -6 8 0.7 0.4
    6 -6 -8 0.09 0.45
    6 6 -8 0.8 0.62
    -5 -6 8 6.12 0.8
    5 6 -8 8.32 1.1
    -5 -6 8 7.17 1.02
    5 -6 -8 6.52 1.2
    5 6 -8 6.8 0.83
    -4 -6 8 4.45 0.66
    -4 -6 8 3.06 0.65
    4 -6 -8 3.65 0.94
    4 6 -8 4.67 0.83
    4 6 -8 3.47 0.63
    3 -6 -8 29.78 2.55
    -3 -6 8 29.87 1.95
    3 6 -8 32.11 2.05
    3 6 -8 33.58 1.96
    2 6 -8 7.62 1.01
    -2 -6 8 6.68 0.9
    -2 -6 8 7.63 1.02
    2 -6 -8 6.69 1.25
    2 6 -8 7.65 0.99
    1 -6 -8 24.61 2.38
    -1 -6 8 25.68 1.68
    1 6 -8 28.28 1.83
    -1 -6 8 26.25 1.86
    1 6 -8 29.54 1.99
    0 -6 -8 6.66 1.26
    0 -6 8 7.51 0.89
    0 6 -8 6.38 0.98
    0 6 8 5.58 1.15
    0 6 -8 5.92 0.8
    0 -6 8 6.33 0.95
    -1 6 -8 0.13 0.25
    1 -6 8 0.6 0.29
    -1 -6 -8 0.02 0.35
    1 6 8 0.47 0.48
    1 -6 8 0.81 0.3
    -1 6 -8 0.56 0.33
    -1 -6 -8 0.24 0.26
    -2 -6 -8 20.61 1.81
    -2 -6 -8 20.03 2.27
    -2 6 -8 19.63 1.4
    2 -6 8 17.84 1.59
    -2 6 -8 20.85 1.88
    2 6 8 21.08 2.12
    -2 -6 -8 17.55 1.69
    -3 -6 -8 18.82 1.73
    -3 -6 -8 16.91 2.1
    -3 6 -8 18.92 1.86
    3 6 8 18.84 1.95
    3 -6 8 19.29 1.66
    -3 6 -8 17.83 1.29
    -3 -6 -8 17 1.72
    -4 6 -8 -0.08 0.28
    -4 6 -8 1.01 0.35
    -4 -6 -8 1.1 0.49
    4 -6 8 0.34 0.26
    -4 -6 -8 0.1 0.29
    4 6 8 0.33 0.23
    -4 -6 -8 0.37 0.3
    -5 -6 -8 0.69 0.39
    -5 6 -8 0.63 0.41
    -5 -6 -8 1.37 0.47
    5 -6 8 0.71 0.39
    -5 -6 -8 0.39 0.41
    5 6 8 0.32 0.29
    -6 -6 -8 1.62 0.58
    -6 6 -8 1.98 0.75
    -6 -6 -8 0.56 0.32
    6 -6 8 1.18 0.47
    -6 -6 -8 0.44 0.35
    6 6 8 0.8 0.42
    -7 -6 -8 0.03 0.27
    -7 6 -8 -1.33 0.6
    -7 -6 -8 -0.8 0.44
    7 -6 8 0.85 0.39
    -7 -6 -8 -0.46 0.44
    7 6 8 0.75 0.4
    -8 -6 -8 -0.33 0.43
    -8 6 -8 -0.06 0.39
    -8 -6 -8 -0.05 0.25
    8 -6 8 0.98 0.47
    8 6 8 0.59 0.37
    -8 -6 -8 -0.46 0.52
    -9 -6 -8 2.05 0.75
    -9 6 -8 3.79 1.04
    -9 -6 -8 2.05 0.67
    9 -6 8 1.07 0.45
    9 6 8 1.94 0.7
    -9 -6 -8 2.65 1.03
    -10 -6 -8 2.59 0.71
    -10 -6 -8 2.17 0.96
    -14 -7 8 0.24 0.32
    -13 -7 8 0.13 0.28
    -12 -7 8 0.03 0.25
    -12 -7 8 0.43 0.56
    12 7 -8 0.76 0.52
    11 7 -8 1.09 0.57
    -11 -7 8 1.86 0.7
    10 7 -8 10.96 1.51
    -10 -7 8 10.14 1.49
    -9 -7 8 1.44 0.64
    9 7 -8 1.79 0.66
    8 -7 -8 10.03 1.57
    -8 -7 8 7.8 1.23
    8 7 -8 7.57 1.21
    7 -7 -8 3.18 0.92
    7 7 -8 2.16 0.67
    -7 -7 8 1.86 0.62
    -6 -7 8 4.99 0.91
    6 -7 -8 5.49 1.16
    6 7 -8 6.16 1.08
    -5 -7 8 3.07 0.71
    5 -7 -8 4.07 1.06
    5 7 -8 4.42 0.9
    4 -7 -8 18.37 2.1
    -4 -7 8 19.02 1.74
    4 7 -8 19 1.77
    -3 -7 8 1.89 0.59
    3 -7 -8 1.59 0.81
    3 7 -8 2.08 0.59
    2 -7 -8 14.87 1.92
    -2 -7 8 15.13 1.46
    2 7 -8 16.82 1.58
    2 7 -8 13.75 1.37
    1 7 -8 -0.25 0.33
    -1 -7 8 -0.6 0.33
    -1 -7 8 -0.02 0.26
    1 -7 -8 0.66 0.48
    1 7 -8 0.12 0.24
    0 7 -8 6.1 1.01
    0 -7 8 6.71 0.93
    0 -7 8 5.29 0.93
    0 -7 -8 4.61 1.05
    0 7 8 5.16 1.17
    0 7 -8 6.28 0.91
    -1 7 -8 0.99 0.46
    1 -7 8 1.58 0.53
    1 7 8 1.27 0.62
    -1 -7 -8 1.39 0.67
    -1 7 -8 0.9 0.33
    -2 7 -8 9.15 1.31
    -2 -7 -8 10.73 1.41
    2 -7 8 9.61 1.25
    -2 7 -8 9.41 1.04
    -2 -7 -8 11.05 1.75
    2 7 8 9.99 1.52
    -2 -7 -8 9.56 1.27
    -3 7 -8 0.28 0.27
    -3 -7 -8 0.12 0.3
    3 -7 8 0.22 0.27
    -3 -7 -8 -0.46 0.44
    3 7 8 -0.09 0.21
    -3 -7 -8 0.08 0.27
    -4 7 -8 1.77 0.68
    4 -7 8 0.55 0.33
    -4 -7 -8 0.88 0.47
    -4 -7 -8 0.34 0.4
    4 7 8 1.62 0.62
    -4 -7 -8 0.21 0.3
    -5 7 -8 0.86 0.49
    -5 -7 -8 0.25 0.24
    5 -7 8 1.16 0.51
    -5 -7 -8 0.71 0.51
    5 7 8 1.12 0.53
    -5 -7 -8 0.45 0.38
    -6 -7 -8 7.4 1.29
    -6 7 -8 6.94 1.3
    6 -7 8 5.87 1.02
    -6 -7 -8 6.26 1.13
    -6 -7 -8 6.53 1.46
    6 7 8 6.35 1.14
    -7 -7 -8 1.56 0.62
    -7 7 -8 1.5 0.69
    -7 -7 -8 0.05 0.3
    7 -7 8 0.68 0.37
    -7 -7 -8 1 0.68
    7 7 8 0.67 0.42
    -8 -7 -8 0.58 0.48
    -8 -7 -8 0.17 0.39
    -9 -8 8 6.59 1.28
    -8 -8 8 1.18 0.57
    8 8 -8 2.28 0.78
    7 -8 -8 2.5 0.83
    -7 -8 8 3.18 0.85
    7 8 -8 3.7 0.93
    6 -8 -8 1.12 0.57
    -6 -8 8 0.81 0.48
    6 8 -8 0.67 0.51
    -5 -8 8 3.58 0.82
    5 -8 -8 2.54 0.82
    5 8 -8 2.98 0.81
    -4 -8 8 -0.25 0.37
    4 -8 -8 -0.34 0.34
    4 8 -8 0.05 0.33
    -3 -8 8 10.44 1.36
    3 -8 -8 9.87 1.64
    3 8 -8 12.35 1.5
    -2 -8 8 -0.19 0.27
    2 -8 -8 0.19 0.3
    2 8 -8 0.37 0.36
    1 -8 -8 4.39 1.08
    1 8 -8 5.49 0.94
    -1 8 8 4.64 1.17
    0 -8 -8 3.51 1
    0 -8 8 3.13 0.76
    0 8 -8 3.28 0.71
    0 8 8 1.4 0.78
    -1 8 -8 1.69 0.59
    1 -8 8 1.54 0.54
    -1 -8 -8 2.12 0.77
    1 8 8 1.03 0.65
    -1 8 -8 2.48 0.57
    -2 8 -8 0.36 0.27
    -2 -8 -8 0.3 0.41
    2 8 8 -0.03 0.24
    2 -8 8 0.14 0.26
    -3 -8 -8 19.25 2.06
    3 -8 8 17.41 1.79
    -3 8 -8 17.45 1.94
    3 8 8 16.97 1.98
    -4 8 -8 6.48 1.25
    -4 -8 -8 5.33 1.12
    4 -8 8 5.52 1.03
    -5 8 -8 3.57 0.98
    5 -8 8 2.75 0.72
    -6 -9 8 0.23 0.3
    -5 -9 8 0.11 0.27
    5 -9 -8 0.47 0.43
    -4 -9 8 1.59 0.6
    4 -9 -8 2.25 0.89
    3 -9 -8 0.36 0.43
    3 9 -8 -0.08 0.23
    2 9 -8 4.21 0.89
    1 9 -8 0.76 0.41
    -19 0 9 -0.35 0.37
    -18 0 9 0.13 0.4
    -17 0 9 -0.14 0.33
    -16 0 9 -0.07 0.25
    16 0 -9 -0.04 0.25
    -15 0 9 -0.08 0.24
    15 0 -9 -0.01 0.19
    -14 0 9 -0.18 0.25
    14 0 -9 -0.15 0.18
    -13 0 9 -0.15 0.25
    13 0 -9 0.16 0.29
    -12 0 9 -0.17 0.18
    12 0 -9 0.87 0.37
    -11 0 9 -0.11 0.28
    11 0 -9 0.27 0.28
    10 0 -9 0.14 0.18
    10 0 -9 0.23 0.22
    9 0 -9 0.29 0.24
    9 0 -9 0.45 0.31
    8 0 -9 -0.15 0.27
    8 0 -9 0.33 0.24
    7 0 -9 0.48 0.3
    7 0 -9 -0.04 0.26
    6 0 -9 0.79 0.35
    6 0 -9 -0.01 0.2
    5 0 -9 0.51 0.3
    5 0 -9 0.01 0.27
    -4 0 9 0.07 0.14
    4 0 -9 -0.08 0.21
    4 0 -9 -0.03 0.26
    3 0 -9 0.28 0.24
    -3 0 9 0.28 0.18
    -3 0 9 0.26 0.3
    3 0 -9 0.14 0.22
    -2 0 9 -0.1 0.12
    -2 0 9 -0.04 0.17
    2 0 -9 0.01 0.23
    2 0 -9 0.19 0.28
    2 0 -9 0.01 0.21
    1 0 -9 0.02 0.17
    1 0 -9 -0.06 0.27
    -1 0 9 -0.09 0.1
    -1 0 9 0.05 0.16
    1 0 -9 -0.03 0.18
    0 0 -9 0.5 0.37
    0 0 9 0.03 0.06
    0 0 9 0.18 0.14
    0 0 9 0.4 0.24
    0 0 -9 0.1 0.27
    -1 0 -9 0.5 0.33
    1 0 9 0.06 0.07
    1 0 9 -0.04 0.13
    1 0 9 0.04 0.21
    -1 0 -9 0.17 0.27
    -1 0 -9 0.11 0.21
    -2 0 -9 0.09 0.28
    2 0 9 0.13 0.17
    2 0 9 0 0.05
    2 0 9 0.1 0.2
    -2 0 -9 -0.11 0.31
    -2 0 -9 0.03 0.17
    -3 0 -9 0.02 0.23
    3 0 9 -0.14 0.18
    3 0 9 -0.32 0.34
    -3 0 -9 -0.09 0.19
    -3 0 -9 0.06 0.26
    -4 0 -9 0.12 0.24
    4 0 9 -0.19 0.19
    4 0 9 0.17 0.21
    -4 0 -9 0.32 0.27
    -4 0 -9 -0.24 0.3
    -5 0 -9 0.21 0.27
    5 0 9 -0.19 0.18
    5 0 9 -0.27 0.31
    -5 0 -9 0.24 0.28
    -6 0 -9 0.06 0.23
    6 0 9 -0.11 0.18
    -6 0 -9 -0.09 0.22
    -7 0 -9 -0.34 0.36
    7 0 9 0.13 0.23
    -7 0 -9 -0.05 0.27
    -8 0 -9 0.28 0.3
    8 0 9 -0.24 0.31
    -8 0 -9 0.01 0.19
    -9 0 -9 -0.1 0.28
    9 0 9 0.17 0.24
    -9 0 -9 0.07 0.22
    -10 0 -9 -0.26 0.41
    10 0 9 -0.07 0.28
    -10 0 -9 0.02 0.26
    -11 0 -9 0.18 0.37
    11 0 9 0.27 0.29
    -11 0 -9 0.09 0.23
    -12 0 -9 -0.4 0.5
    12 0 9 -0.17 0.25
    -12 0 -9 -0.39 0.36
    -13 0 -9 0.27 0.32
    13 0 9 0.05 0.3
    -13 0 -9 0.32 0.4
    -14 0 -9 0.07 0.26
    -21 1 9 0.69 0.46
    -20 1 9 0.12 0.31
    -19 -1 9 0.06 0.45
    -19 1 9 0.8 0.5
    -18 -1 9 0.75 0.52
    -18 1 9 0.46 0.38
    -17 -1 9 -0.19 0.37
    -17 1 9 1.1 0.53
    -16 -1 9 0.03 0.47
    -16 1 9 0.2 0.24
    16 1 -9 0.4 0.34
    -15 -1 9 0 0.25
    -15 1 9 0.5 0.41
    15 1 -9 0.48 0.27
    15 -1 -9 0.34 0.29
    -14 -1 9 0.01 0.27
    -14 1 9 0.39 0.34
    14 1 -9 0.27 0.23
    14 -1 -9 0.24 0.22
    -13 -1 9 0.36 0.26
    -13 1 9 0.48 0.3
    13 1 -9 0.46 0.26
    13 -1 -9 0.33 0.23
    -12 1 9 7.13 1
    -12 -1 9 7.63 1.1
    12 1 -9 9.26 0.93
    12 -1 -9 9.93 0.94
    -11 -1 9 4.88 0.84
    -11 1 9 5.22 0.81
    11 1 -9 5.33 0.7
    11 -1 -9 4.96 0.67
    -10 -1 9 10.45 1.15
    10 -1 -9 10.18 1.18
    10 1 -9 10.31 0.93
    10 -1 -9 9.03 0.9
    9 1 -9 24.22 1.51
    9 -1 -9 25.18 1.84
    9 1 -9 25.21 1.42
    9 -1 -9 25.9 1.49
    8 -1 -9 5.41 0.7
    8 -1 -9 4.33 0.46
    8 1 -9 4.66 0.65
    8 -1 -9 5.23 0.84
    8 1 -9 5.43 0.68
    7 1 -9 7.55 0.85
    7 -1 -9 6.26 0.53
    7 1 -9 8.41 0.82
    7 -1 -9 6.57 0.93
    7 -1 -9 6.77 0.78
    -6 -1 9 0.33 0.25
    6 -1 -9 -0.14 0.26
    6 1 -9 0.81 0.35
    6 -1 -9 0.1 0.08
    6 -1 -9 0.29 0.28
    6 1 -9 0.17 0.22
    5 -1 -9 24.79 1.86
    5 1 -9 22.36 1.55
    -5 -1 9 22.19 1.46
    -5 -1 9 24.97 1.29
    5 -1 -9 24.52 0.95
    5 1 -9 24.43 1.35
    -5 -1 9 23.94 1.56
    5 -1 -9 23.95 1.45
    4 -1 -9 80.41 3.4
    4 1 -9 76.6 2.94
    -4 1 9 75.7 1.77
    -4 -1 9 73.08 2.2
    4 -1 -9 73.53 1.62
    4 1 -9 75.83 2.34
    -4 -1 9 74.64 2.65
    3 1 -9 1.95 0.45
    3 -1 -9 1.38 0.22
    -3 1 9 1.94 0.3
    3 -1 -9 2.24 0.65
    -3 -1 9 1.07 0.31
    3 1 -9 1.47 0.44
    3 1 -9 1.24 0.42
    -3 -1 9 1.83 0.38
    2 1 -9 0.36 0.26
    -2 -1 9 0.08 0.14
    2 -1 -9 0.08 0.08
    -2 1 9 0.4 0.26
    -2 -1 9 0.03 0.13
    2 -1 -9 0.15 0.32
    2 1 -9 -0.03 0.21
    -2 1 9 -0.02 0.1
    2 1 -9 -0.26 0.2
    1 1 -9 0.23 0.2
    -1 -1 9 0.29 0.2
    -1 1 9 0.27 0.13
    -1 -1 9 0.07 0.16
    -1 1 9 0.3 0.16
    -1 1 9 0.32 0.27
    1 -1 -9 0.28 0.13
    1 1 -9 0.31 0.23
    1 1 -9 0.26 0.28
    1 -1 -9 0.31 0.22
    0 -1 -9 17.53 1.47
    0 1 9 16.75 0.94
    0 -1 -9 16.89 1.64
    0 1 -9 17.12 1.49
    0 1 9 16.64 0.94
    0 1 -9 16.85 1.42
    0 1 9 17.93 1.51
    0 -1 9 19.44 1.34
    0 1 -9 17.59 1.2
    0 -1 9 16.3 1.07
    -1 -1 -9 4.67 0.86
    -1 1 -9 3.87 0.74
    -1 1 -9 3.7 0.56
    1 1 9 5.16 0.53
    1 1 9 3.84 0.48
    1 -1 9 4.33 0.58
    1 1 9 4.73 0.78
    1 -1 9 3.36 0.59
    -1 -1 -9 5.28 0.82
    -1 1 -9 4.16 0.74
    -1 -1 -9 4.64 0.78
    2 1 9 18.78 1.11
    2 1 9 17.36 0.93
    -2 -1 -9 16.63 1.66
    2 -1 9 16.25 1.13
    -2 -1 -9 17.57 1.48
    -2 1 -9 18.82 1.54
    2 1 9 18.73 1.54
    2 -1 9 17.2 1.36
    -2 1 -9 17.17 1.44
    -2 -1 -9 17.15 1.52
    -3 -1 -9 1.44 0.52
    3 1 9 2.06 0.31
    3 -1 9 1.93 0.42
    3 1 9 1.66 0.39
    3 1 9 1.77 0.54
    3 -1 9 2.48 0.55
    -3 -1 -9 1.6 0.48
    -3 1 -9 1.4 0.45
    -3 1 -9 1.81 0.52
    -3 -1 -9 1.3 0.44
    -4 -1 -9 3.18 0.7
    -4 -1 -9 3.24 0.79
    4 1 9 3.11 0.36
    4 -1 9 3.04 0.56
    4 1 9 2.94 0.49
    4 1 9 5.03 0.85
    -4 -1 -9 3.58 0.71
    -4 1 -9 3.01 0.67
    -4 1 -9 3.5 0.73
    -5 -1 -9 0.42 0.26
    -5 -1 -9 1.19 0.6
    5 1 9 0.64 0.27
    5 1 9 0.86 0.39
    -5 -1 -9 -0.2 0.31
    5 -1 9 0.58 0.25
    -5 1 -9 0.3 0.29
    -5 1 -9 0.18 0.2
    -6 1 -9 0.38 0.29
    -6 1 -9 0.37 0.39
    -6 -1 -9 0.15 0.24
    -6 -1 -9 0.11 0.43
    -6 -1 -9 0.08 0.1
    6 1 9 -0.23 0.28
    6 1 9 0.15 0.28
    6 -1 9 0.54 0.28
    -6 -1 -9 -0.04 0.28
    -7 -1 -9 30.36 2.59
    7 -1 9 31.62 1.91
    7 1 9 30.85 1.82
    -7 -1 -9 32.93 2.26
    -7 1 -9 33.39 2.38
    -7 1 -9 36.61 2.44
    -7 -1 -9 34.33 2.49
    -8 1 -9 0.98 0.44
    -8 1 -9 0.52 0.35
    -8 -1 -9 -0.43 0.45
    8 -1 9 0.49 0.22
    8 1 9 0.98 0.38
    -8 -1 -9 0.69 0.4
    -9 1 -9 2.17 0.67
    -9 1 -9 1.92 0.55
    -9 -1 -9 2.21 0.69
    9 -1 9 1.6 0.47
    9 1 9 2.51 0.59
    -9 -1 -9 1.99 0.68
    -10 1 -9 0.2 0.41
    -10 1 -9 -0.16 0.31
    -10 -1 -9 0.05 0.29
    10 -1 9 -0.43 0.37
    10 1 9 -0.02 0.23
    -10 -1 -9 0.59 0.39
    -11 1 -9 7.27 1.27
    -11 1 -9 5.91 1.15
    -11 -1 -9 6.19 1.21
    11 -1 9 7.02 1.03
    11 1 9 5.71 0.95
    -11 -1 -9 4.97 0.99
    -12 1 -9 1.15 0.46
    -12 -1 -9 2.33 0.78
    -12 1 -9 1.62 0.66
    12 -1 9 1.71 0.58
    12 1 9 2.39 0.67
    -12 -1 -9 1.86 0.66
    -13 1 -9 0.87 0.62
    -13 1 -9 -0.02 0.42
    -13 -1 -9 -0.27 0.47
    13 1 9 0.06 0.31
    -13 -1 -9 0.79 0.46
    -14 1 -9 4.02 1.08
    -20 2 9 -0.05 0.3
    -19 -2 9 0.08 0.42
    -19 2 9 0.24 0.27
    -19 -2 9 -0.36 0.27
    -18 -2 9 1.11 0.64
    -18 2 9 1.06 0.61
    -18 -2 9 1.7 0.58
    17 2 -9 0.49 0.32
    -17 -2 9 0.81 0.69
    -17 2 9 1.25 0.51
    -17 -2 9 1.07 0.48
    16 2 -9 1.19 0.4
    -16 -2 9 2.18 0.74
    -16 2 9 1.4 0.5
    15 2 -9 1.83 0.47
    -15 -2 9 3.08 0.86
    -15 2 9 3.24 0.76
    14 2 -9 1.78 0.48
    -14 -2 9 1.58 0.55
    -14 2 9 3 0.7
    13 2 -9 -0.07 0.29
    -13 -2 9 0.3 0.37
    -13 2 9 -0.28 0.31
    -12 -2 9 6.65 1.03
    -12 2 9 5.78 0.87
    12 2 -9 8.04 0.92
    11 2 -9 4.03 0.64
    -11 -2 9 5.48 0.9
    -11 2 9 4.63 0.76
    11 -2 -9 4.99 0.9
    -10 -2 9 58.98 2.85
    10 -2 -9 61.97 3.1
    -10 -2 9 56.59 2.42
    10 2 -9 62.43 2.43
    9 2 -9 2.54 0.51
    -9 -2 9 2.4 0.57
    9 -2 -9 1.46 0.47
    9 -2 -9 1.55 0.27
    -9 -2 9 1.91 0.41
    8 2 -9 6.79 0.69
    -8 -2 9 7.51 0.81
    8 -2 -9 5.85 0.46
    8 2 -9 7.29 0.82
    8 -2 -9 7.08 1.03
    7 2 -9 5.59 0.7
    7 2 -9 5.33 0.62
    -7 -2 9 5.1 0.63
    7 -2 -9 5.41 0.39
    7 -2 -9 5.8 0.96
    -6 -2 9 0.81 0.26
    6 2 -9 1.06 0.32
    6 -2 -9 0.87 0.38
    6 2 -9 1.09 0.31
    6 -2 -9 0.98 0.16
    -6 -2 9 0.57 0.24
    5 2 -9 7.44 0.81
    -5 -2 9 6.82 0.75
    5 2 -9 7.57 0.78
    5 -2 -9 7 0.38
    5 -2 -9 6.66 1.06
    -5 -2 9 7.13 0.7
    4 -2 -9 27.92 2.14
    4 2 -9 31.2 1.73
    -4 -2 9 30.27 1.55
    4 2 -9 30.51 1.52
    4 -2 -9 30.08 0.83
    4 2 -9 31.8 1.86
    -4 -2 9 30.63 1.43
    3 -2 -9 96.45 4.03
    3 2 -9 100.61 3.19
    -3 -2 9 99.69 2.2
    -3 -2 9 96.4 2.75
    -3 2 9 100.21 1.76
    3 -2 -9 97.89 1.66
    3 2 -9 101.26 2.72
    3 2 -9 98.26 3.29
    -3 -2 9 103.06 2.63
    2 -2 -9 44.05 2.73
    -2 -2 9 44.43 1.37
    2 2 -9 46.75 2.22
    -2 2 9 46.44 1.27
    -2 -2 9 46.44 1.94
    2 2 -9 46.4 1.85
    2 2 -9 45.33 2.26
    -2 2 9 47.2 2.7
    -2 -2 9 48.46 1.86
    -1 -2 9 5.51 0.44
    1 2 -9 5.9 0.83
    -1 -2 9 6.37 0.71
    -1 2 9 5.42 0.46
    -1 -2 9 4.85 0.63
    -1 2 9 5.14 0.92
    1 2 -9 6.07 0.69
    1 -2 -9 6.12 1.07
    1 2 -9 5.39 0.79
    0 -2 9 48.19 1.08
    0 -2 -9 49.11 2.97
    0 2 -9 49.99 2.39
    0 -2 9 50.29 2.04
    0 2 9 49.38 1.5
    0 2 -9 53.24 2.52
    0 2 -9 53.74 2.02
    0 2 9 51.86 2.77
    0 -2 9 52.43 2.12
    0 -2 -9 51.95 2.58
    -1 2 -9 0.51 0.31
    1 -2 9 0.06 0.16
    1 2 9 0.07 0.11
    1 2 9 0.24 0.24
    -1 -2 -9 0.05 0.19
    -1 -2 -9 0.13 0.23
    -1 2 -9 0.52 0.33
    -2 -2 -9 10.31 1.42
    2 -2 9 10.11 0.95
    2 2 9 10.02 0.78
    -2 -2 -9 10.61 1.18
    -2 2 -9 12.22 1.31
    2 2 9 8.1 1.09
    -2 2 -9 9.45 0.92
    -2 -2 -9 10.5 1.23
    -3 2 -9 0.39 0.22
    -3 -2 -9 0.08 0.29
    -3 2 -9 -0.32 0.31
    -3 -2 -9 0.28 0.25
    3 2 9 -0.02 0.17
    3 2 9 -0.01 0.31
    3 -2 9 -0.14 0.17
    -3 -2 -9 0.11 0.23
    -4 -2 -9 0.07 0.28
    -4 2 -9 0.19 0.34
    -4 -2 -9 0.48 0.37
    -4 -2 -9 0.26 0.16
    4 -2 9 0.29 0.21
    4 2 9 0.44 0.2
    4 2 9 0.18 0.25
    -4 -2 -9 0.08 0.17
    -4 2 -9 0.1 0.21
    -5 -2 -9 8.62 1.21
    -5 -2 -9 9.13 1.38
    -5 -2 -9 8.88 0.8
    5 -2 9 8.59 0.97
    5 2 9 10.37 0.94
    -5 2 -9 9.61 1.26
    5 2 9 10.02 1.24
    -5 -2 -9 7.64 1.04
    -5 2 -9 9.07 1.14
    -6 2 -9 1.64 0.58
    -6 -2 -9 0.42 0.33
    -6 -2 -9 0.55 0.42
    -6 -2 -9 1.35 0.34
    6 -2 9 0.99 0.38
    6 2 9 2.05 0.47
    6 2 9 1.71 0.59
    -6 -2 -9 1.02 0.45
    -6 2 -9 0.97 0.36
    -7 -2 -9 51.38 2.01
    -7 -2 -9 48.85 3.39
    7 2 9 46.38 2.2
    7 -2 9 50.07 2.44
    -7 -2 -9 50.85 2.81
    -7 2 -9 51.46 3.05
    7 2 9 59.45 3.15
    -7 2 -9 47.04 2.72
    -7 -2 -9 51 3.15
    -8 2 -9 8.03 1.26
    -8 -2 -9 8.68 1.33
    -8 -2 -9 6.83 1.33
    8 -2 9 7.1 0.97
    8 2 9 7.46 0.93
    -8 2 -9 9.01 1.25
    -8 -2 -9 7.89 1.14
    -9 2 -9 0.13 0.25
    -9 2 -9 -0.94 0.49
    -9 -2 -9 -0.14 0.43
    -9 -2 -9 0.24 0.36
    9 -2 9 -0.19 0.23
    9 2 9 -0.05 0.16
    -9 -2 -9 -0.22 0.22
    -10 -2 -9 10.79 1.78
    10 -2 9 11.46 1.3
    10 2 9 11.7 1.28
    -10 2 -9 14.89 1.8
    -10 2 -9 11.59 1.51
    -10 -2 -9 10.25 1.37
    -10 -2 -9 12.99 1.73
    -11 2 -9 0.91 0.49
    -11 2 -9 0.35 0.31
    -11 -2 -9 0.23 0.34
    -11 -2 -9 1.29 0.67
    11 -2 9 0.68 0.42
    11 2 9 0.5 0.42
    -11 -2 -9 0.73 0.46
    -12 2 -9 0.7 0.44
    -12 2 -9 1.05 0.6
    -12 -2 -9 1.32 0.63
    12 -2 9 0.73 0.44
    12 2 9 0.84 0.4
    -13 2 -9 1.23 0.6
    13 2 9 1.32 0.59
    -14 2 -9 0.45 0.41
    -20 3 9 2.38 0.78
    -19 3 9 0.3 0.45
    -18 -3 9 6.84 1.38
    -18 3 9 4.71 1.03
    -18 -3 9 6.18 1.15
    18 3 -9 6.51 0.98
    -17 -3 9 3.8 1.04
    -17 3 9 3.44 0.83
    -17 -3 9 3.97 0.91
    17 3 -9 2.81 0.62
    -16 -3 9 0.12 0.3
    -16 3 9 -0.21 0.3
    -16 -3 9 0.63 0.52
    16 3 -9 0.4 0.27
    -15 -3 9 17.83 1.97
    -15 3 9 18.02 1.72
    -15 -3 9 20.31 1.85
    15 3 -9 18 1.55
    -14 -3 9 1.98 0.66
    -14 3 9 2.25 0.58
    -14 -3 9 1.8 0.59
    14 3 -9 1.46 0.45
    -13 -3 9 3.41 0.81
    -13 3 9 3.64 0.71
    13 3 -9 3.19 0.66
    -13 -3 9 3.42 0.76
    -12 -3 9 0.13 0.26
    -12 3 9 0.33 0.23
    -12 -3 9 0.18 0.26
    12 3 -9 0.17 0.28
    -11 -3 9 16.68 1.61
    -11 3 9 17.88 1.44
    11 -3 -9 18.06 1.8
    -11 -3 9 18.16 1.51
    11 3 -9 17.58 1.44
    -10 -3 9 12.21 1.33
    10 -3 -9 11.07 1.39
    -10 -3 9 11.55 1.17
    10 3 -9 9.7 1.06
    -9 -3 9 32.86 2.07
    9 -3 -9 32.62 2.38
    -9 -3 9 34.8 1.93
    9 3 -9 33.78 1.92
    9 -3 -9 32.49 0.89
    -8 -3 9 23.49 1.68
    8 -3 -9 22.62 1.96
    -8 -3 9 22.39 1.51
    8 3 -9 21.06 1.48
    8 -3 -9 20.74 0.49
    8 -3 -9 19.93 0.47
    -8 -3 9 20.15 0.92
    7 3 -9 0.35 0.14
    7 -3 -9 0.43 0.34
    -7 -3 9 0.66 0.3
    -7 -3 9 0.36 0.13
    7 3 -9 0.26 0.19
    6 3 -9 4.97 0.5
    6 -3 -9 6.5 1.12
    -6 -3 9 4.7 0.41
    -6 -3 9 4.73 0.65
    6 3 -9 4.63 0.68
    5 3 -9 2.46 0.49
    -5 -3 9 2.44 0.49
    -5 -3 9 3.49 0.55
    5 -3 -9 3.14 0.76
    5 3 -9 2.43 0.41
    -5 -3 9 3.22 0.37
    5 3 -9 3.94 0.65
    4 3 -9 8.32 0.82
    -4 -3 9 8.13 0.78
    -4 -3 9 8.33 0.88
    4 3 -9 6.82 0.87
    4 -3 -9 7.61 1.18
    -4 -3 9 8.89 0.65
    4 3 -9 7.54 0.81
    3 3 -9 2.68 0.51
    -3 -3 9 3.44 0.51
    -3 3 9 3.59 0.23
    -3 -3 9 2.91 0.56
    3 -3 -9 2.43 0.76
    3 3 -9 2.51 0.58
    3 3 -9 2.33 0.46
    -2 -3 9 6.48 0.62
    2 3 -9 6.73 0.79
    -2 -3 9 6.89 0.81
    -2 3 9 7.13 0.42
    2 3 -9 7.31 0.77
    2 3 -9 7.41 0.94
    2 3 -9 6.75 0.8
    2 -3 -9 8.18 1.27
    1 -3 -9 46.71 2.99
    -1 -3 9 46.62 1.52
    1 3 -9 46.37 2.17
    -1 -3 9 45 2.06
    1 3 -9 45.9 1.89
    -1 3 9 45.61 1.21
    1 3 -9 45.66 2.33
    -1 3 9 50.73 2.98
    0 -3 9 2.88 0.34
    0 3 9 2.95 0.36
    0 3 -9 3.17 0.55
    0 -3 9 2.67 0.52
    0 3 9 3.25 0.77
    0 -3 -9 2.94 0.81
    0 -3 -9 2.2 0.55
    0 3 -9 3.01 0.64
    1 -3 9 11.94 0.54
    -1 -3 -9 13.02 1.65
    -1 3 -9 12.19 1.29
    1 3 9 11.92 0.76
    -1 3 -9 10.73 0.93
    1 3 9 11.32 1.37
    1 -3 9 10.78 1.04
    -1 -3 -9 11.5 1.28
    -2 3 -9 4.94 0.85
    -2 3 -9 4.38 0.63
    2 3 9 3.62 0.46
    2 -3 9 3.53 0.62
    2 3 9 4.64 0.87
    -2 -3 -9 3.66 0.87
    -2 -3 -9 4.12 0.79
    -3 -3 -9 16.19 1.21
    -3 -3 -9 16.83 1.92
    3 -3 9 16.54 1.33
    3 3 9 16.25 1.05
    -3 3 -9 16.86 1.6
    -3 3 -9 17.45 1.21
    3 3 9 17.02 1.64
    -3 -3 -9 16.03 1.6
    -4 -3 -9 0.14 0.26
    -4 -3 -9 0.09 0.44
    -4 3 -9 0.26 0.34
    -4 3 -9 -0.34 0.28
    -4 -3 -9 0.21 0.16
    4 -3 9 0.01 0.24
    4 3 9 0 0.15
    4 3 9 0.75 0.38
    -5 -3 -9 1.53 0.61
    -5 3 -9 1.54 0.59
    -5 -3 -9 1.93 0.69
    -5 3 -9 0.98 0.29
    -5 -3 -9 1.32 0.35
    5 -3 9 0.92 0.31
    5 3 9 1.85 0.58
    5 3 9 1.61 0.4
    -6 -3 -9 0.55 0.43
    -6 3 -9 0.51 0.49
    -6 -3 -9 0.37 0.29
    -6 -3 -9 0.34 0.23
    6 3 9 0.34 0.21
    -6 -3 -9 -0.25 0.31
    6 3 9 0.02 0.25
    -6 3 -9 -0.15 0.24
    6 -3 9 -0.18 0.26
    -7 -3 -9 6.77 1.16
    -7 3 -9 6.59 1.13
    -7 -3 -9 9.7 1.55
    -7 -3 -9 6.26 0.81
    7 3 9 6.98 0.86
    7 -3 9 6.73 0.95
    -7 -3 -9 7.43 1.08
    7 3 9 7.96 1.19
    -7 3 -9 7.06 1.04
    -8 -3 -9 3.95 0.92
    -8 3 -9 6.49 1.2
    -8 -3 -9 4.92 1.18
    8 3 9 7.24 1.19
    -8 -3 -9 6.01 0.83
    8 -3 9 5.74 0.91
    8 3 9 4.7 0.75
    -8 -3 -9 4.38 0.86
    -8 3 -9 5.54 0.96
    -9 -3 -9 4.89 1.07
    -9 3 -9 3.99 0.96
    -9 -3 -9 3.2 1.02
    9 -3 9 4.12 0.8
    9 3 9 4.53 0.78
    -9 -3 -9 3.24 0.76
    -9 3 -9 5.27 0.96
    -10 3 -9 -0.21 0.37
    -10 -3 -9 0.25 0.28
    -10 -3 -9 0.26 0.32
    10 -3 9 0.04 0.23
    10 3 9 0.55 0.35
    -10 3 -9 0.58 0.42
    -11 3 -9 2.67 0.87
    -11 -3 -9 1.29 0.55
    -11 -3 -9 1.68 0.68
    11 -3 9 1.86 0.58
    11 3 9 2.55 0.67
    -11 3 -9 1.86 0.58
    -12 -3 -9 0.54 0.54
    12 3 9 0.34 0.3
    18 4 -9 -0.3 0.33
    -17 -4 9 10.71 1.69
    -17 4 9 7.88 1.22
    -17 -4 9 6.65 1.2
    17 4 -9 9.14 1.24
    -16 -4 9 1.01 0.58
    -16 4 9 0.92 0.48
    -16 -4 9 0.19 0.31
    16 4 -9 1.65 0.57
    -15 -4 9 7.65 1.32
    -15 4 9 6.35 1.05
    -15 -4 9 6.69 1.17
    15 4 -9 7.49 1.09
    -14 -4 9 5.16 1.07
    -14 4 9 3.84 0.77
    -14 -4 9 3.64 0.86
    14 4 -9 4.01 0.81
    -13 -4 9 7.64 1.25
    -13 4 9 5.64 0.88
    -13 -4 9 4.89 0.92
    13 4 -9 6.41 1.02
    -12 -4 9 0.54 0.41
    -12 4 9 -0.04 0.16
    -12 -4 9 -0.18 0.26
    12 4 -9 -0.02 0.19
    -11 -4 9 0.46 0.35
    -11 4 9 0.07 0.17
    -11 -4 9 0.15 0.23
    11 4 -9 0.13 0.27
    -10 -4 9 10.35 1.25
    10 -4 -9 11.79 1.53
    -10 -4 9 9.99 1.2
    10 4 -9 11.45 1.25
    -9 -4 9 0.57 0.32
    9 -4 -9 -0.07 0.35
    -9 -4 9 -0.25 0.28
    9 4 -9 0.33 0.34
    -8 -4 9 0.16 0.21
    8 -4 -9 0.21 0.26
    -8 -4 9 0.05 0.24
    8 4 -9 0.69 0.37
    -7 -4 9 5.01 0.76
    7 4 -9 6.66 0.91
    7 -4 -9 5.82 1.07
    -7 -4 9 6.18 0.85
    -6 -4 9 22.19 1.54
    6 -4 -9 20.97 2.01
    -6 -4 9 21.81 1.53
    6 4 -9 23.68 1.62
    5 4 -9 4.34 0.36
    -5 -4 9 5 0.71
    5 -4 -9 4.26 0.92
    5 4 -9 3.14 0.57
    5 4 -9 4.51 0.7
    -4 -4 9 2.21 0.48
    4 -4 -9 1.78 0.56
    -4 -4 9 2.31 0.52
    4 4 -9 2.01 0.35
    4 4 -9 1.93 0.48
    4 4 -9 1.55 0.38
    3 4 -9 0.41 0.23
    3 4 -9 0.49 0.23
    -3 -4 9 0.7 0.26
    -3 -4 9 0.81 0.29
    3 -4 -9 0.78 0.38
    3 4 -9 0.94 0.38
    2 -4 -9 30.3 2.49
    -2 -4 9 29.23 1.49
    2 4 -9 28.6 1.56
    2 4 -9 29.99 1.65
    -2 4 9 27.72 0.57
    -2 -4 9 28.18 1.75
    2 4 -9 29.29 1.88
    2 4 -9 27.39 1.54
    1 4 -9 2.49 0.48
    -1 -4 9 2.21 0.4
    -1 4 9 2.86 0.28
    -1 -4 9 2.26 0.52
    1 -4 -9 2.47 0.72
    -1 4 9 2.33 0.73
    1 4 -9 3.39 0.68
    0 -4 9 81.64 2.17
    0 -4 -9 76.45 4.1
    0 -4 9 82.33 3.01
    0 4 -9 84.32 2.67
    0 4 9 80.07 1.72
    0 4 -9 83.77 3.38
    0 4 9 83.13 4
    0 -4 -9 81.58 3.41
    1 -4 9 8.37 0.63
    1 -4 9 8.56 0.99
    1 4 9 8.44 0.64
    -1 4 -9 9.26 0.9
    -1 4 -9 9.15 1.15
    1 4 9 8.21 1.22
    -1 -4 -9 8.67 1.45
    -1 -4 -9 8.32 1.13
    -2 -4 -9 21.12 2.21
    2 -4 9 21.35 1.56
    2 4 9 20.83 1.09
    -2 4 -9 21.04 1.81
    2 4 9 20.88 1.94
    -2 -4 -9 20.2 1.8
    -2 4 -9 23.3 1.41
    -3 -4 -9 26.08 1.73
    -3 -4 -9 28.82 2.63
    3 -4 9 25.33 1.74
    3 4 9 27.62 1.37
    -3 4 -9 27.85 1.54
    -3 4 -9 28.3 2.16
    3 4 9 30.14 2.34
    -3 -4 -9 28.03 2.18
    -4 -4 -9 22.25 1.63
    -4 -4 -9 23.44 2.41
    4 4 9 22.84 1.33
    4 -4 9 21.35 1.64
    -4 4 -9 23.53 1.42
    -4 4 -9 23.71 2.04
    4 4 9 24.3 2.05
    -4 -4 -9 22.71 2.01
    -5 -4 -9 21.05 1.6
    -5 -4 -9 19.39 2.22
    5 -4 9 19.42 1.61
    5 4 9 19.61 1.32
    -5 4 -9 22.61 2.05
    5 4 9 18.69 1.82
    -5 4 -9 19.14 1.3
    -5 -4 -9 21.04 2.03
    -6 -4 -9 10.39 1.44
    -6 4 -9 10.08 1.41
    -6 -4 -9 9.4 1.08
    6 -4 9 8.36 1.09
    6 4 9 9.19 0.96
    6 4 9 9.37 1.31
    -6 -4 -9 10.48 1.72
    -7 -4 -9 0.77 0.6
    -7 -4 -9 0.65 0.39
    -7 4 -9 -0.37 0.36
    -7 -4 -9 0.72 0.31
    7 -4 9 0.47 0.3
    7 4 9 0.26 0.21
    7 4 9 0.85 0.51
    -8 -4 -9 1.62 0.69
    -8 -4 -9 2.94 0.83
    -8 4 -9 1.36 0.52
    -8 -4 -9 3.1 0.67
    8 -4 9 1.67 0.55
    8 4 9 2.43 0.66
    -8 4 -9 0.58 0.28
    -9 -4 -9 1.61 0.71
    -9 -4 -9 1 0.58
    -9 4 -9 1.29 0.61
    9 -4 9 1.29 0.49
    9 4 9 1.54 0.5
    9 4 9 0.73 0.45
    -10 -4 -9 3.68 1.03
    -10 4 -9 2.12 0.71
    -10 -4 -9 3.05 1.01
    10 -4 9 3.57 0.8
    10 4 9 4.63 0.83
    -11 -4 -9 0.72 0.76
    11 4 9 -0.18 0.24
    11 -4 9 0.54 0.38
    12 4 9 4.17 0.87
    17 5 -9 0.33 0.37
    -16 -5 9 -0.13 0.31
    -16 -5 9 0.61 0.44
    16 5 -9 -0.16 0.36
    -15 -5 9 2.77 0.85
    15 5 -9 2.79 0.74
    -15 -5 9 1.47 0.62
    -14 -5 9 4.35 1.01
    -14 -5 9 6.06 1.12
    14 5 -9 7.19 1.16
    -13 -5 9 1.79 0.63
    -13 -5 9 1.09 0.48
    13 5 -9 1.51 0.57
    -12 -5 9 1.06 0.47
    -12 5 9 0.61 0.33
    -12 -5 9 0.11 0.27
    12 5 -9 0.55 0.44
    -11 -5 9 1.67 0.55
    -11 5 9 0.75 0.32
    -11 -5 9 0.86 0.48
    11 5 -9 1.08 0.49
    -10 -5 9 0.25 0.29
    10 -5 -9 1.02 0.53
    -10 -5 9 0.26 0.29
    10 5 -9 0.54 0.33
    -9 -5 9 18.31 1.62
    9 -5 -9 20.41 2.09
    -9 -5 9 18.52 1.71
    9 5 -9 19.43 1.7
    -8 -5 9 -0.09 0.21
    8 -5 -9 -0.08 0.29
    -8 -5 9 -0.3 0.35
    8 5 -9 0.26 0.37
    -7 -5 9 0.11 0.26
    7 -5 -9 -0.28 0.37
    -7 -5 9 0.25 0.32
    7 5 -9 0.16 0.31
    -6 -5 9 6.76 0.88
    6 -5 -9 7.35 1.26
    -6 -5 9 5.2 0.84
    6 5 -9 6.79 0.96
    6 5 -9 5.7 0.78
    -5 -5 9 3.48 0.61
    5 5 -9 3.19 0.68
    -5 -5 9 3.27 0.64
    5 5 -9 3.35 0.66
    5 -5 -9 3.51 0.89
    -4 -5 9 0.41 0.23
    -4 -5 9 0.58 0.29
    -4 -5 9 0.81 0.35
    4 -5 -9 -0.05 0.39
    4 5 -9 1.16 0.38
    4 5 -9 0.61 0.31
    3 5 -9 0.13 0.11
    -3 -5 9 0.31 0.34
    -3 -5 9 0.16 0.18
    3 -5 -9 0.17 0.34
    3 5 -9 -0.17 0.33
    3 5 -9 -0.65 0.32
    2 5 -9 0.26 0.16
    -2 -5 9 -0.18 0.22
    -2 -5 9 0.04 0.22
    2 -5 -9 0.13 0.25
    2 5 -9 -0.36 0.29
    2 5 -9 0.21 0.25
    1 5 -9 1.25 0.42
    -1 -5 9 1.54 0.37
    -1 -5 9 0.88 0.38
    1 -5 -9 2.6 0.82
    -1 5 9 1.64 0.6
    1 5 -9 1.47 0.46
    0 5 -9 0.2 0.23
    0 5 -9 0.26 0.2
    0 -5 9 0.71 0.25
    0 -5 9 0.44 0.28
    0 5 9 0.65 0.47
    -1 -5 -9 34.33 2.91
    1 -5 9 33.25 2.07
    -1 5 -9 33.1 1.76
    1 5 9 33.95 1.26
    -1 5 -9 33 2.28
    1 5 9 31.67 2.6
    -1 -5 -9 35.32 2.42
    -2 5 -9 1.12 0.45
    -2 5 -9 0.7 0.29
    2 -5 9 0.95 0.35
    2 5 9 1.06 0.27
    -2 -5 -9 1.03 0.56
    2 5 9 0.83 0.56
    -2 -5 -9 0.55 0.32
    -3 -5 -9 14.43 1.41
    3 -5 9 12.81 1.32
    3 5 9 14.27 1
    -3 5 -9 12.99 1.09
    -3 5 -9 14.06 1.6
    3 5 9 12.7 1.59
    -3 -5 -9 11.55 1.77
    -3 -5 -9 14.14 1.59
    -4 5 -9 3.85 0.89
    -4 -5 -9 2.72 0.65
    4 -5 9 2.6 0.63
    4 5 9 2.35 0.44
    4 5 9 3.28 0.83
    -4 -5 -9 1.52 0.72
    -4 5 -9 3.51 0.62
    -4 -5 -9 3.34 0.81
    -5 -5 -9 -0.28 0.33
    -5 5 -9 -0.05 0.27
    -5 -5 -9 -0.82 0.38
    5 -5 9 0.24 0.31
    5 5 9 -0.09 0.18
    5 5 9 -0.12 0.36
    -5 -5 -9 0.14 0.48
    -6 -5 -9 0.09 0.29
    -6 5 -9 1.04 0.51
    -6 -5 -9 0.91 0.43
    6 -5 9 0.96 0.45
    6 5 9 0.53 0.27
    6 5 9 0.61 0.44
    -6 -5 -9 0.82 0.42
    -7 -5 -9 12.76 1.42
    -7 -5 -9 15.36 2.17
    7 -5 9 13.65 1.46
    7 5 9 15.08 1.31
    -7 5 -9 16.96 1.97
    7 5 9 12.09 1.57
    -7 -5 -9 16 1.92
    -8 -5 -9 0.62 0.51
    -8 5 -9 0.54 0.43
    -8 -5 -9 0.11 0.26
    8 5 9 0.4 0.29
    8 -5 9 0.06 0.3
    8 5 9 0.38 0.25
    -8 -5 -9 -0.11 0.65
    -9 -5 -9 2.34 0.79
    -9 5 -9 2.25 0.83
    9 -5 9 3.53 0.82
    -9 -5 -9 2.52 0.67
    9 5 9 2.49 0.61
    9 5 9 2.35 0.73
    -9 -5 -9 2.04 0.82
    10 5 9 0.61 0.3
    -10 -5 -9 0.17 0.45
    11 5 9 -0.56 0.35
    -11 -5 -9 -0.04 0.38
    -15 -6 9 0.1 0.34
    15 6 -9 0.18 0.29
    -14 -6 9 2.82 0.84
    14 6 -9 2.72 0.79
    -14 -6 9 3.15 0.9
    -13 -6 9 1.62 0.61
    -13 -6 9 1.21 0.59
    13 6 -9 1.82 0.63
    12 6 -9 2.71 0.77
    -12 -6 9 1.94 0.65
    -12 -6 9 1.26 0.54
    -11 -6 9 0.46 0.43
    -11 -6 9 0.19 0.43
    11 6 -9 0.46 0.37
    -10 -6 9 -0.16 0.28
    10 6 -9 -0.05 0.23
    10 -6 -9 0.23 0.29
    -10 -6 9 0.07 0.33
    -9 -6 9 3.54 0.76
    9 -6 -9 3.06 0.88
    -9 -6 9 4.32 0.93
    9 6 -9 2.74 0.75
    -8 -6 9 25.85 1.9
    8 -6 -9 28.4 2.57
    -8 -6 9 27.05 2.17
    8 6 -9 33.25 2.36
    -7 -6 9 13.22 1.31
    7 -6 -9 12.93 1.77
    -7 -6 9 12.76 1.42
    7 6 -9 13.26 1.49
    -6 -6 9 0.98 0.39
    6 6 -9 1.62 0.56
    -6 -6 9 1.52 0.53
    6 -6 -9 0.73 0.61
    -5 -6 9 5.41 0.75
    5 6 -9 8.33 1.13
    -5 -6 9 5.47 0.88
    5 -6 -9 5.12 1.12
    5 6 -9 6.34 0.88
    -4 -6 9 0.02 0.24
    4 -6 -9 0.23 0.37
    4 6 -9 0.85 0.46
    4 6 -9 0.61 0.39
    3 -6 -9 23.61 2.39
    -3 -6 9 25.59 1.8
    3 6 -9 30.43 2.01
    -3 -6 9 25.84 1.93
    3 6 -9 25.6 1.84
    -2 -6 9 5.23 0.8
    -2 -6 9 3.91 0.79
    2 -6 -9 5.86 1.24
    2 6 -9 3.91 0.72
    2 6 -9 5.32 0.89
    -1 -6 9 1.82 0.47
    -1 -6 9 4.42 0.82
    1 -6 -9 2.06 0.75
    -1 6 9 3.84 0.97
    1 6 -9 3.58 0.68
    1 6 -9 3.88 0.78
    0 6 -9 1.46 0.57
    0 6 -9 1.73 0.51
    0 -6 9 1.76 0.56
    0 -6 -9 0.87 0.52
    0 6 9 0.06 0.37
    1 -6 9 8.18 1.11
    -1 6 -9 9.49 1.28
    -1 -6 -9 10.09 1.66
    1 6 9 9.14 1.49
    -1 6 -9 9.49 1.03
    -1 -6 -9 9.59 1.3
    -2 -6 -9 19.63 2.34
    2 -6 9 16.01 1.56
    -2 6 -9 18.74 1.4
    -2 6 -9 18.77 1.86
    2 6 9 21.36 2.2
    -2 -6 -9 15.96 1.72
    -3 6 -9 2.61 0.79
    -3 6 -9 0.74 0.37
    -3 -6 -9 2.59 0.69
    -3 -6 -9 0.66 0.52
    3 6 9 0.67 0.39
    3 -6 9 2.47 0.66
    -3 -6 -9 1.57 0.58
    -4 6 -9 0.96 0.47
    -4 -6 -9 1.25 0.53
    -4 -6 -9 1.88 0.76
    4 6 9 1.39 0.57
    4 -6 9 0.61 0.32
    -4 -6 -9 0.39 0.31
    -5 6 -9 2.25 0.79
    -5 -6 -9 0.95 0.36
    5 -6 9 3 0.74
    -5 -6 -9 0.64 0.49
    5 6 9 0.51 0.33
    -5 -6 -9 1.62 0.57
    -6 -6 -9 -0.13 0.27
    -6 6 -9 -0.13 0.32
    -6 -6 -9 -0.33 0.35
    6 -6 9 0.01 0.24
    -6 -6 -9 0.28 0.37
    6 6 9 -0.03 0.25
    -7 -6 -9 1.03 0.55
    -7 6 -9 1.16 0.58
    -7 -6 -9 0.39 0.4
    7 -6 9 0.7 0.46
    -7 -6 -9 0.7 0.75
    7 6 9 0.54 0.34
    -8 -6 -9 0.78 0.5
    -8 6 -9 0.21 0.41
    -8 -6 -9 -0.48 0.35
    8 -6 9 0.12 0.24
    -8 -6 -9 -0.75 0.59
    8 6 9 1.1 0.53
    -9 -6 -9 2.2 0.66
    9 6 9 1.27 0.58
    -9 -6 -9 1.69 0.85
    -10 -6 -9 3.53 1.18
    -14 -7 9 0.33 0.43
    -13 -7 9 -0.19 0.32
    -12 -7 9 0.34 0.46
    -11 -7 9 0.79 0.44
    11 7 -9 1.37 0.62
    -10 -7 9 -0.32 0.25
    10 7 -9 -0.16 0.26
    9 -7 -9 0.84 0.52
    -9 -7 9 0.11 0.36
    9 7 -9 -0.02 0.37
    8 7 -9 11.64 1.51
    8 -7 -9 7.81 1.44
    -8 -7 9 9.02 1.33
    7 -7 -9 0.04 0.3
    -7 -7 9 0.57 0.38
    7 7 -9 0.82 0.5
    6 -7 -9 29.76 2.79
    -6 -7 9 29.21 2.28
    6 7 -9 34.49 2.49
    -5 -7 9 4.36 0.88
    5 -7 -9 4.27 1.06
    5 7 -9 4.4 0.89
    -4 -7 9 0.46 0.38
    4 -7 -9 0.28 0.43
    4 7 -9 1.09 0.46
    -3 -7 9 1.08 0.43
    3 -7 -9 1.19 0.62
    3 7 -9 1.01 0.5
    -2 -7 9 -0.24 0.25
    -2 -7 9 0.53 0.41
    2 -7 -9 0.2 0.4
    2 7 -9 0.23 0.21
    2 7 -9 -0.14 0.27
    -1 -7 9 0.28 0.28
    1 -7 -9 0.26 0.35
    -1 7 9 -0.18 0.4
    1 7 -9 -0.12 0.32
    1 7 -9 0.53 0.36
    0 7 -9 2.01 0.7
    0 -7 -9 2.38 0.88
    0 7 9 3.59 1.05
    0 -7 9 1.69 0.54
    0 7 -9 2.99 0.62
    -1 7 -9 0.06 0.27
    -1 7 -9 -0.04 0.25
    1 -7 9 0.18 0.39
    -1 -7 -9 -0.06 0.42
    1 7 9 0.4 0.46
    -2 7 -9 2.32 0.67
    -2 7 -9 1.78 0.49
    -2 -7 -9 2.55 0.91
    2 7 9 2.55 0.81
    2 -7 9 2.34 0.68
    -2 -7 -9 1.97 0.63
    -3 7 -9 0.66 0.35
    3 -7 9 1.08 0.47
    -3 -7 -9 1.59 0.82
    3 7 9 0.54 0.39
    -3 -7 -9 1.19 0.5
    -4 7 -9 -0.1 0.27
    -4 -7 -9 -0.06 0.27
    4 -7 9 0.12 0.26
    -4 -7 -9 -0.05 0.29
    4 7 9 0.53 0.41
    -4 -7 -9 -0.56 0.41
    -5 7 -9 -0.33 0.35
    -5 -7 -9 -0.18 0.29
    5 -7 9 0.29 0.33
    -5 -7 -9 0.02 0.39
    5 7 9 0.4 0.38
    -5 -7 -9 -0.1 0.45
    -6 7 -9 -0.43 0.41
    6 -7 9 0.93 0.48
    -6 -7 -9 0.23 0.41
    -6 -7 -9 -0.59 0.54
    6 7 9 -0.23 0.37
    -6 -7 -9 -0.02 0.38
    -7 -7 -9 0 0.29
    -7 -7 -9 0.32 0.34
    -7 -7 -9 0.42 0.42
    7 7 9 0.27 0.33
    -8 -7 -9 0.32 0.29
    8 7 9 1.49 0.64
    -9 -8 9 3.1 0.89
    8 -8 -9 2.44 0.87
    -8 -8 9 1.04 0.47
    7 -8 -9 0.58 0.45
    -7 -8 9 0.04 0.26
    7 8 -9 -0.07 0.37
    -6 -8 9 3.11 0.82
    6 -8 -9 3.4 0.96
    6 8 -9 4.72 0.98
    -5 -8 9 0.22 0.32
    5 -8 -9 0.28 0.31
    5 8 -9 0.45 0.36
    -4 -8 9 0.79 0.55
    4 -8 -9 0.31 0.38
    4 8 -9 0.57 0.42
    3 -8 -9 0.12 0.33
    3 8 -9 0.8 0.43
    2 -8 -9 0.8 0.56
    2 8 -9 0.54 0.36
    1 -8 -9 2.99 0.99
    -1 8 9 3.11 0.95
    1 8 -9 2.22 0.62
    0 -8 9 0.05 0.25
    0 -8 -9 -0.19 0.38
    0 8 9 0.03 0.27
    0 8 -9 0.15 0.26
    -1 8 -9 1.54 0.58
    1 -8 9 1.24 0.5
    -1 -8 -9 0.29 0.31
    1 8 9 0.96 0.57
    -2 8 -9 0.3 0.35
    2 -8 9 0.27 0.33
    -2 -8 -9 0.49 0.64
    2 8 9 0.01 0.24
    -3 8 -9 4.54 1.04
    3 -8 9 4.93 1.01
    -3 -8 -9 4.16 1.17
    3 8 9 4.38 1.07
    -4 8 -9 1.25 0.65
    4 8 9 1.21 0.55
    -5 -9 9 0.14 0.25
    4 -9 -9 0.05 0.33
    3 -9 -9 0.53 0.47
    2 -9 -9 -0.33 0.4
    2 9 -9 0.46 0.34
    -2 9 9 0.37 0.41
    -1 9 9 -0.98 0.61
    1 9 -9 -0.3 0.44
    -19 0 10 1.29 0.67
    -18 0 10 7.28 1.34
    -17 0 10 -0.03 0.33
    16 0 -10 2.51 0.55
    -16 0 10 2.74 0.75
    -15 0 10 8.43 1.27
    15 0 -10 7.58 0.87
    -14 0 10 3 0.75
    14 0 -10 3.08 0.6
    -13 0 10 15.96 1.6
    13 0 -10 17.84 1.31
    -12 0 10 33.04 2.18
    12 0 -10 29.07 1.65
    -11 0 10 48.53 2.54
    11 0 -10 46.22 2.04
    10 0 -10 9.51 1.09
    10 0 -10 8.58 0.89
    9 0 -10 3.69 0.59
    9 0 -10 2.98 0.6
    8 0 -10 22.83 1.7
    8 0 -10 26.68 1.52
    7 0 -10 6.91 0.96
    7 0 -10 8.2 0.86
    6 0 -10 637.09 9.39
    6 0 -10 677.31 7.58
    5 0 -10 140.89 4.47
    -5 0 10 138.22 2.91
    5 0 -10 141.27 3.51
    4 0 -10 45.91 2.58
    -4 0 10 46.83 1.69
    -4 0 10 48.39 2.53
    4 0 -10 48.75 2.09
    3 0 -10 29.24 2.1
    -3 0 10 31.96 1.42
    -3 0 10 29.93 1.96
    3 0 -10 32.02 1.74
    2 0 -10 9.18 1.19
    -2 0 10 8.42 0.74
    2 0 -10 9.7 1.13
    -2 0 10 8.05 0.99
    2 0 -10 7.88 0.87
    -1 0 10 4.28 0.52
    -1 0 10 4.53 0.75
    1 0 -10 2.95 0.54
    1 0 -10 4.47 0.79
    1 0 -10 5.39 0.93
    0 0 10 32.05 1.09
    0 0 -10 33.03 2.3
    0 0 10 32.02 1.48
    0 0 -10 32.04 2.07
    0 0 10 34.31 2.01
    1 0 10 30.07 0.97
    -1 0 -10 31.19 2.27
    -1 0 -10 29.36 2
    1 0 10 28.94 1.86
    1 0 10 29.38 1.45
    2 0 10 109.8 1.48
    -2 0 -10 112.18 4.38
    -2 0 -10 115.31 4.01
    2 0 10 120.58 3.86
    -2 0 -10 118.88 4.12
    2 0 10 117.23 3
    -3 0 -10 33.89 2.46
    3 0 10 31.21 1.62
    -3 0 -10 30.23 2.09
    3 0 10 30.54 2.01
    -3 0 -10 31.09 2.17
    -4 0 -10 1.74 0.62
    4 0 10 1 0.32
    4 0 10 1.55 0.51
    -4 0 -10 1.07 0.45
    -4 0 -10 1.05 0.45
    -5 0 -10 0.02 0.33
    5 0 10 0.28 0.24
    5 0 10 -0.19 0.29
    -5 0 -10 0.19 0.31
    -5 0 -10 0.12 0.33
    6 0 10 0.06 0.23
    -6 0 -10 0.66 0.37
    -6 0 -10 0.17 0.24
    -7 0 -10 8.16 1.23
    7 0 10 8.54 1
    -7 0 -10 6.39 1.04
    -8 0 -10 0.63 0.39
    8 0 10 0.82 0.37
    -8 0 -10 1.13 0.54
    -9 0 -10 7.97 1.32
    9 0 10 7.04 0.97
    -9 0 -10 5.82 1.08
    -10 0 -10 0.13 0.38
    10 0 10 0.61 0.32
    -10 0 -10 0.31 0.36
    -11 0 -10 -0.92 0.53
    11 0 10 -0.31 0.34
    -11 0 -10 0.08 0.27
    -12 0 -10 1.51 0.64
    12 0 10 3.71 0.87
    -12 0 -10 3.03 0.84
    -13 0 -10 -0.25 0.37
    -20 1 10 14.5 1.98
    -19 -1 10 0.73 0.54
    -19 1 10 0.58 0.49
    -18 -1 10 3.04 0.9
    -18 1 10 3.25 0.87
    -17 -1 10 2.37 0.72
    -17 1 10 0.88 0.41
    17 1 -10 1.31 0.41
    -16 -1 10 0.3 0.35
    -16 1 10 -0.2 0.32
    16 1 -10 0.28 0.26
    15 -1 -10 1.73 0.46
    -15 -1 10 1.68 0.56
    -15 1 10 0.95 0.36
    15 1 -10 1.24 0.39
    -14 -1 10 3.3 0.8
    -14 1 10 3.02 0.77
    14 1 -10 5.11 0.75
    14 -1 -10 3.82 0.63
    -13 -1 10 2.2 0.63
    -13 1 10 0.91 0.37
    13 1 -10 1.91 0.45
    13 -1 -10 2.08 0.49
    -12 -1 10 6.24 1.01
    -12 1 10 5.09 0.86
    12 1 -10 5.62 0.76
    12 -1 -10 5.02 0.71
    11 -1 -10 2.06 0.46
    -11 -1 10 1.83 0.56
    11 1 -10 2.2 0.51
    11 -1 -10 2.07 0.52
    10 1 -10 15.17 1.26
    10 -1 -10 15.05 1.49
    10 1 -10 16.87 1.24
    10 -1 -10 15.67 1.22
    9 -1 -10 0.79 0.36
    9 1 -10 1.27 0.38
    9 1 -10 1.48 0.41
    9 -1 -10 1.12 0.39
    8 1 -10 29.47 1.76
    8 -1 -10 29.39 2.07
    8 -1 -10 26.99 1.17
    8 -1 -10 30.08 1.69
    8 1 -10 29.78 1.6
    7 1 -10 35.9 1.98
    7 -1 -10 34.16 2.26
    7 -1 -10 32.35 1.23
    7 1 -10 37.14 1.76
    7 -1 -10 31.69 1.73
    6 -1 -10 40.17 2.5
    6 1 -10 41.28 2.2
    6 -1 -10 40.57 1.32
    6 1 -10 43.18 1.89
    6 -1 -10 42.27 2.03
    5 -1 -10 58.11 3.03
    5 1 -10 59.97 2.72
    -5 -1 10 57.27 2.07
    5 -1 -10 57.3 1.53
    5 1 -10 62.63 2.26
    -5 -1 10 60.69 2.57
    5 -1 -10 58.06 2.39
    4 1 -10 3.71 0.59
    -4 -1 10 3.18 0.54
    4 -1 -10 3.37 0.37
    -4 1 10 3.32 0.4
    -4 -1 10 2.81 0.47
    4 -1 -10 3.56 0.76
    4 1 -10 3.44 0.69
    3 -1 -10 19.75 1.84
    3 1 -10 17.79 1.55
    -3 -1 10 19.2 1.2
    -3 1 10 19.67 1
    3 -1 -10 18.6 0.91
    3 1 -10 16.77 1.45
    3 1 -10 20.14 1.32
    -3 1 10 17.64 1.63
    -3 -1 10 18.93 1.38
    -2 -1 10 4.47 0.59
    -2 1 10 4 0.46
    2 1 -10 3.4 0.59
    -2 1 10 4.33 0.82
    -2 -1 10 3.68 0.61
    2 1 -10 4.65 0.79
    2 -1 -10 4.23 0.88
    2 1 -10 4.02 0.77
    -1 1 10 18.12 1.03
    1 -1 -10 18.56 1.78
    1 1 -10 18.34 1.6
    -1 -1 10 17.17 1.16
    -1 1 10 18.88 1.03
    1 1 -10 17.93 1.53
    -1 1 10 19.55 1.65
    -1 -1 10 17.12 1.31
    1 1 -10 19.16 1.32
    0 1 -10 6.22 0.96
    0 -1 10 8.39 0.42
    0 1 10 7.39 0.66
    0 1 10 8.72 0.72
    0 -1 -10 9.76 1.15
    0 1 -10 8.36 1.07
    0 1 10 9.57 1.15
    0 -1 10 7.65 0.91
    0 1 -10 7.77 0.86
    0 -1 10 8.65 0.83
    0 -1 -10 6.71 1.1
    1 1 10 113.61 2.5
    -1 -1 -10 124.6 4.76
    -1 1 -10 127.29 4.39
    1 -1 10 112.47 3.06
    1 1 10 116.68 2.74
    -1 -1 -10 117.63 4.02
    -1 1 -10 118.06 4.01
    1 1 10 119.88 4.01
    1 -1 10 124.76 3.69
    -1 1 -10 121.47 3.48
    -1 -1 -10 120.02 4.12
    -2 1 -10 7.91 1.12
    2 1 10 8.74 0.67
    -2 -1 -10 9.15 1.35
    2 -1 10 9.67 0.93
    2 1 10 9.56 0.82
    -2 -1 -10 9.43 1.17
    -2 1 -10 9.75 1.2
    2 1 10 10.28 1.19
    2 -1 10 10.86 1.14
    -2 -1 -10 9.74 1.22
    -3 1 -10 8.03 1.18
    -3 -1 -10 9.67 1.39
    3 -1 10 9.64 0.94
    3 1 10 9.62 0.88
    -3 -1 -10 9.02 1.16
    -3 1 -10 8.35 1.13
    3 1 10 8.78 1.12
    3 -1 10 9.31 1.11
    -3 1 -10 8.14 1.08
    -3 -1 -10 8.99 1.18
    -4 -1 -10 0.11 0.28
    4 -1 10 0.21 0.23
    4 1 10 0.01 0.15
    4 1 10 0.12 0.21
    -4 -1 -10 0 0.23
    -4 1 -10 0.21 0.25
    -4 1 -10 0.23 0.34
    -4 -1 -10 -0.02 0.26
    -5 -1 -10 3.95 0.92
    5 -1 10 4.21 0.67
    5 1 10 4.07 0.63
    5 1 10 3.35 0.77
    -5 -1 -10 4.47 0.86
    -5 1 -10 4.13 0.84
    -5 1 -10 3.89 0.86
    -5 -1 -10 3.61 0.82
    -6 -1 -10 -0.99 0.49
    -6 -1 -10 -0.05 0.43
    6 -1 10 0.31 0.21
    6 1 10 -0.19 0.33
    6 1 10 0.09 0.3
    -6 -1 -10 0.17 0.24
    -6 1 -10 0 0.27
    -6 1 -10 -0.31 0.35
    -7 -1 -10 -0.17 0.42
    -7 -1 -10 -0.57 0.52
    7 -1 10 -0.44 0.34
    7 1 10 -0.05 0.17
    -7 -1 -10 -0.33 0.33
    -7 1 -10 0.46 0.36
    -7 1 -10 -0.18 0.29
    -8 1 -10 1.55 0.61
    -8 -1 -10 0.92 0.49
    -8 -1 -10 0.03 0.32
    8 -1 10 0.87 0.36
    8 1 10 0.96 0.39
    -8 -1 -10 0.99 0.49
    -8 1 -10 0.97 0.53
    -9 -1 -10 10.56 1.55
    -9 -1 -10 9.17 1.61
    9 -1 10 9.29 1.15
    9 1 10 9.51 1.13
    -9 1 -10 10.93 1.49
    -9 -1 -10 10.35 1.43
    -9 1 -10 9.2 1.38
    -10 1 -10 1.12 0.58
    -10 -1 -10 1 0.53
    -10 -1 -10 2.08 0.89
    10 -1 10 1.23 0.52
    10 1 10 0.41 0.25
    -10 -1 -10 1.07 0.55
    -10 1 -10 1.02 0.49
    -11 1 -10 -0.76 0.48
    -11 -1 -10 0.3 0.38
    -11 -1 -10 -0.03 0.49
    11 -1 10 0.08 0.3
    11 1 10 0.07 0.21
    -11 -1 -10 -0.89 0.49
    -11 1 -10 -0.17 0.25
    -12 1 -10 0.99 0.56
    -12 -1 -10 0.8 0.59
    12 -1 10 1.97 0.65
    12 1 10 0.24 0.34
    -12 -1 -10 0.46 0.36
    -12 1 -10 0.13 0.31
    -13 1 -10 5.16 1.16
    -13 -1 -10 5.78 1.22
    -20 2 10 -0.12 0.29
    -19 2 10 5.64 1.17
    -18 -2 10 2.75 0.85
    -18 2 10 2.52 0.8
    -18 -2 10 1.47 0.57
    17 2 -10 2.33 0.62
    -17 -2 10 2.73 0.83
    -17 2 10 2.19 0.73
    16 2 -10 6.56 0.9
    -16 -2 10 8.52 1.41
    -16 2 10 7.26 1.18
    15 2 -10 6.73 0.9
    -15 -2 10 6.61 1.16
    -15 2 10 7.29 1.12
    14 2 -10 0.33 0.23
    -14 -2 10 -0.03 0.41
    -14 2 10 0.63 0.4
    -13 -2 10 10.12 1.36
    -13 2 10 9.19 1.15
    13 2 -10 9.12 1
    12 2 -10 0.53 0.29
    -12 2 10 0.32 0.25
    11 2 -10 2.13 0.49
    -11 -2 10 2.8 0.69
    11 -2 -10 1.25 0.44
    -10 -2 10 35.52 2.2
    10 -2 -10 31.28 2.29
    10 2 -10 32.42 1.8
    9 2 -10 1.11 0.38
    9 2 -10 1.17 0.36
    9 -2 -10 0.17 0.31
    9 -2 -10 0.93 0.2
    -9 -2 10 1.17 0.35
    8 2 -10 12.6 1.02
    8 -2 -10 13.16 1.49
    -8 -2 10 11.82 1.05
    8 -2 -10 13.19 0.68
    8 2 -10 13.35 1.12
    -7 -2 10 0.66 0.27
    7 -2 -10 -0.05 0.25
    7 2 -10 0.02 0.24
    7 2 -10 0.16 0.12
    7 -2 -10 0.06 0.07
    -7 -2 10 0.33 0.22
    6 -2 -10 22.91 1.98
    6 2 -10 26.08 1.56
    6 -2 -10 25.1 0.8
    6 2 -10 26.16 1.5
    -6 -2 10 25.16 1.44
    5 2 -10 3.25 0.57
    5 -2 -10 2.72 0.26
    -5 -2 10 2.15 0.44
    5 -2 -10 4.17 0.84
    5 2 -10 3.03 0.58
    -5 -2 10 2.54 0.46
    4 2 -10 7.25 0.9
    -4 2 10 6.28 0.46
    -4 -2 10 7.81 0.83
    4 -2 -10 6.79 0.44
    4 2 -10 8.24 0.85
    4 2 -10 8.2 1.01
    4 -2 -10 7.14 1.14
    -4 -2 10 6.06 0.69
    3 2 -10 6.33 0.87
    -3 -2 10 6.57 0.57
    -3 -2 10 6.29 0.74
    -3 2 10 8.02 0.55
    3 -2 -10 6.79 0.48
    3 2 -10 8.41 0.87
    3 2 -10 7.54 0.98
    -3 -2 10 7.19 0.76
    3 -2 -10 7.72 1.2
    2 2 -10 3.89 0.68
    -2 -2 10 4.18 0.43
    -2 2 10 4.32 0.43
    -2 -2 10 3.9 0.58
    -2 -2 10 4.86 0.64
    -2 2 10 4.13 0.83
    2 -2 -10 3.71 0.83
    2 2 -10 4.09 0.61
    2 2 -10 4.72 0.79
    1 -2 -10 72.15 3.73
    -1 -2 10 73.41 1.59
    1 2 -10 75.39 3.09
    -1 -2 10 77.23 2.6
    -1 2 10 74.17 1.85
    1 2 -10 70.83 3.03
    1 2 -10 76.26 2.54
    -1 2 10 74.83 3.51
    -1 -2 10 76.41 2.6
    0 -2 10 15.12 0.56
    0 -2 -10 16.19 1.79
    0 2 -10 16.23 1.47
    0 2 -10 14.69 1.42
    0 -2 10 15.78 1.2
    0 2 10 15.8 0.9
    0 2 -10 16.2 1.19
    0 2 10 14.7 1.55
    0 -2 10 15.66 1.24
    -1 2 -10 10.97 1.26
    1 -2 10 11.37 1.04
    1 2 10 12.46 0.86
    -1 2 -10 12.36 1.31
    1 2 10 11.44 1.33
    -1 2 -10 11.56 1.05
    -1 -2 -10 11.61 1.32
    -1 -2 -10 10.52 1.47
    -2 -2 -10 15.63 1.82
    2 2 10 18.79 1.12
    -2 -2 -10 15.63 1.5
    2 -2 10 19.48 1.38
    -2 2 -10 17.22 1.59
    2 2 10 18.02 1.65
    -2 2 -10 18.94 1.37
    -2 -2 -10 19.22 1.73
    -3 -2 -10 1.95 0.69
    -3 2 -10 1.55 0.35
    3 -2 10 2.14 0.46
    3 2 10 2.32 0.41
    3 2 10 3.24 0.74
    -3 -2 -10 3.11 0.69
    -3 2 -10 3.14 0.72
    -3 -2 -10 2.24 0.63
    -4 -2 -10 2.11 0.71
    4 -2 10 2.29 0.53
    4 2 10 2.29 0.46
    4 2 10 1.81 0.59
    -4 -2 -10 1.67 0.51
    -4 2 -10 1.41 0.51
    -4 2 -10 1.76 0.55
    -4 -2 -10 2.17 0.62
    -5 -2 -10 2.46 0.7
    -5 -2 -10 2.02 0.7
    5 -2 10 2.03 0.48
    5 2 10 2.49 0.48
    5 2 10 3.11 0.75
    -5 -2 -10 2.45 0.65
    -5 2 -10 2.15 0.58
    -5 2 -10 2.71 0.68
    -6 -2 -10 79.36 2.36
    -6 -2 -10 72.7 4.17
    6 -2 10 79.06 3.1
    6 2 10 79.74 2.84
    -6 -2 -10 79.14 3.61
    -6 2 -10 84.56 3.94
    6 2 10 82.79 3.78
    -6 2 -10 75.65 3.54
    -6 -2 -10 80.44 3.92
    -7 2 -10 0.57 0.38
    -7 -2 -10 1.26 0.58
    -7 -2 -10 2.89 0.89
    7 2 10 1.85 0.51
    7 -2 10 1.72 0.47
    7 2 10 2.06 0.66
    -7 -2 -10 1.25 0.52
    -7 2 -10 0.38 0.35
    -8 2 -10 9.74 1.43
    -8 -2 -10 7.74 1.34
    -8 -2 -10 7.49 1.44
    8 -2 10 9.76 1.18
    8 2 10 8.69 1.05
    -8 -2 -10 9.6 1.32
    -8 2 -10 9.42 1.32
    -9 2 -10 0.31 0.27
    -9 -2 -10 0.21 0.4
    -9 -2 -10 1.07 0.57
    9 -2 10 1.25 0.48
    9 2 10 0.93 0.39
    -9 -2 -10 1.65 0.59
    -9 2 -10 0.89 0.42
    -10 2 -10 0.3 0.48
    -10 -2 -10 -0.46 0.4
    -10 -2 -10 1.01 0.71
    10 2 10 0.1 0.22
    10 -2 10 -0.03 0.26
    -10 -2 -10 -0.1 0.25
    -10 2 -10 -0.27 0.31
    -11 2 -10 1.7 0.71
    -11 -2 -10 1.39 0.66
    -11 -2 -10 2.63 1.03
    11 -2 10 1.98 0.61
    11 2 10 2.21 0.62
    -11 -2 -10 1.23 0.58
    -11 2 -10 1.12 0.56
    -12 2 -10 3.44 0.93
    12 2 10 1.93 0.6
    -13 2 -10 2.66 0.83
    -20 3 10 4.55 1.04
    -19 3 10 1.79 0.68
    18 3 -10 0.35 0.35
    -18 -3 10 0.87 0.63
    -18 3 10 0.83 0.54
    -18 -3 10 0.24 0.38
    -17 3 10 10.77 1.47
    -17 -3 10 11.08 1.69
    17 3 -10 10.31 1.22
    -17 -3 10 10.2 1.42
    16 3 -10 0.1 0.23
    -16 -3 10 0.54 0.51
    -16 3 10 0.92 0.51
    -16 -3 10 0.82 0.48
    -15 -3 10 1.52 0.57
    -15 3 10 1.8 0.59
    -15 -3 10 1.81 0.58
    15 3 -10 1.14 0.43
    -14 -3 10 1.72 0.63
    -14 3 10 0.8 0.41
    -14 -3 10 2.44 0.66
    14 3 -10 2.28 0.55
    -13 -3 10 2.62 0.69
    -13 3 10 2.55 0.62
    -13 -3 10 2.89 0.64
    13 3 -10 2.27 0.54
    -12 -3 10 10.29 1.34
    -12 3 10 9.32 1.11
    -12 -3 10 10.04 1.19
    12 3 -10 10.1 1.12
    -11 -3 10 0.18 0.29
    11 -3 -10 -0.17 0.39
    -11 -3 10 0.32 0.26
    11 3 -10 -0.14 0.34
    -10 -3 10 0.46 0.27
    10 -3 -10 1.11 0.51
    -10 -3 10 0.79 0.37
    10 3 -10 0.69 0.27
    -9 -3 10 10.87 1.22
    -9 -3 10 8.6 0.98
    9 3 -10 10.12 1.06
    9 -3 -10 8.23 1.26
    -9 -3 10 9.48 0.75
    8 3 -10 13.6 0.83
    8 -3 -10 13.8 1.6
    -8 -3 10 14.46 1.21
    8 3 -10 11.79 1.13
    -8 -3 10 14.39 0.84
    7 3 -10 -0.21 0.33
    -7 -3 10 0.26 0.21
    7 -3 -10 0.25 0.39
    -7 -3 10 0.22 0.12
    7 3 -10 0.37 0.18
    6 3 -10 1.34 0.42
    6 -3 -10 2.59 0.69
    -6 -3 10 1.26 0.35
    6 3 -10 1.62 0.34
    -6 -3 10 2.13 0.33
    5 3 -10 0.21 0.21
    -5 -3 10 0.03 0.17
    -5 -3 10 0.11 0.15
    5 -3 -10 0.49 0.43
    5 3 -10 0.23 0.16
    5 3 -10 0.32 0.28
    -5 -3 10 0.21 0.14
    4 3 -10 2.97 0.56
    -4 -3 10 3.34 0.5
    -4 -3 10 3.76 0.61
    4 -3 -10 3.01 0.79
    4 3 -10 3.06 0.55
    -4 -3 10 3.19 0.44
    4 3 -10 2.96 0.62
    3 -3 -10 16.17 1.8
    -3 -3 10 12.97 0.92
    3 3 -10 14.33 1.21
    -3 -3 10 13.58 1.17
    -3 3 10 14.31 0.57
    3 3 -10 14.62 1.14
    3 3 -10 12.74 1.27
    2 3 -10 1.63 0.45
    2 3 -10 1.84 0.45
    -2 -3 10 0.91 0.23
    -2 -3 10 0.87 0.33
    -2 3 10 1.21 0.2
    2 -3 -10 1.12 0.46
    -2 3 10 1.36 0.49
    2 3 -10 1.7 0.5
    1 3 -10 16.28 1.19
    1 -3 -10 14.81 1.77
    -1 -3 10 15.66 0.86
    1 3 -10 17.64 1.44
    -1 3 10 15.55 0.77
    1 3 -10 15.6 1.45
    -1 3 10 15.47 1.72
    -1 -3 10 14.09 1.2
    0 3 -10 5.62 0.85
    0 -3 10 5.58 0.44
    0 3 10 5.44 0.5
    0 -3 10 5.69 0.77
    0 3 -10 6.75 0.78
    0 3 10 6.23 1.1
    0 -3 -10 6.54 1.21
    0 3 -10 5.92 0.91
    -1 3 -10 0.17 0.23
    1 -3 10 0.36 0.22
    1 3 10 0.4 0.16
    1 3 10 0.67 0.42
    -1 -3 -10 0.43 0.47
    -1 -3 -10 0.17 0.3
    -1 3 -10 -0.13 0.23
    -2 3 -10 1.92 0.51
    2 -3 10 1.26 0.42
    2 3 10 1.23 0.3
    2 3 10 1.7 0.63
    -2 -3 -10 0.85 0.54
    -2 -3 -10 0.99 0.43
    -2 3 -10 1.24 0.5
    -3 3 -10 4.05 0.84
    -3 3 -10 4.54 0.68
    3 -3 10 5.24 0.79
    3 3 10 3.36 0.5
    3 3 10 4.49 0.88
    -3 -3 -10 3.01 0.9
    -3 -3 -10 3.85 0.84
    -4 3 -10 0.51 0.36
    -4 3 -10 0.33 0.24
    4 -3 10 0.2 0.22
    4 3 10 0.72 0.26
    4 3 10 0.14 0.25
    -4 -3 -10 0.6 0.42
    -4 -3 -10 -0.38 0.63
    -5 -3 -10 2.36 0.7
    -5 3 -10 3.25 0.79
    -5 -3 -10 2.33 0.74
    -5 -3 -10 3.6 0.6
    5 -3 10 2.83 0.63
    5 3 10 2.35 0.48
    5 3 10 3.6 0.83
    -6 -3 -10 6.78 1.19
    -6 3 -10 5.2 1.05
    -6 -3 -10 5.56 1.23
    -6 -3 -10 4.88 0.7
    6 3 10 6.4 0.81
    6 -3 10 5.37 0.85
    -6 -3 -10 4.19 0.84
    6 3 10 7.14 1.14
    -7 -3 -10 0.09 0.3
    -7 3 -10 0.03 0.3
    -7 -3 -10 -0.04 0.47
    -7 -3 -10 0.03 0.27
    7 -3 10 0.22 0.2
    7 3 10 -0.01 0.16
    -7 -3 -10 0.16 0.28
    7 3 10 0.02 0.32
    -7 3 -10 -0.25 0.34
    -8 -3 -10 1.19 0.55
    -8 3 -10 0.46 0.39
    -8 -3 -10 1.61 0.74
    8 -3 10 1.45 0.49
    8 3 10 0.78 0.34
    -8 -3 -10 1.15 0.45
    8 3 10 0.64 0.33
    -8 3 -10 0.23 0.29
    -9 3 -10 -0.21 0.44
    -9 -3 -10 0 0.28
    -9 -3 -10 -0.27 0.42
    9 -3 10 -0.1 0.27
    9 3 10 -0.05 0.2
    -9 -3 -10 0.27 0.33
    -9 3 -10 0.37 0.35
    -10 3 -10 0.06 0.37
    -10 -3 -10 0.17 0.4
    -10 -3 -10 0.21 0.5
    10 -3 10 -0.03 0.32
    10 3 10 0.18 0.25
    -10 3 -10 -0.28 0.31
    -11 -3 -10 -0.21 0.28
    11 3 10 0.4 0.35
    -11 3 -10 -0.22 0.31
    12 3 10 -1.14 0.49
    19 4 -10 -0.82 0.45
    18 4 -10 0.1 0.3
    -17 -4 10 0.5 0.49
    -17 4 10 0.96 0.55
    -17 -4 10 -0.15 0.39
    17 4 -10 0.14 0.34
    -16 -4 10 2.11 0.76
    -16 4 10 2.07 0.67
    -16 -4 10 1.8 0.65
    16 4 -10 1.87 0.58
    -15 -4 10 1.53 0.6
    -15 4 10 1.49 0.48
    -15 -4 10 0.94 0.44
    15 4 -10 0.95 0.44
    -14 -4 10 12.92 1.66
    -14 4 10 9.65 1.23
    -14 -4 10 11.71 1.48
    14 4 -10 10.58 1.28
    -13 -4 10 0.02 0.23
    -13 4 10 -0.3 0.3
    -13 -4 10 0.1 0.25
    13 4 -10 0.18 0.24
    -12 -4 10 1.03 0.5
    -12 4 10 1.95 0.52
    12 4 -10 1.35 0.49
    -12 -4 10 2.31 0.63
    -11 -4 10 2.73 0.66
    11 -4 -10 2.47 0.75
    -11 -4 10 3.81 0.77
    11 4 -10 2.62 0.6
    -10 -4 10 0.54 0.37
    10 -4 -10 0.64 0.4
    -10 -4 10 0.35 0.3
    10 4 -10 0.45 0.31
    -9 -4 10 36.45 2.28
    9 -4 -10 36.7 2.75
    -9 -4 10 34.43 2.14
    9 4 -10 35.49 2.12
    -8 -4 10 18.06 1.53
    8 -4 -10 16.21 1.82
    -8 -4 10 19.19 1.54
    8 4 -10 19.42 1.54
    -7 -4 10 1.76 0.48
    7 -4 -10 1.78 0.63
    -7 -4 10 1.38 0.44
    7 4 -10 1.02 0.28
    6 4 -10 0.15 0.08
    -6 -4 10 0.23 0.21
    6 -4 -10 -0.23 0.41
    6 4 -10 -0.02 0.31
    5 4 -10 -0.04 0.26
    -5 -4 10 0.04 0.18
    5 -4 -10 0.39 0.46
    5 4 -10 0.04 0.11
    5 4 -10 -0.17 0.22
    4 -4 -10 20.85 2.13
    4 4 -10 21.52 1.29
    -4 -4 10 20.59 1.36
    -4 -4 10 19.58 1.48
    4 4 -10 18.76 1.39
    4 4 -10 19.88 1.6
    3 4 -10 2.09 0.44
    3 4 -10 3.01 0.56
    -3 -4 10 2.39 0.46
    -3 -4 10 1.67 0.44
    3 -4 -10 2.84 0.8
    3 4 -10 2.63 0.63
    -2 -4 10 7.12 0.73
    2 4 -10 8.56 0.93
    2 4 -10 7.48 0.86
    -2 -4 10 7.03 0.9
    2 4 -10 9.33 1.12
    2 -4 -10 8.88 1.42
    -2 4 10 8.22 0.38
    1 4 -10 5.97 0.82
    -1 -4 10 5.54 0.6
    1 4 -10 6.34 0.79
    -1 4 10 6.83 0.46
    -1 -4 10 6.15 0.85
    1 -4 -10 9.09 1.44
    -1 4 10 4.64 1
    1 4 -10 5.64 0.92
    0 -4 10 1.23 0.28
    0 4 -10 1.32 0.39
    0 -4 10 0.24 0.2
    0 4 10 0.87 0.21
    0 -4 -10 0.87 0.55
    0 4 10 1.18 0.55
    0 4 -10 1.43 0.5
    1 -4 10 -0.09 0.24
    -1 4 -10 0.23 0.31
    1 4 10 -0.12 0.12
    1 4 10 -0.37 0.39
    -1 -4 -10 -0.17 0.41
    -1 -4 -10 -0.62 0.45
    -1 4 -10 -0.08 0.33
    -2 4 -10 2.45 0.68
    2 -4 10 1.94 0.5
    2 4 10 1.75 0.33
    2 4 10 2.19 0.74
    -2 -4 -10 2.42 0.8
    -2 4 -10 3.01 0.57
    -2 -4 -10 1.75 0.55
    -3 -4 -10 16.43 2.09
    3 -4 10 17.34 1.5
    3 4 10 16.96 1.1
    -3 4 -10 15.75 1.68
    -3 4 -10 18.35 1.34
    3 4 10 16.3 1.75
    -3 -4 -10 16.22 1.74
    -4 4 -10 7.72 1.22
    -4 -4 -10 8.49 1
    4 4 10 9.63 0.89
    -4 4 -10 8.52 0.94
    4 4 10 8.4 1.25
    4 -4 10 7.97 1.05
    -4 -4 -10 8.83 1.6
    -4 -4 -10 7.63 1.25
    -5 -4 -10 1.1 0.59
    -5 4 -10 1.27 0.48
    -5 -4 -10 0.65 0.34
    5 -4 10 0.47 0.36
    -5 4 -10 0.21 0.24
    5 4 10 1.3 0.39
    5 4 10 0.69 0.42
    -5 -4 -10 0.75 0.36
    -6 -4 -10 0.5 0.36
    -6 4 -10 1.48 0.62
    -6 -4 -10 0.26 0.26
    6 -4 10 0.49 0.34
    6 4 10 0.44 0.25
    6 4 10 0.45 0.25
    -6 -4 -10 0.54 0.48
    -7 -4 -10 0.77 0.47
    -7 4 -10 0.59 0.44
    -7 -4 -10 0.41 0.21
    7 -4 10 1.7 0.57
    7 4 10 0.75 0.29
    7 4 10 0.33 0.47
    -7 -4 -10 0.25 0.45
    -8 -4 -10 1.44 0.71
    -8 -4 -10 1.28 0.6
    -8 4 -10 1.12 0.62
    8 -4 10 2.27 0.65
    8 4 10 1.01 0.36
    8 4 10 1.4 0.59
    -9 -4 -10 0.02 0.26
    -9 -4 -10 0.21 0.39
    -9 4 -10 0.5 0.53
    9 -4 10 0.09 0.28
    9 4 10 0.15 0.36
    -10 -4 -10 0.38 0.51
    -10 -4 -10 0.62 0.59
    10 4 10 0.84 0.44
    11 4 10 14.02 1.53
    17 5 -10 -0.06 0.28
    -16 -5 10 1.46 0.67
    16 5 -10 0.43 0.42
    -15 -5 10 2.93 0.87
    -15 -5 10 4.38 0.99
    15 5 -10 4.85 0.96
    -14 -5 10 0.26 0.33
    -14 -5 10 0.46 0.32
    14 5 -10 1.1 0.52
    -13 -5 10 0.24 0.24
    -13 5 10 0.35 0.34
    -13 -5 10 0.64 0.37
    13 5 -10 1.13 0.53
    -12 -5 10 0.28 0.25
    -12 5 10 0.55 0.3
    -12 -5 10 0.41 0.36
    12 5 -10 0.97 0.46
    -11 -5 10 1.78 0.57
    11 -5 -10 1.54 0.65
    -11 -5 10 1.96 0.55
    11 5 -10 1.75 0.55
    -10 -5 10 0.15 0.24
    10 -5 -10 0.59 0.43
    -10 -5 10 0.02 0.33
    10 5 -10 0.22 0.24
    -9 -5 10 -0.18 0.28
    9 -5 -10 0.29 0.38
    -9 -5 10 -0.21 0.29
    9 5 -10 0.28 0.32
    -8 -5 10 19.27 1.63
    8 -5 -10 17.97 2.04
    -8 -5 10 18.29 1.65
    8 5 -10 20.42 1.7
    -7 -5 10 1.18 0.41
    -7 -5 10 0.84 0.39
    7 -5 -10 1.58 0.64
    7 5 -10 0.91 0.43
    -6 -5 10 0.56 0.3
    -6 -5 10 1 0.37
    6 -5 -10 1.51 0.68
    6 5 -10 0.48 0.3
    6 5 -10 0.7 0.37
    -5 -5 10 7.65 0.92
    -5 -5 10 7.66 0.96
    5 -5 -10 5.81 1.17
    5 5 -10 6.5 0.93
    5 5 -10 5.85 0.88
    -4 -5 10 1.26 0.41
    -4 -5 10 1.23 0.43
    4 5 -10 0.83 0.38
    4 5 -10 0.47 0.25
    4 -5 -10 1.04 0.55
    3 5 -10 6.94 0.9
    -3 -5 10 6.12 0.79
    -3 -5 10 6.89 0.97
    3 -5 -10 6.2 1.25
    3 5 -10 6.23 0.94
    2 5 -10 0.04 0.15
    2 5 -10 -0.29 0.19
    -2 -5 10 0.06 0.14
    -2 -5 10 -0.19 0.33
    2 -5 -10 -0.47 0.58
    2 5 -10 -0.13 0.25
    1 5 -10 0.25 0.16
    1 5 -10 -0.19 0.18
    -1 -5 10 0.11 0.18
    -1 -5 10 -0.16 0.2
    1 -5 -10 0.11 0.27
    -1 5 10 -0.47 0.42
    1 5 -10 0.48 0.36
    0 5 -10 5.46 0.78
    0 -5 10 4.12 0.73
    0 -5 -10 4.77 1.14
    0 5 10 3.5 0.95
    0 5 -10 5.57 0.97
    -1 5 -10 0.64 0.33
    -1 -5 -10 0.33 0.54
    1 5 10 0.62 0.47
    1 -5 10 -0.26 0.38
    -1 -5 -10 0.3 0.23
    -1 5 -10 0.62 0.4
    -2 5 -10 7.07 1.13
    -2 5 -10 8.82 0.94
    2 -5 10 7.83 1.05
    -2 -5 -10 6.41 1.34
    2 5 10 9.48 1.43
    -2 -5 -10 8.14 1.25
    3 -5 10 15.83 1.53
    -3 5 -10 13.56 1.16
    -3 5 -10 15.31 1.72
    3 5 10 14.42 1.75
    -3 -5 -10 12.84 1.94
    -3 -5 -10 15.52 1.76
    -4 5 -10 -0.19 0.36
    -4 5 -10 0.26 0.24
    -4 -5 -10 0.18 0.25
    4 -5 10 0.35 0.25
    4 5 10 0.04 0.28
    -4 -5 -10 -0.08 0.45
    -4 -5 -10 -0.18 0.3
    -5 5 -10 1.51 0.52
    -5 -5 -10 1.73 0.56
    5 -5 10 1.01 0.43
    5 5 10 1.35 0.38
    5 5 10 3.77 0.89
    -5 -5 -10 2.88 1.07
    -5 -5 -10 2.08 0.7
    -6 -5 -10 0.2 0.29
    -6 5 -10 -0.14 0.31
    -6 -5 -10 0.87 0.47
    6 -5 10 0.73 0.4
    6 5 10 -0.18 0.22
    6 5 10 0.06 0.33
    -6 -5 -10 -0.19 0.48
    -7 -5 -10 7.93 1.39
    -7 5 -10 9.59 1.53
    -7 -5 -10 8.27 1.14
    7 5 10 9.06 1.02
    7 -5 10 8.36 1.21
    7 5 10 9.12 1.43
    -7 -5 -10 9.23 1.76
    -8 -5 -10 0.6 0.46
    -8 5 -10 -0.1 0.3
    8 -5 10 0.11 0.25
    8 5 10 -0.17 0.25
    8 5 10 0.16 0.28
    -8 -5 -10 -0.39 0.48
    -9 -5 -10 0.07 0.35
    9 5 10 0.88 0.37
    9 5 10 0.07 0.39
    -9 -5 -10 0.22 0.55
    10 5 10 3.24 0.73
    -15 -6 10 1.05 0.49
    -14 -6 10 -0.16 0.32
    -14 -6 10 0.16 0.42
    14 6 -10 1.07 0.48
    -13 -6 10 0.96 0.58
    -13 -6 10 -0.03 0.47
    -12 -6 10 0.25 0.24
    -12 -6 10 0.14 0.29
    12 6 -10 0 0.25
    -11 -6 10 6.07 1.08
    -11 -6 10 3.84 0.91
    11 6 -10 6.42 1.12
    -10 -6 10 13.44 1.51
    -10 -6 10 13.1 1.59
    10 6 -10 13.36 1.54
    10 -6 -10 13.74 1.85
    -9 -6 10 0.42 0.33
    9 -6 -10 0.2 0.39
    9 6 -10 1.34 0.51
    -9 -6 10 0.39 0.27
    -8 -6 10 1.39 0.45
    -8 -6 10 0.81 0.44
    8 -6 -10 1.83 0.79
    8 6 -10 1.56 0.59
    -7 -6 10 15.07 1.41
    -7 -6 10 15.79 1.59
    7 6 -10 15.88 1.6
    7 -6 -10 13.17 1.8
    -6 -6 10 14.17 1.31
    6 -6 -10 14.6 1.9
    -6 -6 10 13.65 1.44
    6 6 -10 15.44 1.55
    -5 -6 10 0.59 0.36
    5 -6 -10 0.45 0.43
    5 6 -10 0.94 0.42
    5 6 -10 0.29 0.21
    -4 -6 10 9.57 1.12
    4 6 -10 9.19 1.13
    4 -6 -10 10.56 1.64
    4 6 -10 10.3 1.21
    3 6 -10 9.56 1.2
    -3 -6 10 7.48 0.98
    -3 -6 10 7.46 1.08
    3 -6 -10 8.73 1.52
    3 6 -10 8.14 1.05
    2 6 -10 2.25 0.56
    -2 -6 10 1.77 0.51
    -2 -6 10 2.31 0.6
    2 -6 -10 1.28 0.62
    2 6 -10 1.49 0.57
    -1 -6 10 14.53 1.49
    1 6 -10 15.86 1.38
    1 -6 -10 12.48 1.87
    1 6 -10 15.49 1.6
    -1 6 10 14.51 1.94
    0 6 -10 1.17 0.43
    0 -6 10 2.14 0.62
    0 -6 -10 1.65 0.71
    0 6 10 2.03 0.81
    0 6 -10 1.42 0.55
    -1 6 -10 0.08 0.24
    -1 6 -10 0.16 0.24
    1 -6 10 0.05 0.26
    -1 -6 -10 0.56 0.51
    1 6 10 0.95 0.62
    -2 6 -10 2.59 0.78
    -2 6 -10 2.28 0.53
    2 -6 10 2.07 0.61
    -2 -6 -10 3 1.01
    2 6 10 1.46 0.64
    -2 -6 -10 1.06 0.48
    -3 6 -10 0.04 0.34
    -3 6 -10 0.12 0.22
    3 -6 10 -0.28 0.31
    -3 -6 -10 -0.13 0.33
    3 6 10 -0.17 0.32
    -3 -6 -10 -0.19 0.35
    -4 6 -10 -0.6 0.42
    4 -6 10 0.24 0.31
    -4 -6 -10 0.17 0.4
    4 6 10 0.21 0.39
    -4 -6 -10 0.09 0.29
    -5 6 -10 3.88 0.96
    -5 -6 -10 3.97 0.86
    5 -6 10 5.38 0.99
    -5 -6 -10 4.46 1.28
    5 6 10 4.04 1
    -5 -6 -10 5.33 1.13
    -6 6 -10 1 0.49
    -6 -6 -10 0.46 0.34
    6 -6 10 -0.12 0.27
    -6 -6 -10 0.07 0.48
    6 6 10 0.66 0.51
    -6 -6 -10 -0.76 0.49
    -7 -6 -10 1.99 0.74
    -7 6 -10 0.85 0.44
    -7 -6 -10 1.95 0.63
    7 -6 10 1.7 0.63
    -7 -6 -10 0.47 0.44
    7 6 10 1.93 0.7
    -8 -6 -10 2.34 0.71
    -8 -6 -10 2.85 1.1
    8 6 10 2.3 0.77
    -12 -7 10 5.43 1.17
    -11 -7 10 2.37 0.8
    11 7 -10 2.69 0.83
    10 7 -10 12.16 1.57
    -10 -7 10 8.44 1.39
    9 -7 -10 8.01 1.46
    -9 -7 10 6.8 1.22
    9 7 -10 8.11 1.27
    8 -7 -10 0.83 0.58
    -8 -7 10 0.13 0.27
    8 7 -10 0.52 0.47
    -7 -7 10 1.59 0.54
    7 -7 -10 3.71 1.06
    7 7 -10 3.91 0.88
    -6 -7 10 0.24 0.28
    6 -7 -10 0.95 0.55
    6 7 -10 0.6 0.4
    -5 -7 10 0.57 0.3
    5 -7 -10 0.82 0.44
    5 7 -10 1.78 0.64
    -4 -7 10 0.5 0.33
    4 -7 -10 2.06 0.74
    4 7 -10 1.59 0.53
    3 -7 -10 6.28 1.37
    3 7 -10 4.58 0.84
    -2 -7 10 3.58 0.81
    2 -7 -10 4.01 1.13
    -2 7 10 4.96 1.24
    2 7 -10 4.2 0.78
    2 7 -10 5.26 0.97
    1 7 -10 -0.08 0.23
    -1 -7 10 0.26 0.22
    1 -7 -10 0.06 0.3
    -1 7 10 -0.3 0.42
    1 7 -10 0.51 0.34
    0 7 -10 2.68 0.61
    0 -7 10 2.39 0.68
    0 -7 -10 3.6 1.09
    0 7 10 3.19 0.95
    0 7 -10 3.53 0.88
    -1 7 -10 2.77 0.61
    1 -7 10 2.35 0.67
    -1 -7 -10 3.33 1.03
    1 7 10 3.24 0.96
    -1 7 -10 3.16 0.82
    -2 7 -10 0.64 0.39
    2 -7 10 0.29 0.32
    -2 -7 -10 0.05 0.36
    2 7 10 0.18 0.25
    -3 7 -10 -0.74 0.46
    3 -7 10 0.03 0.27
    -3 -7 -10 -0.44 0.62
    3 7 10 -0.29 0.32
    -3 -7 -10 -0.28 0.39
    -4 7 -10 4.58 1.08
    4 -7 10 5.12 1.01
    -4 -7 -10 3.84 1.23
    4 7 10 4.76 1.07
    -4 -7 -10 4.62 1.06
    -5 7 -10 -0.7 0.5
    -5 -7 -10 0.17 0.28
    -5 -7 -10 0.57 0.55
    5 7 10 0.45 0.45
    -5 -7 -10 -0.76 0.49
    -6 -7 -10 1.24 0.56
    -6 -7 -10 1.85 0.86
    6 7 10 2.37 0.77
    -6 -7 -10 0.97 0.55
    -7 -7 -10 8.79 1.4
    -7 -7 -10 4.99 1.38
    7 7 10 5.3 1.17
    -9 -8 10 2.28 0.81
    8 -8 -10 -0.01 0.62
    -8 -8 10 0.3 0.33
    7 -8 -10 0.34 0.49
    -7 -8 10 0.15 0.33
    -6 -8 10 0.08 0.29
    6 -8 -10 1.54 0.73
    6 8 -10 0.83 0.5
    -5 -8 10 -0.01 0.29
    5 -8 -10 0.26 0.43
    5 8 -10 0.71 0.5
    4 -8 -10 0.42 0.48
    4 8 -10 0.04 0.33
    3 -8 -10 0.82 0.37
    3 8 -10 0.54 0.34
    2 -8 -10 0.59 0.49
    -2 8 10 1.41 0.79
    2 8 -10 0.57 0.4
    1 -8 -10 -0.56 0.5
    -1 8 10 0.82 0.5
    -1 -8 10 0.21 0.26
    1 8 -10 -0.22 0.31
    0 8 -10 0.19 0.27
    0 -8 10 -0.08 0.37
    0 -8 -10 0.82 0.62
    0 8 10 0.08 0.31
    -1 -8 -10 2.54 0.92
    1 8 10 2.11 0.76
    -2 8 -10 0.18 0.5
    -2 -8 -10 -0.31 0.42
    2 8 10 0.5 0.42
    -3 8 -10 0.33 0.35
    3 8 10 -0.15 0.33
    4 8 10 0.5 0.4
    -19 0 11 -0.46 0.42
    -18 0 11 0.68 0.45
    -17 0 11 0.39 0.5
    16 0 -11 -0.21 0.27
    -16 0 11 0.48 0.37
    15 0 -11 -0.18 0.22
    -15 0 11 -0.27 0.39
    14 0 -11 0.15 0.25
    -14 0 11 0.85 0.52
    13 0 -11 0.39 0.32
    -13 0 11 -0.02 0.29
    12 0 -11 0.06 0.23
    -12 0 11 -0.28 0.27
    11 0 -11 0.63 0.38
    11 0 -11 -0.13 0.23
    10 0 -11 0.26 0.26
    10 0 -11 -0.11 0.19
    9 0 -11 0.14 0.31
    9 0 -11 0.21 0.3
    8 0 -11 -0.24 0.27
    8 0 -11 0.11 0.17
    7 0 -11 0.28 0.26
    7 0 -11 0.21 0.27
    6 0 -11 0.11 0.32
    6 0 -11 0.02 0.29
    5 0 -11 -0.02 0.27
    -5 0 11 -0.01 0.13
    5 0 -11 0.31 0.29
    -5 0 11 0.01 0.23
    4 0 -11 -0.3 0.34
    -4 0 11 -0.18 0.19
    -4 0 11 0.17 0.25
    4 0 -11 -0.06 0.2
    3 0 -11 -0.45 0.43
    -3 0 11 0 0.14
    -3 0 11 0.15 0.3
    3 0 -11 -0.07 0.2
    2 0 -11 -0.01 0.25
    -2 0 11 -0.13 0.17
    -2 0 11 0.05 0.2
    2 0 -11 -0.25 0.25
    2 0 -11 0.18 0.31
    -1 0 11 0.09 0.12
    -1 0 11 -0.02 0.14
    -1 0 11 -0.01 0.2
    1 0 -11 0.08 0.22
    1 0 -11 -0.22 0.22
    0 0 -11 0.78 0.42
    0 0 11 0.42 0.15
    0 0 11 1.01 0.31
    0 0 11 0.49 0.28
    0 0 -11 0.46 0.34
    -1 0 -11 0.43 0.37
    1 0 11 0.25 0.2
    1 0 11 -0.07 0.21
    -1 0 -11 -0.01 0.21
    -2 0 -11 0.44 0.35
    2 0 11 0.47 0.24
    2 0 11 -0.1 0.28
    -2 0 -11 -0.09 0.27
    -2 0 -11 -0.15 0.25
    -3 0 -11 0.19 0.26
    3 0 11 -0.03 0.26
    3 0 11 0.18 0.34
    -3 0 -11 0.44 0.33
    -3 0 -11 0.26 0.29
    -4 0 -11 0.06 0.33
    4 0 11 -0.24 0.23
    4 0 11 0.02 0.32
    -4 0 -11 -0.18 0.31
    -4 0 -11 -0.18 0.33
    -5 0 -11 -0.19 0.32
    5 0 11 -0.01 0.25
    5 0 11 -0.77 0.42
    -5 0 -11 0.05 0.3
    -5 0 -11 -0.17 0.24
    -6 0 -11 0.36 0.39
    6 0 11 -0.21 0.28
    -6 0 -11 -0.27 0.36
    -6 0 -11 0.25 0.32
    -7 0 -11 0.21 0.34
    7 0 11 0.15 0.18
    -7 0 -11 -0.09 0.27
    -7 0 -11 0.1 0.25
    -8 0 -11 0.54 0.53
    8 0 11 -0.43 0.39
    -8 0 -11 0.09 0.31
    -8 0 -11 0.07 0.39
    -9 0 -11 0.17 0.34
    9 0 11 -0.14 0.2
    -9 0 -11 -0.01 0.26
    -10 0 -11 0 0.41
    10 0 11 -0.43 0.31
    -10 0 -11 -0.23 0.31
    -11 0 -11 0.66 0.56
    11 0 11 0.75 0.39
    -11 0 -11 0.98 0.55
    -12 0 -11 -1.03 0.58
    -19 -1 11 1.42 0.74
    -19 1 11 2.81 0.93
    -18 -1 11 0.57 0.58
    -18 1 11 0.3 0.32
    -17 -1 11 2.16 0.76
    -17 1 11 2.08 0.66
    17 1 -11 2.71 0.62
    -16 -1 11 1.51 0.64
    -16 1 11 1.56 0.58
    16 1 -11 2.08 0.49
    15 -1 -11 2.27 0.54
    -15 -1 11 1.1 0.47
    -15 1 11 0.92 0.44
    15 1 -11 2.06 0.53
    14 -1 -11 4.93 0.75
    -14 -1 11 5.11 0.99
    -14 1 11 5.61 0.99
    14 1 -11 6.4 0.87
    13 -1 -11 1.5 0.46
    -13 -1 11 1.03 0.48
    -13 1 11 1.6 0.53
    13 1 -11 1.54 0.47
    12 -1 -11 4.83 0.74
    -12 -1 11 4.94 0.92
    -12 1 11 7.17 1.03
    12 -1 -11 4.47 0.89
    12 1 -11 7.33 0.9
    -11 -1 11 9.86 1.22
    11 -1 -11 7.67 1.11
    11 1 -11 8.32 0.97
    11 -1 -11 9.18 1.01
    10 -1 -11 2.28 0.49
    10 1 -11 2.25 0.52
    10 -1 -11 2.29 0.58
    10 1 -11 2.63 0.61
    9 1 -11 0.46 0.29
    9 -1 -11 0.29 0.38
    9 -1 -11 0.66 0.34
    9 1 -11 0.95 0.4
    8 -1 -11 6 0.83
    8 1 -11 6.53 0.89
    8 -1 -11 5.23 0.94
    8 1 -11 7.02 0.84
    7 -1 -11 27.08 2.13
    7 1 -11 22.91 1.7
    7 -1 -11 23.54 1.09
    7 1 -11 27.07 1.6
    7 -1 -11 26.91 1.71
    6 -1 -11 5.72 0.83
    6 -1 -11 6.39 0.55
    6 1 -11 7.06 0.85
    6 -1 -11 6.71 1.07
    6 1 -11 7.06 0.99
    -6 -1 11 6.45 0.91
    5 -1 -11 16.68 1.72
    5 1 -11 18.18 1.62
    -5 1 11 19.93 1.05
    -5 -1 11 18 1.22
    5 -1 -11 17.18 0.9
    5 1 -11 19.49 1.37
    -5 -1 11 20.56 1.58
    4 -1 -11 32.24 2.43
    4 1 -11 31.64 2.19
    -4 1 11 31.65 1.33
    -4 -1 11 32.96 1.65
    4 1 -11 32.26 1.75
    -4 1 11 30.5 2.28
    -4 -1 11 28.92 1.83
    3 1 -11 2.34 0.55
    -3 -1 11 2.28 0.45
    -3 1 11 2.59 0.4
    -3 1 11 1.47 0.49
    -3 -1 11 2.15 0.51
    3 -1 -11 2.98 0.79
    3 1 -11 2.16 0.59
    3 1 -11 3.06 0.73
    -2 1 11 12.28 0.87
    2 -1 -11 14.12 1.65
    2 1 -11 12.99 1.43
    -2 -1 11 14.06 1.1
    2 1 -11 13.43 1.4
    -2 1 11 14.64 1.52
    -2 -1 11 13.36 1.22
    2 1 -11 13.52 1.2
    1 1 -11 5.04 0.92
    1 1 -11 4.07 0.68
    -1 -1 11 5.44 0.7
    -1 1 11 5.32 0.59
    -1 1 11 5.04 0.88
    -1 -1 11 6 0.85
    1 1 -11 5.11 0.91
    1 -1 -11 4.98 1.01
    0 1 -11 0.02 0.23
    0 1 -11 -0.25 0.38
    0 -1 11 -0.02 0.06
    0 1 11 0.06 0.09
    0 -1 11 0.05 0.15
    0 1 11 -0.17 0.14
    0 1 11 -0.12 0.29
    0 -1 -11 -0.23 0.37
    0 -1 11 0.26 0.22
    0 1 -11 -0.2 0.36
    0 -1 -11 0.06 0.24
    -1 -1 -11 1.73 0.66
    -1 1 -11 2.62 0.74
    -1 1 -11 2.04 0.47
    1 -1 11 2.77 0.54
    1 1 11 2.45 0.43
    1 1 11 1.87 0.55
    -1 -1 -11 2.28 0.64
    1 -1 11 2.43 0.57
    -1 1 -11 2.48 0.69
    -2 -1 -11 4.9 1.05
    -2 1 -11 4.15 0.92
    2 -1 11 5.17 0.71
    2 1 11 4.14 0.6
    2 1 11 4.54 0.83
    -2 -1 -11 4.91 0.89
    2 -1 11 4.07 0.76
    -2 1 -11 3.56 0.78
    -2 -1 -11 5.2 0.94
    -3 -1 -11 0.53 0.41
    -3 1 -11 0.05 0.31
    3 -1 11 0.36 0.27
    3 1 11 0.59 0.27
    3 1 11 0.11 0.25
    -3 -1 -11 0.12 0.25
    3 -1 11 0.36 0.32
    -3 1 -11 -0.12 0.29
    -3 -1 -11 0.39 0.38
    -4 -1 -11 0.66 0.47
    -4 1 -11 1.04 0.5
    4 -1 11 0.3 0.24
    4 1 11 0.6 0.27
    4 1 11 0.92 0.41
    -4 -1 -11 0.21 0.33
    -4 1 -11 0.21 0.28
    -4 1 -11 -0.08 0.4
    -4 -1 -11 0.86 0.42
    -5 -1 -11 12.46 1.76
    5 -1 11 11.5 1.17
    5 1 11 13.2 1.18
    -5 -1 -11 12.58 1.49
    -5 1 -11 12.96 1.56
    5 1 11 11.97 1.43
    -5 1 -11 10.67 1.4
    -5 -1 -11 11.13 1.48
    -6 -1 -11 14.78 1.95
    6 -1 11 14.69 1.37
    6 1 11 14.96 1.29
    -6 -1 -11 13.12 1.55
    -6 1 -11 17.2 1.83
    6 1 11 16.72 1.73
    -6 1 -11 14.53 1.67
    -6 -1 -11 16.55 1.83
    -7 -1 -11 0.13 0.35
    -7 -1 -11 -0.07 0.29
    7 -1 11 -0.14 0.19
    7 1 11 0 0.19
    -7 -1 -11 0.11 0.29
    -7 1 -11 -0.08 0.42
    -7 1 -11 0 0.31
    -8 -1 -11 0.85 0.53
    -8 -1 -11 0.31 0.37
    8 -1 11 0.74 0.29
    8 1 11 0.92 0.42
    -8 -1 -11 0.97 0.52
    -8 1 -11 -0.13 0.41
    -8 1 -11 0.78 0.53
    -9 -1 -11 -0.27 0.48
    -9 -1 -11 -0.29 0.55
    9 -1 11 0.41 0.38
    9 1 11 -0.93 0.4
    -9 -1 -11 -0.11 0.34
    -9 1 -11 -0.26 0.5
    -9 1 -11 0.43 0.45
    -10 -1 -11 -0.12 0.38
    -10 -1 -11 0.94 0.67
    10 -1 11 0.53 0.36
    10 1 11 -0.26 0.3
    -10 -1 -11 -0.44 0.45
    -10 1 -11 -0.19 0.32
    -10 1 -11 0.3 0.41
    -11 -1 -11 -0.49 0.44
    11 -1 11 -0.35 0.25
    11 1 11 0.44 0.4
    -11 -1 -11 -0.71 0.48
    -11 1 -11 -0.5 0.45
    -11 1 -11 -0.47 0.42
    -12 1 -11 1.35 0.6
    -12 -1 -11 1.2 0.6
    -20 2 11 2.99 0.89
    -19 2 11 1.91 0.77
    -18 -2 11 22.59 2.46
    -18 2 11 20.2 2.14
    18 2 -11 22.57 1.73
    -17 -2 11 5.1 1.18
    -17 2 11 4.38 0.95
    17 2 -11 4.58 0.8
    -16 -2 11 4.11 1.08
    -16 2 11 3.52 0.84
    16 2 -11 4.32 0.76
    -15 -2 11 6.57 1.2
    -15 2 11 7.3 1.14
    15 2 -11 5.56 0.84
    -14 -2 11 0.31 0.29
    14 2 -11 0.19 0.25
    -14 2 11 0.27 0.39
    -13 -2 11 19.27 1.92
    -13 2 11 17.6 1.63
    13 2 -11 17.91 1.47
    12 2 -11 3.36 0.68
    -12 -2 11 3.57 0.77
    12 -2 -11 3.02 0.75
    -11 -2 11 2.86 0.67
    11 2 -11 2.65 0.56
    11 -2 -11 2.02 0.63
    -10 -2 11 4.61 0.8
    10 2 -11 3.64 0.63
    10 2 -11 4.68 0.67
    10 -2 -11 3.8 0.84
    9 2 -11 18.78 1.33
    9 -2 -11 19.25 1.88
    9 2 -11 20.87 1.47
    8 2 -11 -0.1 0.18
    8 -2 -11 0.14 0.27
    -8 -2 11 -0.26 0.25
    7 -2 -11 60.65 3.34
    7 2 -11 57.93 2.45
    7 -2 -11 56.09 1.32
    7 2 -11 64.73 2.51
    -7 -2 11 62.83 2.49
    6 -2 -11 11.3 1.47
    6 2 -11 9.55 1.06
    6 -2 -11 8.89 0.52
    6 2 -11 11.89 1.09
    -6 -2 11 9.2 0.92
    5 -2 -11 23.16 2.14
    5 2 -11 23.73 1.71
    -5 -2 11 23.25 1.5
    5 -2 -11 24.09 0.87
    5 2 -11 27.76 1.61
    -5 -2 11 28.09 1.59
    -4 2 11 1.74 0.28
    -4 -2 11 1.72 0.43
    -4 -2 11 1.53 0.31
    4 -2 -11 1.64 0.25
    4 -2 -11 1.81 0.66
    4 2 -11 3.07 0.58
    -4 -2 11 1.33 0.36
    4 2 -11 2.33 0.64
    4 2 -11 1.72 0.49
    3 -2 -11 42.67 2.95
    3 2 -11 44.85 2.48
    -3 -2 11 49.35 1.59
    -3 -2 11 44.04 2.05
    -3 2 11 49.29 1.51
    3 -2 -11 45.04 1.38
    3 2 -11 48.05 2.63
    3 2 -11 49.34 2.14
    -3 2 11 50.11 3.05
    -3 -2 11 51.65 2.16
    2 2 -11 0.2 0.26
    2 2 -11 0.68 0.37
    -2 -2 11 0.35 0.14
    -2 -2 11 0.44 0.24
    -2 2 11 0.17 0.12
    -2 2 11 -0.09 0.25
    2 -2 -11 0.06 0.34
    -2 -2 11 0.41 0.2
    2 2 -11 0.11 0.24
    1 -2 -11 59.58 3.58
    -1 -2 11 55.5 1.37
    1 2 -11 53.65 2.85
    -1 -2 11 59.47 2.41
    -1 2 11 57.08 1.77
    1 2 -11 58.64 2.94
    1 2 -11 58.54 2.41
    -1 2 11 59.34 3.21
    -1 -2 11 58.21 2.43
    0 2 -11 2.35 0.62
    0 -2 11 1.92 0.18
    0 -2 11 2.55 0.54
    0 2 11 2.99 0.44
    0 2 -11 1.91 0.5
    0 2 11 2.46 0.67
    0 -2 11 2.16 0.52
    0 -2 -11 1.85 0.73
    0 2 -11 2.83 0.73
    -1 2 -11 2.68 0.68
    -1 2 -11 2.51 0.57
    1 2 11 2.69 0.46
    1 2 11 3.51 0.77
    -1 2 -11 2.32 0.63
    -1 -2 -11 2.1 0.64
    -1 -2 -11 2.17 0.71
    1 -2 11 2.93 0.57
    -2 2 -11 0.75 0.43
    -2 2 -11 0.31 0.29
    2 -2 11 0.94 0.34
    2 2 11 0.96 0.32
    2 2 11 0.92 0.47
    -2 2 -11 1.16 0.54
    -2 -2 -11 0.75 0.43
    -2 -2 -11 0.6 0.52
    -3 -2 -11 36.36 2.93
    3 -2 11 32.32 1.93
    3 2 11 34.3 1.69
    -3 -2 -11 30.75 2.26
    -3 2 -11 31.82 2.36
    3 2 11 35.8 2.43
    -3 -2 -11 32.62 2.47
    -4 -2 -11 1.99 0.74
    4 -2 11 1.53 0.45
    4 2 11 2.04 0.45
    -4 -2 -11 1.25 0.49
    4 2 11 2.61 0.73
    -4 2 -11 2.58 0.73
    -4 -2 -11 1.8 0.62
    -5 -2 -11 36.67 3.06
    5 -2 11 34.96 2.08
    5 2 11 36.38 1.9
    -5 -2 -11 36.86 2.56
    -5 2 -11 38.6 2.72
    5 2 11 39.45 2.64
    -5 2 -11 37.32 2.55
    -5 -2 -11 37.89 2.78
    -6 -2 -11 1.93 0.78
    6 -2 11 2.99 0.67
    6 2 11 2.49 0.55
    -6 -2 -11 1.15 0.51
    6 2 11 2.48 0.7
    -6 2 -11 2.68 0.71
    -6 2 -11 2.69 0.77
    -6 -2 -11 1.1 0.49
    -7 -2 -11 11.58 1.83
    7 -2 11 12.92 1.35
    7 2 11 10.36 1.12
    -7 -2 -11 11.26 1.48
    -7 2 -11 14.31 1.75
    7 2 11 14.14 1.7
    -7 2 -11 11.48 1.5
    -7 -2 -11 15.17 1.85
    -8 -2 -11 0.5 0.59
    -8 -2 -11 0.39 0.67
    8 -2 11 0.36 0.33
    8 2 11 0.08 0.19
    -8 -2 -11 0.09 0.38
    -8 2 -11 1.04 0.48
    -8 2 -11 -0.17 0.3
    -9 -2 -11 1.04 0.56
    -9 -2 -11 1.36 0.7
    9 -2 11 0.98 0.46
    9 2 11 0.65 0.28
    -9 -2 -11 0.13 0.28
    -9 2 -11 0.84 0.48
    -9 2 -11 0.33 0.36
    -10 -2 -11 -0.09 0.31
    -10 -2 -11 0.39 0.39
    10 -2 11 0.72 0.38
    10 2 11 1.45 0.48
    -10 -2 -11 0.77 0.51
    -10 2 -11 0.89 0.46
    -10 2 -11 0.49 0.42
    11 2 11 0.08 0.22
    -11 2 -11 0.02 0.28
    -12 2 -11 0.99 0.56
    -20 3 11 -0.49 0.42
    -19 3 11 1.39 0.63
    18 3 -11 1.23 0.49
    -18 3 11 1.61 0.71
    17 3 -11 0.42 0.28
    -17 -3 11 0.97 0.63
    -17 3 11 1.77 0.58
    16 3 -11 2.91 0.7
    -16 -3 11 3.46 0.96
    -16 3 11 3.58 0.82
    -16 -3 11 3.6 0.87
    15 3 -11 0.06 0.29
    -15 -3 11 0 0.34
    -15 3 11 0.3 0.31
    -15 -3 11 0.62 0.42
    -14 -3 11 19.75 2.01
    -14 3 11 16.5 1.63
    -14 -3 11 17.19 1.68
    14 3 -11 19.95 1.64
    13 3 -11 1.58 0.52
    -13 -3 11 0.82 0.47
    -13 3 11 1.02 0.43
    -13 -3 11 1.54 0.54
    12 3 -11 8.06 1.03
    -12 -3 11 8.16 1.22
    -12 -3 11 8.79 1.12
    12 -3 -11 8.91 1.36
    -11 -3 11 8.88 1.23
    -11 -3 11 8.25 1.04
    11 -3 -11 6.97 1.2
    11 3 -11 8.33 1.03
    10 3 -11 -0.04 0.26
    -10 -3 11 0.27 0.34
    10 -3 -11 -0.09 0.27
    -10 -3 11 0.23 0.25
    9 3 -11 2.54 0.57
    -9 -3 11 2.9 0.7
    9 -3 -11 2.33 0.73
    -9 -3 11 1.79 0.49
    8 3 -11 0 0.22
    8 3 -11 0.15 0.13
    8 -3 -11 0.19 0.33
    -8 -3 11 0.06 0.22
    -8 -3 11 -0.11 0.16
    7 3 -11 6.96 0.73
    -7 -3 11 8.54 0.93
    7 3 -11 8.73 0.98
    7 -3 -11 7.87 1.29
    -7 -3 11 6.97 0.64
    6 -3 -11 103.38 4.6
    6 3 -11 104.25 3.01
    -6 -3 11 104.82 3.07
    6 3 -11 109.43 3.36
    -6 -3 11 111.83 2.6
    -5 -3 11 5.12 0.66
    5 3 -11 6.04 0.82
    -5 -3 11 4.48 0.72
    5 -3 -11 5.41 1.11
    -5 -3 11 6.09 0.64
    5 3 -11 5.34 0.76
    5 3 -11 6.15 0.94
    4 -3 -11 73.32 4
    4 3 -11 75.46 2.95
    -4 -3 11 76.13 2.37
    -4 -3 11 71.87 2.78
    4 3 -11 76.81 2.74
    4 3 -11 74.66 3.25
    -4 -3 11 80.01 2.39
    3 3 -11 2.52 0.58
    -3 -3 11 0.74 0.27
    -3 -3 11 0.83 0.36
    -3 3 11 1.11 0.2
    3 -3 -11 1.5 0.69
    -3 -3 11 1.74 0.4
    3 3 -11 1.11 0.46
    3 3 -11 1.27 0.43
    2 -3 -11 113.07 5.04
    -2 -3 11 103.91 2.41
    2 3 -11 108.48 3.72
    -2 -3 11 104.87 3.4
    -2 3 11 108.9 2.05
    2 3 -11 110.79 3.25
    2 3 -11 107.97 4.01
    -2 3 11 113.73 4.82
    1 3 -11 2.02 0.55
    -1 -3 11 1.88 0.3
    -1 -3 11 1.36 0.43
    -1 3 11 2.07 0.32
    -1 3 11 1.51 0.66
    1 -3 -11 1.61 0.69
    1 3 -11 2.48 0.57
    1 3 -11 1.75 0.56
    0 -3 -11 15.19 1.91
    0 3 -11 12.97 1.42
    0 -3 11 14.52 1.28
    0 3 11 14.58 0.88
    0 3 -11 15.08 1.55
    0 3 -11 16.26 1.29
    0 3 11 18.43 1.88
    -1 3 -11 0.29 0.32
    -1 3 -11 0.38 0.32
    1 -3 11 0.19 0.21
    1 3 11 0.15 0.15
    1 3 11 0.38 0.32
    -1 -3 -11 0.04 0.28
    -1 -3 -11 0.15 0.3
    -1 3 -11 0.13 0.32
    2 -3 11 0.13 0.22
    2 3 11 0.01 0.15
    2 3 11 0.05 0.34
    -2 3 -11 -0.18 0.25
    -2 -3 -11 0.29 0.49
    -2 -3 -11 -0.26 0.34
    -2 3 -11 0.09 0.22
    -3 3 -11 0.66 0.29
    3 -3 11 0.44 0.28
    3 3 11 0.7 0.23
    3 3 11 0.84 0.46
    -3 -3 -11 -0.62 0.72
    -3 -3 -11 0.43 0.38
    -3 3 -11 0.87 0.51
    -4 3 -11 7.15 0.89
    4 3 11 6.45 0.75
    4 -3 11 6.81 0.96
    4 3 11 7.47 1.19
    -4 -3 -11 7.6 1.43
    -4 -3 -11 6.96 1.21
    -4 3 -11 7.42 1.2
    -5 -3 -11 0.23 0.41
    5 -3 11 -0.24 0.2
    5 3 11 0.22 0.24
    5 3 11 0.2 0.38
    -5 -3 -11 -0.15 0.35
    -5 3 -11 0.23 0.42
    -6 3 -11 6.93 1.22
    -6 -3 -11 4.45 1.17
    6 3 11 6.36 0.83
    6 -3 11 7.37 1.04
    6 3 11 7.02 1.19
    -6 -3 -11 5.74 1.14
    -7 -3 -11 2.28 0.78
    -7 3 -11 2.67 0.78
    -7 -3 -11 0.92 0.55
    7 -3 11 1.95 0.57
    7 3 11 1.79 0.52
    -7 -3 -11 1.96 0.64
    7 3 11 1.77 0.64
    -8 -3 -11 0.66 0.44
    -8 -3 -11 0.4 0.36
    8 -3 11 -0.11 0.29
    8 3 11 0.03 0.19
    -8 -3 -11 0.22 0.21
    8 3 11 0.25 0.28
    -8 3 -11 0.81 0.5
    -9 3 -11 0.32 0.35
    -9 -3 -11 0.67 0.5
    -9 -3 -11 0.25 0.56
    9 -3 11 0.95 0.45
    9 3 11 0.98 0.43
    -9 3 -11 0.31 0.3
    -10 -3 -11 0.13 0.51
    10 3 11 -0.04 0.27
    -10 3 -11 -0.34 0.36
    11 3 11 1.21 0.45
    19 4 -11 1.13 0.48
    18 4 -11 2.56 0.7
    17 4 -11 0.12 0.33
    -17 -4 11 0.63 0.53
    -17 4 11 1.17 0.56
    -16 -4 11 7.64 1.39
    -16 4 11 5.51 1.01
    -16 -4 11 5.58 1.06
    16 4 -11 6.23 1.03
    -15 -4 11 1.73 0.67
    -15 4 11 0.65 0.38
    -15 -4 11 0.9 0.48
    15 4 -11 0.19 0.28
    -14 -4 11 0.39 0.38
    -14 4 11 0.09 0.21
    -14 -4 11 0.3 0.33
    14 4 -11 0.32 0.4
    -13 -4 11 16.61 1.86
    -13 4 11 17.65 1.62
    -13 -4 11 16.93 1.76
    13 4 -11 17.98 1.66
    -12 -4 11 4.2 0.94
    12 -4 -11 4.82 1.08
    -12 -4 11 4.27 0.87
    12 4 -11 3.61 0.75
    -11 -4 11 16.46 1.7
    11 -4 -11 14.74 1.82
    -11 -4 11 15.36 1.54
    11 4 -11 14.75 1.43
    -10 -4 11 4.17 0.82
    10 -4 -11 4.04 1
    -10 -4 11 4.91 0.87
    10 4 -11 4.47 0.78
    -9 -4 11 0.56 0.36
    9 -4 -11 1.02 0.48
    -9 -4 11 0.28 0.32
    9 4 -11 0.2 0.27
    -8 -4 11 10.4 1.22
    -8 -4 11 8.82 1.08
    8 4 -11 9.64 1.11
    8 -4 -11 8.71 1.43
    -7 -4 11 9.46 1.06
    7 4 -11 10.2 1.14
    7 -4 -11 7.01 1.26
    6 -4 -11 27.19 2.46
    -6 -4 11 27.38 1.73
    6 4 -11 31.21 1.92
    5 -4 -11 59.31 3.68
    5 4 -11 52.83 2.01
    -5 -4 11 55.11 2.36
    -5 -4 11 52.57 2.55
    5 4 -11 53.94 2.48
    5 4 -11 49.69 2.66
    4 4 -11 2.81 0.59
    -4 -4 11 4.09 0.63
    -4 -4 11 2.14 0.56
    4 -4 -11 3.4 0.94
    4 4 -11 2.24 0.48
    4 4 -11 2.1 0.57
    3 -4 -11 77.29 4.28
    -3 -4 11 81.97 2.59
    3 4 -11 82.63 3.01
    -3 -4 11 77.63 3.11
    3 4 -11 85.56 3.01
    3 4 -11 79.85 3.46
    2 4 -11 0.13 0.24
    2 4 -11 0.16 0.26
    -2 -4 11 -0.01 0.14
    -2 -4 11 -0.02 0.26
    2 -4 -11 -0.3 0.33
    -2 4 11 0.59 0.53
    2 4 -11 -0.12 0.27
    1 4 -11 5.07 0.83
    1 4 -11 6.14 0.83
    -1 -4 11 4.37 0.78
    1 -4 -11 6.66 1.31
    -1 4 11 4.52 1.05
    1 4 -11 6.7 1.09
    0 4 -11 -0.07 0.31
    0 -4 11 0.41 0.36
    0 4 11 -0.01 0.09
    0 4 -11 0.51 0.3
    0 -4 -11 -0.13 0.38
    0 4 11 0.28 0.38
    0 4 -11 0 0.27
    -1 -4 -11 18.69 2.26
    1 -4 11 22.17 1.72
    1 4 11 20 1.07
    -1 4 -11 21.24 1.51
    -1 4 -11 24.13 2.06
    1 4 11 20.64 2.06
    -1 -4 -11 17.3 1.79
    -2 4 -11 1.97 0.52
    2 -4 11 1.71 0.55
    2 4 11 1.78 0.35
    2 4 11 1.77 0.67
    -2 -4 -11 1.2 0.66
    -2 -4 -11 1.34 0.55
    -2 4 -11 1.93 0.62
    -3 -4 -11 35.9 3.22
    3 -4 11 34.4 2.21
    3 4 11 35.66 1.65
    -3 4 -11 35.09 2.61
    -3 4 -11 36.48 2.02
    3 4 11 38.44 2.77
    -3 -4 -11 35.6 2.72
    -4 4 -11 9.3 1.4
    -4 4 -11 7.82 0.95
    4 -4 11 9.91 1.21
    4 4 11 9.4 0.91
    4 4 11 10.21 1.47
    -4 -4 -11 7.91 1.55
    -4 -4 -11 5.85 1.13
    -5 -4 -11 19.63 2.45
    5 -4 11 17.92 1.66
    5 4 11 21.08 1.43
    -5 4 -11 19.29 2.04
    5 4 11 20.93 2.07
    -5 4 -11 16.79 1.39
    -5 -4 -11 21.04 2.18
    -6 4 -11 9.11 1.45
    6 4 11 7.96 0.93
    6 -4 11 7.99 1.15
    6 4 11 9.14 1.41
    -6 -4 -11 6.75 1.48
    -6 -4 -11 7.76 1.42
    -7 -4 -11 1.15 0.6
    -7 4 -11 1.03 0.58
    7 -4 11 0.79 0.44
    7 4 11 1.49 0.45
    7 4 11 1.04 0.56
    -7 -4 -11 0.75 0.61
    -8 -4 -11 6.44 1.34
    -8 4 -11 5.06 1.17
    8 -4 11 5.43 0.98
    8 4 11 3.77 0.71
    8 4 11 3.48 0.95
    -8 -4 -11 3.72 1.17
    -9 -4 -11 0.22 0.5
    9 4 11 -0.02 0.21
    10 4 11 2.43 0.62
    11 4 11 0.16 0.34
    -16 -5 11 -0.5 0.44
    16 5 -11 -0.92 0.55
    -15 -5 11 2.5 0.76
    -15 -5 11 2.91 0.83
    15 5 -11 3.43 0.8
    -14 -5 11 12.94 1.7
    14 5 -11 11.38 1.42
    -14 -5 11 10.33 1.5
    -13 -5 11 7.79 1.28
    -13 5 11 7.1 1.02
    -13 -5 11 6.92 1.21
    13 5 -11 6.79 1.11
    -12 -5 11 6.5 1.17
    -12 5 11 6.33 0.93
    12 -5 -11 7.52 1.4
    -12 -5 11 6.55 1.14
    12 5 -11 7.07 1.1
    -11 -5 11 1.35 0.49
    11 -5 -11 1.4 0.63
    -11 -5 11 1.38 0.51
    11 5 -11 1.72 0.53
    -10 -5 11 4.85 0.91
    10 -5 -11 4 1.02
    -10 -5 11 3.7 0.84
    10 5 -11 4.04 0.79
    -9 -5 11 2.24 0.63
    9 -5 -11 1.94 0.73
    -9 -5 11 1.79 0.59
    9 5 -11 2.62 0.67
    -8 -5 11 2.07 0.57
    8 -5 -11 1.73 0.68
    -8 -5 11 1.98 0.57
    8 5 -11 2.91 0.67
    -7 -5 11 25.92 1.87
    7 -5 -11 27.2 2.59
    -7 -5 11 27.34 1.95
    7 5 -11 29.07 2.03
    -6 -5 11 43.38 2.32
    6 -5 -11 44.53 3.31
    -6 -5 11 45.33 2.43
    6 5 -11 48.72 2.54
    6 5 -11 44.3 2.51
    5 5 -11 7.23 1.01
    -5 -5 11 6.72 0.95
    5 -5 -11 5.52 1.2
    5 5 -11 6.68 1
    4 -5 -11 26.69 2.6
    -4 -5 11 28.46 1.77
    -4 -5 11 28.43 2.02
    4 5 -11 29.3 1.92
    4 5 -11 29.4 2.11
    -3 -5 11 8.76 0.95
    3 5 -11 9.19 1.06
    3 -5 -11 7.45 1.47
    -3 -5 11 8.71 1.13
    3 5 -11 7.53 1.09
    2 -5 -11 26.86 2.69
    -2 -5 11 28.04 1.99
    2 5 -11 30.04 1.87
    2 5 -11 27.78 2.13
    -2 5 11 27.45 2.65
    1 5 -11 0.74 0.35
    1 5 -11 0.67 0.39
    -1 -5 11 0.84 0.42
    1 -5 -11 1.2 0.74
    -1 5 11 0.46 0.31
    1 5 -11 0.99 0.45
    0 5 -11 0.24 0.23
    0 -5 11 0.26 0.24
    0 -5 -11 -0.04 0.39
    0 5 11 -0.7 0.48
    0 5 -11 -0.62 0.39
    1 -5 11 1.93 0.55
    -1 5 -11 2.24 0.55
    -1 -5 -11 1.43 0.63
    1 5 11 2.02 0.72
    -1 5 -11 2.88 0.78
    -2 -5 -11 6.48 1.38
    2 -5 11 5 0.89
    2 5 11 5.87 1.17
    -2 5 -11 5.68 0.82
    -2 -5 -11 5.54 1.11
    -2 5 -11 5.98 1.13
    -3 5 -11 0.62 0.42
    -3 5 -11 0.79 0.38
    3 -5 11 0.02 0.24
    -3 -5 -11 0.06 0.53
    3 5 11 1.07 0.58
    -3 -5 -11 0.63 0.45
    -4 5 -11 3.08 0.84
    4 -5 11 3.46 0.78
    4 5 11 3.46 0.88
    -4 -5 -11 3.32 1.07
    -4 -5 -11 5.05 1.09
    -5 5 -11 8.84 1.49
    5 -5 11 8.98 1.25
    5 5 11 9.51 1.45
    -5 -5 -11 6.86 1.58
    -5 -5 -11 7.67 1.41
    -6 5 -11 7.69 1.39
    6 -5 11 8.34 1.22
    6 5 11 9.4 1.49
    -6 -5 -11 7.13 1.6
    -6 -5 -11 6.81 1.33
    -7 5 -11 0.78 0.56
    7 -5 11 0.86 0.46
    7 5 11 0.49 0.38
    -7 -5 -11 0.8 0.62
    -7 -5 -11 1.04 0.59
    8 5 11 5.79 1.23
    -8 -5 -11 4.69 1.35
    -15 -6 11 7.42 1.37
    -14 -6 11 1.46 0.64
    -14 -6 11 1.37 0.63
    -13 -6 11 10.4 1.49
    -13 -6 11 13.44 1.78
    -12 -6 11 1.8 0.63
    12 6 -11 2.46 0.74
    -12 -6 11 2.1 0.69
    -11 -6 11 1.54 0.58
    11 -6 -11 1.44 0.67
    -11 -6 11 0.96 0.42
    11 6 -11 1.54 0.59
    -10 -6 11 2.02 0.62
    10 -6 -11 1.98 0.81
    -10 -6 11 1.63 0.62
[truncated: 125,361 more chars]
