# Supplementary material for: Synthesis, crystal structure and Hirshfeld surface analysis of diethyl 2,6-dimethyl-4-(thio­phen-3-yl)-1,4-di­hydro­pyridine-3,5-di­carboxyl­ate
Source: Acta Crystallogr E Crystallogr Commun. 2019 Nov 15;75(Pt 12):1861–5. doi: 10.1107/S2056989019015081 (PMC6895956; doi:10.1107/S2056989019015081)
Supplement: Supplementary file 2 [file e-75-01861-Isup2.hkl]

#
# h,k,l, Fc-squared, Fo-squared, sigma(Fo-squared), status flag
#
data_I
_shelx_title ' tr1016_a.res in P2(1)/c'
_shelx_refln_list_code          4
_shelx_F_calc_maximum      333.24
_exptl_crystal_F_000       712.00
_reflns_d_resolution_high  0.8001

loop_
 _space_group_symop_operation_xyz
 'x, y, z'
 '-x, y+1/2, -z+1/2'
 '-x, -y, -z'
 'x, -y-1/2, z-1/2'

_cell_length_a    15.6801
_cell_length_b     7.4311
_cell_length_c    15.5968
_cell_angle_alpha  90.000
_cell_angle_beta  111.424
_cell_angle_gamma  90.000

_shelx_F_squared_multiplier     1.000

loop_
 _refln_index_h
 _refln_index_k
 _refln_index_l
 _refln_F_squared_calc
 _refln_F_squared_meas
 _refln_F_squared_sigma
 _refln_observed_status
   2   0   0       2047.88       1799.24        12.22 o
   3   0   0        450.17        537.00         8.18 o
   4   0   0       1225.95       1080.40        13.51 o
   5   0   0        102.52        118.83         3.98 o
   6   0   0       1512.11       1285.02        15.13 o
   7   0   0       2421.58       2480.39        32.77 o
   8   0   0       1632.02       1866.11        22.38 o
   9   0   0         10.93         41.69         3.61 o
  10   0   0          9.34         10.57         2.13 o
  11   0   0        760.51        882.23        17.49 o
  12   0   0       1584.14       1644.36        24.48 o
  13   0   0         27.08         38.75         8.36 o
  14   0   0          0.85         10.83         4.26 o
  15   0   0         86.22         88.97         7.29 o
  16   0   0         15.24         21.15         3.96 o
  17   0   0          3.06          6.31         1.95 o
  18   0   0         30.18         36.17         4.56 o
   1   1   0       9273.06      10177.18        46.44 o
   2   1   0       2652.38       3149.34         9.48 o
   3   1   0       1612.47       1581.83         7.32 o
   4   1   0        967.18       1029.56         7.69 o
   5   1   0        939.40        758.98         6.90 o
   6   1   0        130.79        175.32         4.16 o
   7   1   0       8917.17       9821.67        33.90 o
   8   1   0        263.92        388.70         7.82 o
   9   1   0        416.17        423.29         5.64 o
  10   1   0         18.65          5.60         0.74 o
  11   1   0        278.26        311.96         4.91 o
  12   1   0         66.41         58.16         3.35 o
  13   1   0          0.51          0.65         1.01 o
  14   1   0        676.97        761.47        14.87 o
  15   1   0         37.53         21.47         4.75 o
  16   1   0         24.09         28.72         3.10 o
  17   1   0         21.19         14.22         2.63 o
  18   1   0          1.57         -1.03         2.29 o
   0   2   0      14081.29      14600.49        75.68 o
   1   2   0       1387.57       1459.93         6.94 o
   2   2   0       3797.31       4015.89        12.79 o
   3   2   0       1679.08       1980.61        12.06 o
   4   2   0       2282.78       2320.10         9.42 o
   5   2   0       2314.55       2869.77        15.44 o
   6   2   0        254.96        380.30         5.43 o
   7   2   0         38.61         30.96         1.66 o
   8   2   0        655.14        752.16         9.95 o
   9   2   0        367.77        318.82         6.91 o
  10   2   0        326.47        347.66         7.66 o
  11   2   0         16.75          7.45         1.33 o
  12   2   0       1844.11       2030.26        20.47 o
  13   2   0        107.82        111.43         5.02 o
  14   2   0         70.68         65.88         4.02 o
  15   2   0        183.29        159.98         8.06 o
  16   2   0          0.22          4.27         1.75 o
  17   2   0          3.25          3.97         1.84 o
   1   3   0        700.57        877.84         5.98 o
   2   3   0        182.17        252.74         3.77 o
   4   3   0         14.27         15.19         0.89 o
   5   3   0       1360.17       1567.94        10.18 o
   6   3   0         19.51         49.02         2.84 o
   7   3   0        267.18        307.23         4.68 o
   8   3   0          5.77         10.50         1.10 o
   9   3   0         76.51         71.33         3.21 o
  10   3   0        214.34        219.61         5.92 o
  11   3   0       1039.96       1072.60        15.51 o
  12   3   0        127.06        122.04         5.87 o
  13   3   0         25.96         16.35         2.25 o
  14   3   0        122.11        116.47         6.18 o
  15   3   0         17.40         15.06         3.35 o
  16   3   0         20.92         24.39         3.41 o
  17   3   0          0.69          2.46         2.06 o
   0   4   0        317.94        374.97         5.29 o
   1   4   0        212.87        272.83         3.74 o
   2   4   0       1233.23       1530.39         9.54 o
   3   4   0        692.20        821.45         7.06 o
   4   4   0         79.33        128.45         9.01 o
   5   4   0         71.26         64.34         2.76 o
   6   4   0        105.57         90.74         2.80 o
   7   4   0         49.90         44.21         2.17 o
   8   4   0          2.66          8.92         1.56 o
   9   4   0        528.69        528.49         9.91 o
  10   4   0        164.94        165.85         5.88 o
  11   4   0          3.29          3.97         1.04 o
  12   4   0          4.99          5.44         1.39 o
  13   4   0         23.40         22.03         2.63 o
  14   4   0         19.45         35.76         4.11 o
  15   4   0         12.48         20.01         3.28 o
  16   4   0          0.00          3.21         2.16 o
   1   5   0         55.04         75.29         2.60 o
   2   5   0         80.80        108.11         3.01 o
   3   5   0         63.47         80.64         2.74 o
   4   5   0         30.26         23.96         1.19 o
   5   5   0        304.34        330.92         6.73 o
   6   5   0          2.47          2.40         0.90 o
   7   5   0          3.59          7.43         1.10 o
   8   5   0        228.13        254.56         5.39 o
   9   5   0        325.20        313.37         9.35 o
  10   5   0        129.71        107.80         5.72 o
  11   5   0          1.67          2.81         1.43 o
  12   5   0         12.92         12.91         2.35 o
  13   5   0         99.30        113.56         7.12 o
  14   5   0          1.34          1.43         1.79 o
  15   5   0         15.13         21.11         3.61 o
   0   6   0        547.85        647.19        19.06 o
   1   6   0         12.86         15.22         1.67 o
   2   6   0       1169.40       1209.76        11.31 o
   3   6   0        730.15        769.63         9.68 o
   4   6   0         46.22         61.59         2.46 o
   5   6   0        364.31        360.20         7.56 o
   6   6   0          0.37         19.64         3.07 o
   7   6   0          2.99          2.92         1.32 o
   8   6   0          2.62          4.35         1.95 o
   9   6   0          9.12         22.97         3.21 o
  10   6   0        297.86        314.29        11.32 o
  11   6   0         12.62          7.97         2.06 o
  12   6   0          0.15          8.36         2.27 o
  13   6   0         56.11         71.93         6.78 o
   1   7   0        265.39        284.17         8.85 o
   2   7   0         43.92         45.93         4.17 o
   3   7   0        243.95        266.20         9.77 o
   4   7   0        691.52        698.44        15.48 o
   5   7   0        203.23        220.06         7.80 o
   6   7   0          6.31          5.51         1.48 o
   7   7   0        115.85        132.05         7.12 o
   8   7   0          8.53          3.44         1.55 o
   9   7   0        136.05        136.60         9.38 o
  10   7   0          3.57          8.43         2.41 o
  11   7   0          2.10          2.81         1.95 o
   0   8   0        271.41        360.43        20.25 o
   1   8   0          4.73          5.75         2.27 o
   2   8   0        107.91        104.97         7.59 o
   3   8   0         13.23         12.79         2.82 o
   4   8   0          3.73          6.20         2.52 o
   5   8   0        152.49        161.46        11.91 o
   6   8   0         37.86         40.36         7.84 o
   7   8   0        104.08         78.14         9.75 o
   8   8   0          1.44          6.52         5.07 o
   9   8   0          2.82          3.69         2.58 o
   1   9   0         49.13         45.14         6.46 o
   2   9   0          4.73          3.07         2.17 o
   3   9   0         34.24         39.21         6.14 o
   4   9   0          0.05          4.43         5.89 o
 -18   1   1         19.33         18.48         3.10 o
 -17   1   1          0.34         -2.50         2.96 o
 -16   1   1         43.53         44.23         3.82 o
 -15   1   1          5.36          7.71         1.75 o
 -14   1   1         75.73         61.14         3.73 o
 -13   1   1        269.49        286.23         8.42 o
 -12   1   1          0.00          1.00         0.75 o
 -11   1   1         33.94         31.80         1.87 o
 -10   1   1          1.16          0.88         0.56 o
  -9   1   1          9.15         12.00         1.20 o
  -8   1   1       2652.70       2849.00        14.73 o
  -7   1   1        588.76        576.95         6.12 o
  -6   1   1         21.37         47.55         2.37 o
  -5   1   1       1024.33       1176.61        11.87 o
  -4   1   1        622.91        568.48         6.65 o
  -3   1   1          9.22          1.11         0.37 o
  -2   1   1       1889.95       1703.74         9.79 o
  -1   1   1       5409.29       5024.58        26.01 o
   0   1   1         33.63         63.50         1.22 o
   1   1   1       3751.27       3303.96        31.77 o
   2   1   1       1163.36        956.65        10.01 o
   3   1   1        107.76        120.60         1.90 o
   4   1   1       6441.52       6279.44        46.83 o
   5   1   1        304.85        309.16         4.41 o
   6   1   1        444.62        529.27         6.80 o
   7   1   1          0.98          1.03         0.80 o
   8   1   1         35.65         33.95         1.65 o
   9   1   1         70.37         73.92         2.17 o
  10   1   1         63.02         66.24         2.07 o
  11   1   1         83.35         83.42         2.82 o
  12   1   1          5.05          2.78         1.04 o
  13   1   1         24.30         16.04         1.95 o
  14   1   1         37.99         32.81         3.22 o
  15   1   1         18.78         18.88         2.45 o
  16   1   1          2.98          2.27         1.25 o
  17   1   1         19.77         15.97         3.02 o
 -18   2   1          0.31          1.20         1.57 o
 -17   2   1          1.70          3.57         2.06 o
 -16   2   1         37.45         38.79         4.15 o
 -15   2   1          0.11          0.36         1.29 o
 -14   2   1         21.78         20.45         2.29 o
 -13   2   1        249.98        211.44         6.80 o
 -12   2   1        256.21        231.40         6.83 o
 -11   2   1        379.62        424.43         8.83 o
 -10   2   1        169.26        139.23         4.81 o
  -9   2   1        193.59        179.11         5.11 o
  -8   2   1        115.53         88.67         3.13 o
  -7   2   1        254.59        304.91         5.17 o
  -6   2   1        134.09        134.08         3.11 o
  -5   2   1       1531.52       1569.10        23.71 o
  -4   2   1         44.66         81.65         2.16 o
  -3   2   1       4659.34       4108.61        21.91 o
  -2   2   1       8624.78       8859.08        30.45 o
  -1   2   1       5956.94       5337.79        22.47 o
   0   2   1       4626.23       4329.07        33.30 o
   1   2   1        397.82        319.17         3.43 o
   2   2   1          0.10          2.31         0.45 o
   3   2   1       2162.77       1896.11        13.92 o
   4   2   1        912.69       1016.22         5.58 o
   5   2   1       1659.34       1548.56        12.37 o
   6   2   1        119.94        133.22         3.22 o
   7   2   1        119.60        144.71         4.19 o
   8   2   1        261.04        252.31         6.38 o
   9   2   1        120.30         96.89         4.19 o
  10   2   1        178.55        155.39         5.26 o
  11   2   1       1546.63       1589.31        17.69 o
  12   2   1        413.64        436.38         9.69 o
  13   2   1        113.30         87.74         4.56 o
  14   2   1         13.86         20.59         2.51 o
  15   2   1          1.32         -1.11         1.48 o
  16   2   1         37.38         37.54         4.19 o
  17   2   1          1.47          2.65         2.39 o
 -17   3   1         60.20         64.17         5.56 o
 -16   3   1         57.58         60.86         5.22 o
 -15   3   1          3.23          7.38         2.60 o
 -14   3   1         10.77          6.00         1.45 o
 -13   3   1          1.72          1.52         1.31 o
 -12   3   1          8.50          7.30         2.26 o
 -11   3   1         38.44         39.37         2.63 o
 -10   3   1          7.31          2.10         0.80 o
  -9   3   1        128.35        126.22         3.96 o
  -8   3   1        798.73        860.93         8.48 o
  -7   3   1         40.74         26.88         1.43 o
  -6   3   1        956.69        898.33         9.76 o
  -5   3   1        157.40        100.17         2.92 o
  -4   3   1        313.45        258.20         3.72 o
  -3   3   1       1717.04       1904.72        11.20 o
  -2   3   1        428.46        576.82         4.04 o
  -1   3   1        148.34        101.46         1.64 o
   0   3   1       3720.84       3361.30        13.12 o
   1   3   1       1207.10       1146.74         7.22 o
   2   3   1       5190.95       5356.70        18.13 o
   3   3   1          1.14          6.25         0.59 o
   4   3   1       8130.16       8425.55        28.01 o
   5   3   1        143.50        112.77         2.36 o
   6   3   1       1970.23       2020.48        12.05 o
   7   3   1        595.80        596.44         8.84 o
   8   3   1         12.63         16.11         1.49 o
   9   3   1        490.43        507.13         9.35 o
  10   3   1         33.14         29.88         2.30 o
  11   3   1         28.77         26.85         2.80 o
  12   3   1         94.25         89.06         5.08 o
  13   3   1        143.00        157.43         7.03 o
  14   3   1          5.23          3.18         1.72 o
  15   3   1         13.05         20.89         2.82 o
  16   3   1         57.88         51.46         4.91 o
 -16   4   1          0.01          0.61         1.72 o
 -15   4   1         22.26         25.42         3.46 o
 -14   4   1          9.68          5.53         1.89 o
 -13   4   1        128.52        143.48         6.67 o
 -12   4   1        161.97        152.56         6.61 o
 -11   4   1        258.39        241.13         7.29 o
 -10   4   1          0.12          1.76         1.46 o
  -9   4   1         68.78         57.83         3.20 o
  -8   4   1        187.95        173.60         3.71 o
  -7   4   1       1223.48       1202.83        11.74 o
  -6   4   1         13.63         20.56         1.54 o
  -5   4   1       1538.98       1541.59        12.56 o
  -4   4   1         38.85         47.51         2.28 o
  -3   4   1        895.60        742.83         7.36 o
  -2   4   1        256.98        282.95         4.09 o
  -1   4   1          9.14          1.37         0.39 o
   0   4   1          8.93          2.24         0.44 o
   1   4   1       2177.34       2089.95        12.10 o
   2   4   1        270.41        279.54         4.61 o
   3   4   1       2337.26       2378.86        15.45 o
   4   4   1         34.74         47.26         1.96 o
   5   4   1          2.98          1.42         0.41 o
   6   4   1        546.16        643.19         7.83 o
   7   4   1        751.11        733.10         8.33 o
   8   4   1       1207.79       1173.11        13.91 o
   9   4   1       1601.44       1643.74        23.02 o
  10   4   1         73.15         75.27         4.08 o
  11   4   1         27.34         30.41         2.70 o
  12   4   1          3.54          2.09         1.25 o
  13   4   1        136.58        157.66         6.80 o
  14   4   1         86.77        116.69         6.75 o
  15   4   1         47.38         39.60         4.51 o
  16   4   1         34.35         27.67         4.71 o
 -15   5   1         23.97         19.46         3.27 o
 -14   5   1         28.74         19.20         3.11 o
 -13   5   1         64.98         79.55         5.86 o
 -12   5   1         92.72        119.46         7.14 o
 -11   5   1         19.79         17.54         2.75 o
 -10   5   1         14.80         15.28         2.53 o
  -9   5   1        226.99        223.08         7.61 o
  -8   5   1        105.61        109.24         3.65 o
  -7   5   1         35.47         35.20         2.53 o
  -6   5   1       1313.20       1361.80        13.75 o
  -5   5   1         22.11         18.59         1.55 o
  -4   5   1         36.11         33.15         1.66 o
  -3   5   1        450.01        496.61         6.56 o
  -2   5   1        226.93        201.91         4.11 o
  -1   5   1        315.40        263.36         5.57 o
   0   5   1         71.86         66.80         2.24 o
   1   5   1          1.33          0.60         0.59 o
   2   5   1        979.87        933.40        10.82 o
   3   5   1         10.07          7.65         1.61 o
   4   5   1       1225.08       1157.08        15.08 o
   5   5   1        462.49        453.56         8.59 o
   6   5   1        366.10        340.89         7.49 o
   7   5   1         24.65         22.11         1.92 o
   8   5   1         76.28         82.54         4.85 o
   9   5   1        619.89        536.40        12.63 o
  10   5   1         13.66          9.82         1.92 o
  11   5   1         21.79         16.97         2.46 o
  12   5   1          0.34         -0.57         1.51 o
  13   5   1          2.18         12.38         2.56 o
  14   5   1         96.47        100.41         7.13 o
 -14   6   1         24.01         19.30         3.84 o
 -13   6   1          0.13          1.37         2.15 o
 -12   6   1          8.02         11.81         3.46 o
 -11   6   1          0.26          0.41         1.63 o
 -10   6   1          0.53         -1.23         1.35 o
  -9   6   1        506.19        495.37        13.94 o
  -8   6   1        397.46        358.58        11.15 o
  -7   6   1        128.88        105.94         5.17 o
  -6   6   1         23.53         29.67         3.22 o
  -5   6   1        379.81        349.32         7.04 o
  -4   6   1        918.50        823.78        11.17 o
  -3   6   1        646.36        647.53         8.60 o
  -2   6   1        477.23        488.21         8.44 o
  -1   6   1         48.77         42.62         2.50 o
   0   6   1         95.14        102.17         3.44 o
   1   6   1        265.67        275.57         8.67 o
   2   6   1        985.26       1002.21        12.07 o
   3   6   1          1.08         -0.06         0.82 o
   4   6   1        269.75        241.41         6.45 o
   5   6   1        480.20        495.93         9.29 o
   6   6   1          3.97          0.74         1.05 o
   7   6   1         13.24          9.28         1.40 o
   8   6   1         97.35         95.66         5.19 o
   9   6   1         35.24         22.42         5.12 o
  10   6   1         63.66         65.14         5.34 o
  11   6   1         16.70         22.68         3.79 o
  12   6   1          4.27          4.70         2.27 o
  13   6   1         64.79         75.71         6.24 o
 -12   7   1          0.83          0.13         2.23 o
 -11   7   1          3.36          7.53         2.70 o
 -10   7   1         10.23         10.32         2.60 o
  -9   7   1         20.63         15.75         3.14 o
  -8   7   1         17.35         13.06         3.19 o
  -7   7   1         37.37         33.42         4.35 o
  -6   7   1         19.17         12.47         1.93 o
  -5   7   1         72.35         59.62         4.79 o
  -4   7   1         66.40         61.99         5.68 o
  -3   7   1         62.97         57.80         5.45 o
  -2   7   1        155.69        155.21         8.74 o
  -1   7   1        404.56        408.18        10.63 o
   0   7   1         68.93         64.52         4.28 o
   1   7   1         22.42         21.92         2.32 o
   2   7   1          4.79          8.49         2.37 o
   3   7   1          0.02          0.51         1.10 o
   4   7   1         58.45         47.27         3.67 o
   5   7   1        135.65        126.30         6.04 o
   6   7   1        114.01         92.60         5.95 o
   7   7   1        160.33        153.61         7.85 o
   8   7   1          1.92          3.89         1.67 o
   9   7   1         44.09         26.84         3.50 o
  10   7   1          4.82         12.37         2.97 o
  11   7   1         19.11         15.77         3.57 o
  -9   8   1          5.48          6.80         3.20 o
  -8   8   1          2.06         -4.26         4.26 o
  -7   8   1         16.30         16.54         4.52 o
  -6   8   1         13.62          9.66         4.78 o
  -5   8   1         71.09         73.55         6.72 o
  -4   8   1         81.66         92.75         7.49 o
  -3   8   1        145.83        140.10         9.05 o
  -2   8   1        145.17        156.63         9.34 o
  -1   8   1          0.00          1.88         1.89 o
   0   8   1         21.29         20.85         3.72 o
   1   8   1         36.47         41.69         4.92 o
   2   8   1          0.15          0.89         1.80 o
   3   8   1         83.67         74.65         6.59 o
   4   8   1          0.85         -1.93         1.93 o
   5   8   1          0.58          0.81         2.84 o
   6   8   1         52.91         50.42         6.91 o
   7   8   1         57.49         67.64         9.83 o
   8   8   1          0.03         -0.21         2.64 o
  -4   9   1          5.44          6.90         3.18 o
  -3   9   1          0.01          3.75         2.56 o
  -2   9   1          2.14         -0.04         2.19 o
  -1   9   1          9.61         16.17         4.28 o
   0   9   1          3.48          1.85         1.88 o
   1   9   1         16.64         11.68         3.55 o
   2   9   1          2.27          2.43         2.18 o
   3   9   1          2.18         -3.15         4.01 o
   4   9   1         57.89         82.93        11.53 o
 -18   0   2          0.69          0.23         2.03 o
 -17   0   2         70.27         66.96         9.16 o
 -16   0   2        198.71        198.96        15.10 o
 -15   0   2        214.77        186.47        14.04 o
 -14   0   2        105.89        112.22        10.62 o
 -13   0   2        232.55        222.43         8.81 o
 -12   0   2        804.12        823.23        16.42 o
 -11   0   2         21.60         18.70         2.52 o
 -10   0   2        252.53        282.84         8.97 o
  -9   0   2         12.28         50.91         4.19 o
  -8   0   2       1466.94       1756.43        33.16 o
  -7   0   2       2969.12       3906.01        26.83 o
  -6   0   2         95.38        129.14         4.06 o
  -5   0   2        509.88        488.30         7.22 o
  -4   0   2       4398.39       4700.68        38.28 o
  -3   0   2         46.09         39.49         1.50 o
  -2   0   2       6835.60       7438.97        41.22 o
  -1   0   2        120.31        180.65         2.62 o
   0   0   2       2486.76       2830.20         7.64 o
   1   0   2       2175.73       2765.99         9.28 o
   2   0   2       7195.38       7107.06        25.36 o
   3   0   2         83.72         42.93         1.60 o
   4   0   2       1040.26        739.70         9.63 o
   5   0   2       4198.00       5253.84        28.74 o
   6   0   2        390.08        632.75        15.68 o
   7   0   2        286.36        445.18        15.16 o
   8   0   2       2022.76       2323.71        36.90 o
   9   0   2        444.35        458.38        12.27 o
  10   0   2       1194.22       1162.47        17.21 o
  11   0   2        237.79        220.23         7.84 o
  12   0   2        125.18        137.82         5.83 o
  13   0   2         34.50         36.93         3.74 o
  14   0   2        283.12        253.43        10.31 o
  15   0   2          3.19          3.65         1.39 o
  16   0   2          9.66          8.24         2.48 o
  17   0   2         30.09         44.77         6.10 o
 -18   1   2         22.31         23.73         3.33 o
 -17   1   2          0.74          0.55         1.68 o
 -16   1   2         25.90         28.56         3.09 o
 -15   1   2        168.20        154.96         7.71 o
 -14   1   2        493.21        472.56        10.99 o
 -13   1   2        151.78        159.48         6.19 o
 -12   1   2        575.20        574.27        10.32 o
 -11   1   2        563.80        666.27         9.03 o
 -10   1   2         20.06         37.35         2.20 o
  -9   1   2        369.96        368.21         6.50 o
  -8   1   2          3.42         12.39         2.51 o
  -7   1   2        826.34       1099.91         9.00 o
  -6   1   2       1128.16       1004.74         7.22 o
  -5   1   2       2508.46       2348.64        14.49 o
  -4   1   2        759.82        914.30         7.04 o
  -3   1   2      15104.60      16370.94       111.73 o
  -2   1   2         18.71         21.11         0.94 o
  -1   1   2        825.64        786.30         5.23 o
   0   1   2       1507.40       2116.63         7.94 o
   1   1   2      18384.55      19091.38        50.71 o
   2   1   2       6442.32       7572.78        30.49 o
   3   1   2        169.72        120.93         1.73 o
   4   1   2        140.64        164.27         2.40 o
   5   1   2        210.44        390.04         4.53 o
   6   1   2        364.39        399.40         5.10 o
   7   1   2        181.83        112.77         3.02 o
   8   1   2          0.30          0.10         0.61 o
   9   1   2       1512.47       1597.12        11.51 o
  10   1   2        605.02        596.99         8.07 o
  11   1   2         73.23         77.77         3.94 o
  12   1   2        497.20        489.75        10.27 o
  13   1   2        156.04        132.30         5.55 o
  14   1   2         11.63          7.33         1.55 o
  15   1   2         27.08         21.72         2.50 o
  16   1   2          7.40         12.06         2.20 o
  17   1   2          8.94          5.06         1.75 o
 -18   2   2         29.16         29.34         3.90 o
 -17   2   2          2.96          2.38         1.69 o
 -16   2   2         14.61         10.16         3.75 o
 -15   2   2          7.25          7.49         1.78 o
 -14   2   2          0.00          0.01         1.18 o
 -13   2   2       1156.75       1188.19        15.89 o
 -12   2   2        112.67        116.91         5.25 o
 -11   2   2        171.89        176.81         5.59 o
 -10   2   2        222.41        236.71         6.41 o
  -9   2   2         70.09        106.60         4.06 o
  -8   2   2         24.79         20.70         1.55 o
  -7   2   2       1023.61       1023.02         7.73 o
  -6   2   2          5.49         29.02         1.42 o
  -5   2   2        102.88        110.95         2.44 o
  -4   2   2         38.07         53.21         1.55 o
  -3   2   2        326.58        295.38         2.99 o
  -2   2   2       1965.53       2196.01         8.57 o
  -1   2   2        383.29        429.87         3.01 o
   0   2   2       1258.86       1468.64         7.52 o
   1   2   2        143.62        243.43         2.69 o
   2   2   2         59.81        113.55         1.79 o
   4   2   2        270.23        156.25         2.19 o
   5   2   2       1906.74       2208.69         9.97 o
   6   2   2          2.20         15.70         1.18 o
   7   2   2        276.87        381.45         6.92 o
   8   2   2       1546.93       1646.83        15.33 o
   9   2   2          8.14          9.71         1.46 o
  10   2   2        553.31        534.51        10.70 o
  11   2   2       1356.52       1385.05        16.78 o
  12   2   2          4.64          6.35         1.30 o
  13   2   2         41.14         39.05         3.05 o
  14   2   2          3.70          3.65         1.53 o
  15   2   2          4.03          1.88         1.62 o
  16   2   2         65.07         61.44         5.40 o
 -17   3   2          0.22         -1.69         1.69 o
 -16   3   2         19.88         15.75         2.70 o
 -15   3   2         50.07         45.28         3.89 o
 -14   3   2         14.07         16.88         2.51 o
 -13   3   2        116.06        146.65         7.00 o
 -12   3   2         28.53         28.06         2.78 o
 -11   3   2        216.30        220.37         5.97 o
 -10   3   2         73.55         63.82         3.13 o
  -9   3   2        138.50        122.22         3.61 o
  -8   3   2        654.19        757.07         7.68 o
  -7   3   2         13.87          8.34         0.92 o
  -6   3   2       2717.72       2925.18        17.49 o
  -5   3   2       1115.54       1450.85        19.55 o
  -4   3   2         31.77         29.49         1.37 o
  -3   3   2       2280.96       2514.96        12.04 o
  -2   3   2         21.19         21.36         0.90 o
  -1   3   2        166.23        149.75         2.32 o
   0   3   2        176.94        243.48         2.98 o
   1   3   2       1493.88       1606.52         9.35 o
   2   3   2         69.70         69.72         1.62 o
   3   3   2       3799.59       4570.80        23.52 o
   4   3   2       2110.41       2279.55        10.78 o
   5   3   2          5.25         10.81         0.81 o
   6   3   2        858.34        997.35         7.11 o
   7   3   2         41.74         37.37         1.83 o
   8   3   2        256.84        256.34         6.58 o
   9   3   2         34.27         33.66         2.52 o
  10   3   2          3.00         -0.03         1.28 o
  11   3   2        121.94        134.34         5.30 o
  12   3   2          0.99          1.43         1.44 o
  13   3   2          6.08          5.37         1.55 o
  14   3   2          0.55         -0.51         1.66 o
  15   3   2          3.05          1.06         1.84 o
  16   3   2          2.95          0.62         2.16 o
 -17   4   2         45.08         58.20         6.14 o
 -16   4   2          5.40          7.00         2.07 o
 -15   4   2          0.58         -0.41         1.93 o
 -14   4   2         59.99         57.90         4.28 o
 -13   4   2          2.07          1.76         1.36 o
 -12   4   2         46.62         41.99         3.57 o
 -11   4   2          0.90          3.91         1.48 o
 -10   4   2       1060.94       1096.89        14.28 o
  -9   4   2         60.70         85.12         2.46 o
  -8   4   2         67.77         78.90         3.57 o
  -7   4   2        323.34        364.01         7.08 o
  -6   4   2         14.86         19.22         1.55 o
  -5   4   2          6.10          1.04         0.58 o
  -4   4   2       1033.99       1194.58         6.41 o
  -3   4   2        123.84        125.10         2.23 o
  -2   4   2        317.09        314.00         4.55 o
  -1   4   2         45.08         45.28         1.59 o
   0   4   2         67.54         51.27         1.64 o
   1   4   2          0.98          0.07         0.44 o
   2   4   2        152.33        207.08         4.32 o
   3   4   2        163.74        198.83         4.57 o
   4   4   2        280.21        321.43         5.65 o
   5   4   2        230.63        270.19         4.40 o
   6   4   2        275.56        336.21         4.69 o
   7   4   2        572.15        642.09         7.27 o
   8   4   2        423.11        430.84         9.54 o
   9   4   2         19.96         21.85         2.40 o
  10   4   2          7.76          4.64         1.23 o
  11   4   2         99.03        101.63         5.10 o
  12   4   2          0.44         -1.06         1.34 o
  13   4   2         10.13          5.08         2.20 o
  14   4   2         50.00         43.62         4.27 o
  15   4   2         77.87         89.49         6.16 o
 -15   5   2         13.05         10.79         2.44 o
 -14   5   2         12.73         10.74         2.40 o
 -13   5   2          0.54         -0.49         1.41 o
 -12   5   2        133.84        134.79         7.21 o
 -11   5   2        660.55        657.95        15.31 o
 -10   5   2        199.80        167.75         7.41 o
  -9   5   2          9.72          5.97         1.03 o
  -8   5   2         30.08         27.13         2.28 o
  -7   5   2         25.13         26.34         1.47 o
  -6   5   2          9.71         13.05         1.57 o
  -5   5   2         87.84         94.81         3.01 o
  -4   5   2        598.48        584.94         6.43 o
  -3   5   2         96.94        121.20         2.74 o
  -2   5   2         36.41         35.90         1.72 o
  -1   5   2       1429.79       1565.68        11.44 o
   0   5   2        111.07         87.81         2.32 o
   1   5   2        243.76        278.65         5.87 o
   2   5   2        416.82        420.62         8.13 o
   3   5   2        200.88        228.05         5.40 o
   4   5   2        209.68        194.79         4.80 o
   5   5   2        641.45        605.51         7.71 o
   6   5   2         53.55         39.45         2.60 o
   7   5   2         20.45         18.48         1.75 o
   8   5   2         47.37         29.82         3.05 o
   9   5   2        254.96        253.67         9.58 o
  10   5   2         15.33         17.00         2.51 o
  11   5   2        130.31        126.70         6.81 o
  12   5   2          7.66          5.18         1.47 o
  13   5   2         22.81         20.50         3.24 o
  14   5   2          5.11          9.93         2.58 o
 -14   6   2          0.00          0.13         2.79 o
 -13   6   2          4.83          3.84         2.05 o
 -12   6   2         37.71         34.56         6.60 o
 -11   6   2          0.12         -1.46         2.10 o
 -10   6   2         22.78         22.10         2.90 o
  -9   6   2        186.99        228.78         8.87 o
  -8   6   2         35.71         47.19         3.48 o
  -7   6   2          6.70          7.59         2.01 o
  -6   6   2         16.25         18.47         2.10 o
  -5   6   2          0.10          3.47         0.94 o
  -4   6   2         21.51         22.18         1.79 o
  -3   6   2        743.38        747.62        11.82 o
  -2   6   2          0.04          0.17         0.82 o
  -1   6   2          0.01         -0.19         0.63 o
   0   6   2          1.23          1.76         0.83 o
   1   6   2        526.77        552.02         8.93 o
   2   6   2         34.02         29.17         2.36 o
   3   6   2        155.00        131.87         5.08 o
   4   6   2         86.85        104.46         4.60 o
   5   6   2         60.32         66.99         3.68 o
   6   6   2        176.45        200.44         6.31 o
   7   6   2         89.83        107.63         5.42 o
   8   6   2         16.86         24.83         2.64 o
   9   6   2         15.11         22.87         3.24 o
  10   6   2          1.75          1.75         2.39 o
  11   6   2          2.65          4.33         1.90 o
  12   6   2         21.06          9.99         2.36 o
  13   6   2         47.17         47.59         5.05 o
 -12   7   2          8.21         13.22         3.58 o
 -11   7   2          0.01          0.70         2.09 o
 -10   7   2          4.71          4.84         2.30 o
  -9   7   2         23.98         17.00         3.54 o
  -8   7   2         48.94         47.59         5.22 o
  -7   7   2          4.63          3.80         1.42 o
  -6   7   2         55.90         43.85         4.04 o
  -5   7   2         22.42          8.88         2.45 o
  -4   7   2         50.80         47.75         4.98 o
  -3   7   2          7.09          7.77         2.55 o
  -2   7   2         70.06         59.76         4.40 o
  -1   7   2         29.74         31.15         2.74 o
   0   7   2         63.71         43.43         3.38 o
   1   7   2          1.29          0.27         1.15 o
   2   7   2          0.00          0.59         1.24 o
   3   7   2         12.62         10.11         1.85 o
   4   7   2        189.73        184.54         6.62 o
   5   7   2          0.67          0.33         1.40 o
   6   7   2         17.12         14.26         2.85 o
   7   7   2          0.37          1.67         1.25 o
   8   7   2          0.25          0.13         1.47 o
   9   7   2         30.80         33.81         5.81 o
  10   7   2         22.45         26.21         3.72 o
  11   7   2         18.62         11.37         2.53 o
  -9   8   2         52.48         66.15         8.20 o
  -8   8   2          4.18         10.39         3.80 o
  -7   8   2          6.16          2.09         2.78 o
  -6   8   2          0.60          0.55         2.19 o
  -5   8   2          0.07         -2.28         2.28 o
  -4   8   2          2.48          6.47         2.15 o
  -3   8   2         47.18         52.73         5.55 o
  -2   8   2          5.96          4.30         2.30 o
  -1   8   2          0.03         -0.34         2.05 o
   0   8   2          0.11          0.04         1.65 o
   1   8   2         30.05         32.82         3.72 o
   2   8   2          0.54          0.41         1.93 o
   3   8   2         11.37          9.60         2.22 o
   4   8   2          4.43          9.10         3.37 o
   5   8   2         20.93         21.15         3.38 o
   6   8   2          5.38         16.12         4.08 o
   7   8   2         34.48         38.60         6.19 o
   8   8   2         56.95         67.60         8.32 o
  -4   9   2         49.54         43.47         6.46 o
  -3   9   2          7.50          7.19         3.24 o
  -2   9   2          0.26         -0.11         2.40 o
  -1   9   2          0.62         -0.30         2.26 o
   0   9   2          4.85          3.78         2.15 o
   1   9   2          0.00         -1.71         2.41 o
   2   9   2         97.41         98.22         9.49 o
   3   9   2         26.53         22.68         5.92 o
 -19   1   3          8.49          6.64         2.07 o
 -18   1   3          5.14          5.38         2.33 o
 -17   1   3         41.07         46.79         6.21 o
 -16   1   3         11.70          5.91         1.80 o
 -15   1   3         26.35         18.00         2.87 o
 -14   1   3         18.19         17.70         2.48 o
 -13   1   3         17.94         10.73         1.91 o
 -12   1   3         78.23         73.68         4.07 o
 -11   1   3         58.47         51.16         2.83 o
 -10   1   3        160.34        171.86         6.28 o
  -9   1   3        146.03        161.66         4.46 o
  -8   1   3        482.12        574.32         7.55 o
  -7   1   3          0.15          0.58         0.48 o
  -6   1   3       1096.99       1082.84         8.56 o
  -5   1   3          0.05          3.42         0.57 o
  -4   1   3        496.51        547.23         8.33 o
  -3   1   3       5084.50       4727.79        24.29 o
  -2   1   3         31.16         38.57         1.08 o
  -1   1   3       3467.24       3240.29        18.23 o
   0   1   3        187.75        161.16         1.85 o
   1   1   3         91.42         68.12         1.29 o
   2   1   3        419.40        384.37         3.25 o
   3   1   3       1763.44       1727.27         7.27 o
   4   1   3        384.01        406.12         4.18 o
   5   1   3        962.03        901.28         7.69 o
   6   1   3       2062.63       2192.39        14.03 o
   7   1   3        411.52        377.46         6.29 o
   8   1   3        140.52        119.85         3.76 o
   9   1   3         32.91         32.02         2.03 o
  10   1   3          0.09          0.69         1.14 o
  11   1   3         82.55         83.23         4.59 o
  12   1   3         21.89         12.20         1.59 o
  13   1   3         45.67         37.68         3.27 o
  14   1   3         83.09         81.17         4.69 o
  15   1   3          6.85         10.21         2.04 o
  16   1   3         81.87         83.15         8.03 o
 -18   2   3         25.46         14.37         2.89 o
 -17   2   3          7.99         11.19         2.35 o
 -16   2   3         45.69         48.09         4.54 o
 -15   2   3         12.31         10.41         1.91 o
 -14   2   3        261.38        276.52         7.94 o
 -13   2   3        409.64        418.72         9.34 o
 -12   2   3        514.88        473.89        10.02 o
 -11   2   3          6.12          6.34         1.28 o
 -10   2   3        314.02        311.66         9.22 o
  -9   2   3        211.02        181.20         6.04 o
  -8   2   3        157.41        124.61         4.02 o
  -7   2   3          8.38          6.90         0.89 o
  -6   2   3        125.83        202.09         4.23 o
  -5   2   3        233.09        221.30         3.74 o
  -4   2   3        273.99        152.32         3.00 o
  -3   2   3       1142.88       1240.70         8.10 o
  -2   2   3       1385.29       1410.60         7.82 o
  -1   2   3       3027.66       2608.59        10.80 o
   0   2   3       3850.16       3681.70        16.19 o
   1   2   3       5415.33       5092.73        20.21 o
   2   2   3        196.30        180.62         2.46 o
   3   2   3        245.98        228.40         2.86 o
   4   2   3         47.18         24.35         1.05 o
   5   2   3        523.09        564.55         5.60 o
   6   2   3          0.10          1.84         0.48 o
   7   2   3          0.10          1.16         0.67 o
   8   2   3          6.49          6.97         1.23 o
   9   2   3        207.00        236.45         6.98 o
  10   2   3          6.60          6.37         2.04 o
  11   2   3         68.50         68.41         4.16 o
  12   2   3          2.86          3.84         1.12 o
  13   2   3         33.17         39.71         3.14 o
  14   2   3          1.79         -0.42         2.08 o
  15   2   3          0.56         -0.42         1.44 o
  16   2   3         13.89         14.36         3.42 o
 -18   3   3          3.53          1.84         2.27 o
 -17   3   3          9.28         14.98         2.73 o
 -16   3   3         35.12         50.57         4.25 o
 -15   3   3        303.29        315.55        10.10 o
 -14   3   3        153.81        162.68         6.97 o
 -13   3   3        210.36        211.11         7.65 o
 -12   3   3         55.07         60.10         4.23 o
 -11   3   3        963.32        883.57        12.46 o
 -10   3   3        261.54        323.57         7.06 o
  -9   3   3        724.99        706.61         7.24 o
  -8   3   3        314.14        314.31         4.29 o
  -7   3   3         89.09        116.35         3.27 o
  -6   3   3        517.18        603.48         7.36 o
  -5   3   3        544.09        455.29         6.19 o
  -4   3   3       1217.03       1278.02         9.18 o
  -3   3   3       1202.29        991.19        11.12 o
  -2   3   3         49.04         17.05         0.83 o
  -1   3   3        254.78        247.11         3.03 o
   0   3   3       1228.49       1446.58         9.43 o
   1   3   3       2396.32       2272.35        10.86 o
   2   3   3        190.00        108.54         2.32 o
   3   3   3        325.28        325.54         4.97 o
   4   3   3        404.14        332.51         4.31 o
   5   3   3         52.32         36.98         1.49 o
   6   3   3        839.32        807.66         7.05 o
   7   3   3        596.46        584.64         7.15 o
   8   3   3         57.94         42.19         2.50 o
   9   3   3        267.45        259.76         6.65 o
  10   3   3         25.94         19.71         2.06 o
  11   3   3        123.71        132.26         6.66 o
  12   3   3         71.96        101.42         5.66 o
  13   3   3          0.89         -0.21         1.33 o
  14   3   3         12.39         10.22         2.00 o
  15   3   3         23.21         30.70         3.87 o
 -17   4   3         13.08          1.64         3.22 o
 -16   4   3         27.69         30.99         3.71 o
 -15   4   3          1.42         -0.39         1.38 o
 -14   4   3          3.24          1.08         1.35 o
 -13   4   3        129.73        154.48         6.69 o
 -12   4   3        215.26        217.88         7.58 o
 -11   4   3        865.43        849.05        15.10 o
 -10   4   3        469.71        440.29         9.16 o
  -9   4   3          3.02          4.29         0.74 o
  -8   4   3        836.10        887.99        10.73 o
  -7   4   3        478.22        444.52         7.42 o
  -6   4   3          0.09          3.13         0.70 o
  -5   4   3        156.39        152.13         4.03 o
  -4   4   3          4.63          1.26         0.43 o
  -3   4   3        168.35        132.02         2.90 o
  -2   4   3        261.05        214.55         4.01 o
  -1   4   3          2.93         15.92         1.00 o
   0   4   3        521.23        479.59         5.44 o
   1   4   3        286.95        184.29         3.03 o
   2   4   3          0.30          0.55         0.37 o
   3   4   3        574.04        571.61         7.96 o
   4   4   3         68.93         72.22         2.77 o
   5   4   3        280.33        293.47         5.35 o
   6   4   3         43.19         58.14         2.18 o
   7   4   3        717.02        694.46        11.32 o
   8   4   3        550.18        490.64         9.80 o
   9   4   3        220.48        221.23         7.51 o
  10   4   3         34.32         29.59         2.91 o
  11   4   3        170.77        192.30         7.67 o
  12   4   3         74.36         63.15         4.87 o
  13   4   3         19.89         21.17         2.79 o
  14   4   3          1.92          0.93         1.83 o
  15   4   3          4.06          0.93         2.79 o
 -16   5   3         10.13          5.04         2.18 o
 -15   5   3          3.32          7.06         3.67 o
 -14   5   3         57.43         65.25         6.60 o
 -13   5   3          1.35         -0.74         1.79 o
 -12   5   3         39.75         32.20         3.53 o
 -11   5   3        366.77        319.66        10.40 o
 -10   5   3          2.26          0.94         0.94 o
  -9   5   3          1.45         -0.26         0.89 o
  -8   5   3        111.77        100.73         4.46 o
  -7   5   3        138.10        123.97         3.75 o
  -6   5   3        116.35        104.71         3.59 o
  -5   5   3         20.49         15.86         1.14 o
  -4   5   3         27.37         29.11         1.30 o
  -3   5   3        109.12         70.45         2.43 o
  -2   5   3         85.94         95.91         3.06 o
  -1   5   3          7.09          7.88         0.88 o
   0   5   3          8.73          7.03         0.74 o
   1   5   3       1193.76       1183.64        14.17 o
   2   5   3        256.95        269.22         6.37 o
   3   5   3          1.52          1.15         0.72 o
   4   5   3        540.70        553.16         8.56 o
   5   5   3         56.30         53.31         2.61 o
   6   5   3        108.67        103.39         4.26 o
   7   5   3          9.07          3.85         1.07 o
   8   5   3         49.00         58.30         4.19 o
   9   5   3         27.25         21.35         3.06 o
  10   5   3         15.08         26.19         3.43 o
  11   5   3         20.55         22.41         3.06 o
  12   5   3          0.18         -0.02         1.61 o
  13   5   3         23.63         19.89         3.33 o
  14   5   3         54.67         65.95         6.05 o
 -14   6   3          5.13          3.59         2.09 o
 -13   6   3          6.69          2.33         2.75 o
 -12   6   3         14.46         16.00         3.37 o
 -11   6   3         15.05          9.07         3.91 o
 -10   6   3          1.25          0.27         2.33 o
  -9   6   3         47.41         65.51         7.05 o
  -8   6   3         57.53         57.85         5.03 o
  -7   6   3        112.29        105.02         7.53 o
  -6   6   3        261.35        292.78         9.72 o
  -5   6   3         45.09         32.04         3.19 o
  -4   6   3       1139.28       1169.78        24.01 o
  -3   6   3        438.62        497.38        10.91 o
  -2   6   3         11.35         11.26         1.35 o
  -1   6   3          1.93          1.05         1.59 o
   0   6   3        830.62        868.21        12.63 o
   1   6   3        418.56        400.08         8.73 o
   2   6   3        445.96        390.06         8.30 o
   3   6   3          0.01          2.03         0.93 o
   4   6   3          9.51          9.45         1.48 o
   5   6   3         46.63         49.32         3.28 o
   6   6   3        328.22        283.81         7.67 o
   7   6   3         54.10         48.45         3.82 o
   8   6   3         24.18         27.57         2.93 o
   9   6   3        119.38        116.66         7.84 o
  10   6   3          7.71          5.16         2.94 o
  11   6   3          3.87         -0.40         3.73 o
  12   6   3         11.46         10.21         2.40 o
 -12   7   3          8.17         11.65         4.80 o
 -11   7   3          0.17          0.66         2.43 o
 -10   7   3         34.92         34.27         4.77 o
  -9   7   3          9.88          7.71         2.83 o
  -8   7   3        127.10        117.62         8.23 o
  -7   7   3          0.01          0.26         1.48 o
  -6   7   3          4.59          1.81         2.02 o
  -5   7   3         10.40          9.12         4.65 o
  -4   7   3         76.09         97.50        10.23 o
  -3   7   3         77.86         79.88         9.19 o
  -2   7   3        231.20        213.32         9.22 o
  -1   7   3        248.15        252.99         9.25 o
   0   7   3         21.85         19.44         2.61 o
   1   7   3         51.16         46.49         3.63 o
   2   7   3          0.52         -0.45         1.06 o
   3   7   3        101.47         88.67         5.11 o
   4   7   3        308.58        292.76         8.36 o
   5   7   3         30.71         29.86         2.90 o
   6   7   3         66.62         63.39         5.65 o
   7   7   3         16.04          8.17         2.18 o
   8   7   3         47.58         38.93         4.32 o
   9   7   3          8.78         10.45         2.24 o
  10   7   3         35.51         24.08         3.57 o
  -9   8   3         55.05         63.32         8.11 o
  -8   8   3          2.58          1.00         2.21 o
  -7   8   3          1.24         -2.68         2.68 o
  -6   8   3         55.96         51.64         5.96 o
  -5   8   3         45.27         48.09         5.62 o
  -4   8   3          8.33          8.15         3.79 o
  -3   8   3         26.98         28.56         4.20 o
  -2   8   3          4.10          2.61         1.77 o
  -1   8   3          0.17          2.06         1.83 o
   0   8   3         26.00         22.91         4.08 o
   1   8   3        313.59        311.92        12.46 o
   2   8   3        137.75        147.48        10.39 o
   3   8   3          1.05         -0.15         1.52 o
   4   8   3          8.77          6.39         1.78 o
   5   8   3         38.10         36.95         5.22 o
   6   8   3          3.10          1.06         2.78 o
   7   8   3        113.61        118.11         9.25 o
  -4   9   3          0.22         -1.86         2.34 o
  -3   9   3        113.18        134.65        11.30 o
  -2   9   3          4.74          6.30         3.87 o
  -1   9   3         55.16         68.27         8.02 o
   0   9   3         19.34         31.16         5.42 o
   1   9   3         12.40          6.64         5.04 o
   2   9   3          0.04          0.06         4.01 o
 -19   0   4          1.87         -0.59         3.42 o
 -18   0   4         40.33         33.13         6.57 o
 -17   0   4         14.60         13.64         7.48 o
 -16   0   4         27.51         20.81         8.78 o
 -15   0   4          9.21          6.03         3.89 o
 -14   0   4        297.39        296.41        10.54 o
 -13   0   4        433.70        485.36        14.88 o
 -12   0   4       1554.73       1510.04        25.48 o
 -11   0   4        463.36        399.40        10.69 o
 -10   0   4         75.23         64.35         4.11 o
  -9   0   4       4612.51       4507.99        53.11 o
  -8   0   4         39.89         29.11         2.58 o
  -7   0   4        476.95        424.24         8.31 o
  -6   0   4       2326.61       2879.06        38.75 o
  -5   0   4       4918.00       5169.03        25.50 o
  -4   0   4        312.33        268.69         5.63 o
  -3   0   4       4355.11       4494.40        25.07 o
  -2   0   4     111049.72     116509.82       441.82 o
  -1   0   4       1662.34       1279.98         7.35 o
   0   0   4       3780.10       4161.33        13.20 o
   1   0   4       5720.29       5274.12        16.36 o
   2   0   4        490.63        385.80         3.64 o
   3   0   4        164.71        105.95         2.54 o
   4   0   4        382.13        228.15         4.67 o
   5   0   4         48.79         36.12         2.45 o
   6   0   4       1051.16        929.89        13.18 o
   7   0   4        741.72        843.18        13.43 o
   8   0   4          2.42          5.45         1.40 o
   9   0   4         22.83         17.46         2.30 o
  10   0   4        716.28        722.88        16.92 o
  11   0   4        330.11        350.01        10.82 o
  12   0   4         68.28         67.68         5.09 o
  13   0   4         52.71         51.49         5.17 o
  14   0   4          0.80          3.55         2.55 o
  15   0   4        197.55        225.16        12.94 o
  16   0   4          4.80          0.02         2.84 o
 -19   1   4          1.92          4.17         2.34 o
 -18   1   4         13.76         14.01         3.19 o
 -17   1   4         11.83         10.59         2.69 o
 -16   1   4        130.00        139.43         8.85 o
 -15   1   4         30.66         40.44         3.74 o
 -14   1   4         93.13         84.17         5.57 o
 -13   1   4         82.82         89.99         4.21 o
 -12   1   4        198.00        206.98         6.61 o
 -11   1   4         12.37         11.56         1.43 o
 -10   1   4         15.36         34.31         2.52 o
  -9   1   4        151.76        239.28        11.84 o
  -8   1   4        722.60        720.21         8.80 o
  -7   1   4          7.38         22.25         1.40 o
  -6   1   4        961.29        949.07         8.00 o
  -5   1   4       2308.00       2541.88        13.50 o
  -4   1   4       3637.34       3685.39        16.01 o
  -3   1   4        167.73        193.45         2.97 o
  -2   1   4       2578.43       2419.34         7.46 o
  -1   1   4         93.38         54.73         1.29 o
   0   1   4        109.27         62.16         1.21 o
   1   1   4         77.27        133.68         1.88 o
   2   1   4       1167.59       1071.12         5.62 o
   3   1   4        287.70        157.10         2.49 o
   4   1   4       1181.97       1328.12        10.98 o
   5   1   4       8505.31       9044.03        27.86 o
   6   1   4        576.03        752.25         9.06 o
   7   1   4         32.47         33.24         2.05 o
   8   1   4        949.82       1054.42        11.71 o
   9   1   4        315.80        367.61         6.39 o
  10   1   4        783.46        723.55        11.08 o
  11   1   4        108.64         98.97         4.09 o
  12   1   4          9.75          8.83         1.45 o
  13   1   4         29.18         22.51         2.44 o
  14   1   4        175.93        190.05         7.29 o
  15   1   4          0.22          1.47         2.24 o
  16   1   4         85.77         76.56         6.30 o
 -18   2   4          1.21          0.93         1.44 o
 -17   2   4         86.47         90.78         6.42 o
 -16   2   4         42.03         43.57         3.70 o
 -15   2   4         13.20          7.12         1.75 o
 -14   2   4        396.80        442.49        10.46 o
 -13   2   4         11.69          7.19         1.57 o
 -12   2   4         35.81         38.26         3.18 o
 -11   2   4        741.44        731.65        16.44 o
 -10   2   4         31.39         33.54         2.45 o
  -9   2   4        226.99        192.83         5.52 o
  -8   2   4        876.98       1050.21        12.64 o
  -7   2   4        346.92        458.12         6.98 o
  -6   2   4        518.25        523.02         6.70 o
  -5   2   4       1167.68       1254.13        10.16 o
  -4   2   4        108.33        152.93         2.59 o
  -3   2   4        428.47        433.33         5.85 o
  -2   2   4        629.88        632.71         4.98 o
  -1   2   4         62.87         48.62         1.19 o
   0   2   4        118.81        124.10         2.00 o
   1   2   4        101.81         45.07         1.20 o
   2   2   4        104.36         64.70         1.61 o
   3   2   4       7197.77       8065.75        18.57 o
   4   2   4        200.12        281.20         3.59 o
   5   2   4        205.92        206.01         3.29 o
   6   2   4         36.51         35.01         1.83 o
   7   2   4         46.11         62.99         2.78 o
   8   2   4        298.51        273.94         7.34 o
   9   2   4        276.35        269.06         7.68 o
  10   2   4       1084.91       1162.41        16.71 o
  11   2   4          8.33         14.41         1.99 o
  12   2   4        174.79        157.31         6.69 o
  13   2   4          5.97          9.35         1.61 o
  14   2   4         10.65         12.88         2.55 o
  15   2   4         14.88          6.42         1.69 o
 -18   3   4          1.73          0.11         2.04 o
 -17   3   4         13.41          9.95         2.18 o
 -16   3   4         22.65         22.57         2.93 o
 -15   3   4         12.19          6.43         1.54 o
 -14   3   4          0.62          2.94         1.30 o
 -13   3   4        360.03        376.03        10.63 o
 -12   3   4         28.48         32.70         2.49 o
 -11   3   4          7.33          6.04         0.89 o
 -10   3   4          1.21          5.11         0.79 o
  -9   3   4         51.27         64.77         2.31 o
  -8   3   4         17.40         21.95         1.20 o
  -7   3   4        438.18        469.57         5.02 o
  -6   3   4          0.65          6.04         0.78 o
  -5   3   4        291.64        378.98         5.69 o
  -4   3   4        376.18        471.26         5.37 o
  -3   3   4        139.54        128.51         3.51 o
  -2   3   4         74.61         57.25         1.34 o
  -1   3   4          6.88          4.14         0.51 o
   0   3   4        356.85        378.79         4.75 o
   1   3   4        132.37        196.13         3.37 o
   2   3   4        332.18        306.90         4.25 o
   3   3   4        339.13        378.40         5.05 o
   4   3   4        301.97        313.76         4.42 o
   5   3   4          2.50          1.43         0.44 o
   6   3   4         98.49        113.89         2.67 o
   7   3   4         34.36         35.52         1.78 o
   8   3   4         43.39         37.40         2.37 o
   9   3   4        285.08        298.80         7.81 o
  10   3   4          1.28         -0.46         1.17 o
  11   3   4         10.16         14.83         2.38 o
  12   3   4          1.26          0.19         1.25 o
  13   3   4         46.76         40.74         3.84 o
  14   3   4          5.28          4.24         1.56 o
  15   3   4          2.21          2.65         1.77 o
 -17   4   4         59.61         56.60         6.19 o
 -16   4   4         12.30         11.07         3.81 o
 -15   4   4          2.92          1.96         1.41 o
 -14   4   4          1.00          0.13         1.30 o
 -13   4   4         49.95         38.62         3.53 o
 -12   4   4        310.95        314.78         9.44 o
 -11   4   4        391.45        411.07        10.29 o
 -10   4   4          4.43          1.56         0.95 o
  -9   4   4          0.89          0.76         0.69 o
  -8   4   4        227.30        223.74         4.03 o
  -7   4   4          4.80          2.54         0.73 o
  -6   4   4         74.73         66.60         3.38 o
  -5   4   4        557.65        640.40         7.66 o
  -4   4   4        281.24        389.61         7.25 o
  -3   4   4         64.96         78.00         2.34 o
  -2   4   4         50.21         59.96         1.91 o
  -1   4   4         68.37         79.92         2.18 o
   0   4   4       1780.08       2065.01        11.17 o
   1   4   4         30.01         41.07         2.02 o
   2   4   4        165.87        160.73         3.63 o
   3   4   4          0.28          0.11         0.47 o
   4   4   4         22.47         26.12         1.56 o
   5   4   4          0.21          0.26         0.96 o
   6   4   4        121.43        118.43         3.32 o
   7   4   4        678.40        678.86         9.88 o
   8   4   4        355.81        399.99         9.26 o
   9   4   4          1.82          4.05         1.21 o
  10   4   4         41.89         41.57         3.83 o
  11   4   4          0.05          0.62         1.37 o
  12   4   4          0.20         -1.71         1.71 o
  13   4   4          8.68         11.30         2.58 o
  14   4   4          6.05          3.40         1.74 o
 -16   5   4         23.42         18.98         3.91 o
 -15   5   4         72.23         85.14         7.74 o
 -14   5   4          5.67          7.11         2.84 o
 -13   5   4          3.07          3.38         3.96 o
 -12   5   4          2.68         -0.10         1.81 o
 -11   5   4         52.57         45.46         4.11 o
 -10   5   4          4.07          3.03         1.38 o
  -9   5   4         90.57        105.29         4.72 o
  -8   5   4        147.14        165.12         6.65 o
  -7   5   4         53.95         64.92         2.96 o
  -6   5   4         41.13         36.02         2.10 o
  -5   5   4          0.00         -0.42         0.42 o
  -4   5   4          0.18          0.59         0.47 o
  -3   5   4        243.02        248.21         4.37 o
  -2   5   4         58.14         55.18         2.27 o
  -1   5   4         96.79        114.54         3.10 o
   0   5   4        325.20        342.42         4.78 o
   1   5   4         32.06         38.11         2.09 o
   2   5   4         70.21         54.33         2.68 o
   3   5   4        268.16        278.92         6.48 o
   4   5   4         70.59         63.59         3.06 o
   5   5   4         74.43         79.20         3.84 o
   6   5   4        336.96        354.46         8.03 o
   7   5   4        916.90        910.37        16.11 o
   8   5   4        182.37        167.85         7.14 o
   9   5   4         33.64         44.65         4.30 o
  10   5   4         27.49         22.01         4.20 o
  11   5   4         42.68         44.12         4.56 o
  12   5   4         10.03          3.90         1.72 o
  13   5   4          0.28         -0.18         1.77 o
 -14   6   4          0.08          1.71         2.38 o
 -13   6   4         16.14         11.26         2.71 o
 -12   6   4         80.22         71.13         6.80 o
 -11   6   4         87.81         96.26         7.84 o
 -10   6   4         88.98        109.32         8.95 o
  -9   6   4        145.89        143.49         9.89 o
  -8   6   4          2.71          4.56         2.00 o
  -7   6   4        509.36        526.50        24.62 o
  -6   6   4         12.28         10.42         2.73 o
  -5   6   4        250.60        248.01         9.94 o
  -4   6   4        519.49        523.64        10.93 o
  -3   6   4         92.39        100.06         4.87 o
  -2   6   4         96.01        100.83         4.76 o
  -1   6   4        120.47        121.92         5.98 o
   0   6   4        603.87        618.13        10.92 o
   1   6   4       1019.54       1027.23        14.28 o
   2   6   4         44.91         47.04         2.92 o
   3   6   4         92.99         81.85         4.25 o
   4   6   4         14.89         15.64         2.08 o
   5   6   4        215.55        228.99         7.07 o
   6   6   4         66.02         54.12         4.13 o
   7   6   4          0.53          1.49         1.42 o
   8   6   4        261.87        280.68         9.68 o
   9   6   4          1.92          3.74         2.03 o
  10   6   4          0.37          1.51         1.49 o
  11   6   4          0.40         -0.94         1.90 o
 -12   7   4         31.36         27.58         4.93 o
 -11   7   4         26.69         19.56         3.76 o
 -10   7   4          0.43         -0.46         2.44 o
  -9   7   4          1.87          3.38         2.10 o
  -8   7   4        224.88        260.47        13.61 o
  -7   7   4        131.23        147.09        20.20 o
  -6   7   4        584.76        621.83        26.46 o
  -5   7   4         61.59         65.39        15.49 o
  -4   7   4          7.76          9.83         2.85 o
  -3   7   4          8.90         17.14         3.77 o
  -2   7   4        165.60        175.14         8.36 o
  -1   7   4        132.10        131.16         6.65 o
   0   7   4        283.35        300.80        10.20 o
   1   7   4         45.18         49.20         3.72 o
   2   7   4        171.39        148.36         6.05 o
   3   7   4        107.28        103.59         5.02 o
   4   7   4        148.19        165.54         6.43 o
   5   7   4        144.05        135.57         6.56 o
   6   7   4         18.90         16.50         2.67 o
   7   7   4         40.10         35.50         6.63 o
   8   7   4         27.83         27.11         3.99 o
   9   7   4          1.20         -0.51         1.76 o
  -9   8   4         17.82         11.47         8.54 o
  -8   8   4         23.44         48.06         6.95 o
  -7   8   4        245.51        265.88        15.65 o
  -6   8   4          0.74         -2.22         2.22 o
  -5   8   4         58.01         66.61         6.59 o
  -4   8   4         24.61         34.19         6.74 o
  -3   8   4         46.25         54.72         7.95 o
  -2   8   4         46.67         48.67         5.88 o
  -1   8   4         61.18         76.61         7.37 o
   0   8   4          2.16          9.14         2.63 o
   1   8   4         78.86         87.76         6.02 o
   2   8   4         21.66         19.20         3.18 o
   3   8   4          3.80          5.61         1.88 o
   4   8   4          3.26          4.82         2.47 o
   5   8   4        312.64        312.14        15.19 o
   6   8   4         16.84         16.31         4.41 o
   7   8   4         15.38         17.39         5.26 o
  -3   9   4          6.85          5.60         5.60 o
  -2   9   4         19.26         25.47         4.94 o
  -1   9   4          0.60          0.45         2.32 o
   0   9   4         42.18         38.94         5.81 o
   1   9   4          5.50          4.90         6.31 o
 -19   1   5         15.40         16.66         3.74 o
 -18   1   5          0.78         -1.05         1.73 o
 -17   1   5          0.03         -0.57         1.64 o
 -16   1   5         26.27         24.50         3.94 o
 -15   1   5        132.86        160.64         7.87 o
 -14   1   5          9.12          8.95         2.28 o
 -13   1   5          1.42          1.70         1.34 o
 -12   1   5         67.52         51.88         3.16 o
 -11   1   5         18.57         11.75         1.93 o
 -10   1   5        661.94        701.21        10.61 o
  -9   1   5        127.11        124.16         4.00 o
  -8   1   5        622.75        533.51         7.93 o
  -7   1   5        236.04        177.53         4.50 o
  -6   1   5          3.08          5.77         0.84 o
  -5   1   5         76.36         42.49         1.75 o
  -4   1   5        385.64        402.61         4.40 o
  -3   1   5       1274.06       1639.47         8.44 o
  -2   1   5       1365.05       1359.00         6.64 o
  -1   1   5        479.56        509.69         3.86 o
   0   1   5        610.64        535.26         3.61 o
   1   1   5          0.63          0.49         0.26 o
   2   1   5        675.16        694.11         5.43 o
   3   1   5          0.54          1.86         0.44 o
   4   1   5        215.20        259.57         4.29 o
   5   1   5        290.60        262.04         4.74 o
   6   1   5         65.28         57.89         2.60 o
   7   1   5          2.41          0.48         0.56 o
   8   1   5          1.81          6.61         1.05 o
   9   1   5        702.02        704.63         9.92 o
  10   1   5        132.90        121.46         4.37 o
  11   1   5         14.70          6.45         1.23 o
  12   1   5         34.28         31.01         2.87 o
  13   1   5         22.43         19.19         2.60 o
  14   1   5          3.66          5.00         1.69 o
  15   1   5          0.55          3.58         1.95 o
 -19   2   5          0.16          0.93         1.69 o
 -18   2   5         13.83          7.32         2.15 o
 -17   2   5         34.20         34.55         3.93 o
 -16   2   5         49.50         49.59         3.95 o
 -15   2   5        247.66        232.14        10.00 o
 -14   2   5        307.71        321.10         9.95 o
 -13   2   5        317.23        344.28        11.37 o
 -12   2   5         60.71         59.63         3.68 o
 -11   2   5          7.01          2.68         1.03 o
 -10   2   5        122.16        112.79         4.56 o
  -9   2   5        322.21        323.02         7.32 o
  -8   2   5       1133.49       1212.12        13.47 o
  -7   2   5          0.37          0.85         0.58 o
  -6   2   5        225.57        196.65         4.39 o
  -5   2   5        125.35        109.20         3.11 o
  -4   2   5         52.43         81.85         2.22 o
  -3   2   5       1333.35       1226.99         9.29 o
  -2   2   5       2605.18       2423.93        15.33 o
  -1   2   5        186.73        203.91         3.00 o
   0   2   5        253.99        215.57         2.95 o
   1   2   5        279.07        264.89         3.14 o
   2   2   5       1743.54       1849.94        11.23 o
   3   2   5        823.88        794.58         6.53 o
   4   2   5        206.04        182.71         2.99 o
   5   2   5        150.38        141.35         3.22 o
   6   2   5         65.27         59.28         2.26 o
   7   2   5        403.50        394.38         7.01 o
   8   2   5        104.08        112.52         4.97 o
   9   2   5       2361.09       2377.64        23.68 o
  10   2   5        509.75        516.76        11.50 o
  11   2   5        191.12        166.48         6.83 o
  12   2   5         93.74         80.82         4.58 o
  13   2   5         12.07         14.91         2.37 o
  14   2   5          4.93          1.76         2.30 o
  15   2   5         11.60         10.13         2.40 o
 -18   3   5          4.17         -0.37         1.68 o
 -17   3   5          0.04          1.29         1.58 o
 -16   3   5          0.02          1.28         1.22 o
 -15   3   5          6.01          6.01         1.75 o
 -14   3   5          4.22          5.84         1.75 o
 -13   3   5         74.84         60.94         4.50 o
 -12   3   5        137.28        139.39         5.29 o
 -11   3   5          9.78         10.17         1.43 o
 -10   3   5          1.42          0.87         0.48 o
  -9   3   5        280.70        248.13         4.51 o
  -8   3   5        316.22        299.91         4.42 o
  -7   3   5        789.51        700.30         5.91 o
  -6   3   5        854.01        886.59         9.31 o
  -5   3   5        161.62         79.55         3.73 o
  -4   3   5        412.53        426.37         6.92 o
  -3   3   5       1013.48        886.57        10.04 o
  -2   3   5        769.22        682.51         7.18 o
  -1   3   5        228.72        253.28         4.28 o
   0   3   5        520.89        641.83         6.55 o
   1   3   5        946.62        883.16         7.49 o
   2   3   5       2665.65       2731.77        17.43 o
   3   3   5         39.77         34.68         1.63 o
   4   3   5        240.74        246.98         4.15 o
   5   3   5        307.71        253.32         4.30 o
   6   3   5         61.59         42.84         1.91 o
   7   3   5         27.71         24.81         1.85 o
   8   3   5        247.20        235.43         6.58 o
   9   3   5        257.48        259.65         7.61 o
  10   3   5          0.12         -0.63         1.04 o
  11   3   5         28.13         28.00         3.03 o
  12   3   5         94.26        104.18         6.09 o
  13   3   5         21.35         14.30         3.82 o
  14   3   5         50.17         55.54         5.78 o
 -17   4   5          4.10          6.45         2.54 o
 -16   4   5          0.16         -1.64         1.98 o
 -15   4   5         22.02         16.79         2.48 o
 -14   4   5         60.08         61.81         4.57 o
 -13   4   5        320.40        331.82        10.03 o
 -12   4   5          0.22         -0.64         1.18 o
 -11   4   5        197.20        202.71         7.12 o
 -10   4   5         27.51         27.53         2.50 o
  -9   4   5          1.98          1.98         0.67 o
  -8   4   5        121.05        124.58         3.59 o
  -7   4   5          2.54         -0.03         0.88 o
  -6   4   5        171.36        139.12         4.79 o
  -5   4   5         67.82         88.15         3.31 o
  -4   4   5        663.46        656.15         9.09 o
  -3   4   5        105.16         97.26         3.51 o
  -2   4   5        757.15        645.64         8.80 o
  -1   4   5        706.25        669.45         7.34 o
   0   4   5        929.18        952.97         9.65 o
   1   4   5        284.34        309.71         5.74 o
   2   4   5       1239.33       1149.55         9.90 o
   3   4   5         78.77         76.78         2.72 o
   4   4   5        294.57        257.15         5.02 o
   5   4   5        823.92        760.46         9.81 o
   6   4   5        145.62        131.28         3.75 o
   7   4   5       1248.21       1229.01        14.27 o
   8   4   5        365.28        371.92         9.29 o
   9   4   5         45.41         45.81         3.78 o
  10   4   5        142.65        146.09         6.87 o
  11   4   5        138.13        170.04         8.70 o
  12   4   5          3.20          3.58         2.05 o
  13   4   5         43.36         45.36         4.86 o
 -16   5   5          3.76          1.65         2.43 o
 -15   5   5          6.53         10.13         3.33 o
 -14   5   5          1.12          2.93         2.35 o
 -13   5   5         51.73         39.58         6.79 o
 -12   5   5        175.65        193.95        11.87 o
 -11   5   5        141.49        147.27         7.76 o
 -10   5   5         10.06         11.00         2.22 o
  -9   5   5          5.92          3.77         1.38 o
  -8   5   5         13.21          8.53         1.41 o
  -7   5   5        497.68        467.68         7.88 o
  -6   5   5        253.00        271.37         8.18 o
  -5   5   5         41.86         44.62         2.79 o
  -4   5   5         71.95         64.05         3.42 o
  -3   5   5        984.98        970.07        10.47 o
  -2   5   5         41.86         43.26         2.01 o
  -1   5   5        203.17        215.76         4.79 o
   0   5   5        287.16        271.85         4.53 o
   1   5   5        107.60        125.41         3.14 o
   2   5   5        123.51        119.29         4.42 o
   3   5   5        127.01        146.39         5.39 o
   4   5   5          9.77          3.66         1.07 o
   5   5   5        547.88        561.84        10.56 o
   6   5   5         78.33         87.22         4.19 o
   7   5   5          0.57          4.39         1.57 o
   8   5   5          9.92         16.04         2.50 o
   9   5   5        452.62        456.57        12.52 o
  10   5   5         35.71         39.84         4.36 o
  11   5   5         54.17         48.41         4.84 o
  12   5   5         93.92        108.01         7.53 o
 -14   6   5          1.95          1.95         2.12 o
 -13   6   5          2.37          9.38         2.85 o
 -12   6   5         32.16         23.31         4.49 o
 -11   6   5         91.32         92.07         8.35 o
 -10   6   5        100.41         80.94         7.75 o
  -9   6   5          0.09          0.03         1.82 o
  -8   6   5         23.58         23.99         5.54 o
  -7   6   5         29.29         30.16         4.36 o
  -6   6   5        411.28        410.53        13.28 o
  -5   6   5        107.62        109.82         5.28 o
  -4   6   5         10.97         10.84         1.79 o
  -3   6   5         25.41         20.54         2.39 o
  -2   6   5        322.83        328.79         8.74 o
  -1   6   5        403.78        413.30        11.03 o
   0   6   5         85.34         93.77         4.44 o
   1   6   5         81.76         66.83         3.61 o
   2   6   5         16.98         17.25         1.90 o
   3   6   5        129.88        132.62         5.54 o
   4   6   5        492.23        495.80        10.70 o
   5   6   5         62.41         46.25         3.28 o
   6   6   5         98.63        103.80         5.89 o
   7   6   5         40.17         28.81         3.03 o
   8   6   5         38.63         42.38         4.08 o
   9   6   5         15.08         16.32         2.61 o
  10   6   5         11.48          7.45         2.54 o
  11   6   5         16.86         22.06         3.85 o
 -12   7   5          3.07          0.39         2.15 o
 -11   7   5          1.52         -2.14         2.14 o
 -10   7   5         14.82         16.30         3.81 o
  -9   7   5         17.47         13.73         3.37 o
  -8   7   5         74.30         55.17         8.32 o
  -7   7   5          0.00         -0.41         2.37 o
  -6   7   5         16.36          5.03         2.95 o
  -5   7   5          3.35          0.63         2.58 o
  -4   7   5        185.42        194.78        12.65 o
  -3   7   5        604.22        613.49        20.37 o
  -2   7   5         52.59         57.95         5.13 o
  -1   7   5         53.25         53.26         4.92 o
   0   7   5         12.58         14.98         2.16 o
   1   7   5         59.19         67.29         4.37 o
   2   7   5          2.38          1.36         1.21 o
   3   7   5          0.14         -1.20         1.26 o
   4   7   5          0.64          0.36         1.14 o
   5   7   5         33.00         32.00         3.34 o
   6   7   5         33.85         28.56         3.56 o
   7   7   5         30.77         38.33         4.80 o
   8   7   5          6.40         10.25         2.55 o
   9   7   5         68.48         62.23         6.44 o
  -9   8   5          3.13         -0.23         3.83 o
  -8   8   5         31.64         20.57         5.26 o
  -7   8   5          8.94         11.79         4.50 o
  -6   8   5         97.49         94.16        11.10 o
  -5   8   5        120.67        125.74        12.53 o
  -4   8   5         54.94         51.42         6.45 o
  -3   8   5         13.82         11.25         3.74 o
  -2   8   5          5.02          3.02         1.95 o
  -1   8   5         31.77         32.04         4.73 o
   0   8   5         14.71          6.39         2.58 o
   1   8   5         21.21         21.84         2.96 o
   2   8   5         33.84         21.10         3.03 o
   3   8   5         14.86         13.83         3.40 o
   4   8   5          3.18          2.45         3.75 o
   5   8   5         26.41         25.49        10.76 o
   6   8   5          9.60         11.78         3.18 o
 -19   0   6          0.34          0.35         2.64 o
 -18   0   6        197.62        192.47        15.90 o
 -17   0   6         26.95         11.06        10.90 o
 -16   0   6        431.55        414.20        30.98 o
 -15   0   6         73.75         74.19         6.66 o
 -14   0   6          5.94          7.87         2.59 o
 -13   0   6         48.40         67.62         5.99 o
 -12   0   6        158.68        164.74        17.85 o
 -11   0   6        226.80        206.63         9.82 o
 -10   0   6       1877.00       1910.92        28.74 o
  -9   0   6         96.37        159.57         8.01 o
  -8   0   6        951.81        964.68        19.04 o
  -7   0   6       1565.04       1435.04        19.59 o
  -6   0   6          0.96         45.87         6.39 o
  -5   0   6        271.13        360.33         6.74 o
  -4   0   6      25153.09      26298.63        64.23 o
  -3   0   6       6087.34       6163.84        33.54 o
  -2   0   6       3826.80       3946.02        23.86 o
  -1   0   6         71.78         18.83         1.14 o
   0   0   6       3618.31       3939.87        15.87 o
   1   0   6        864.99        700.58         7.04 o
   2   0   6        540.92        598.54         7.16 o
   3   0   6       3445.90       3854.12        29.33 o
   4   0   6         72.44         98.32         3.54 o
   5   0   6       1219.87       1246.55        14.51 o
   6   0   6       1635.35       1930.84        19.56 o
   7   0   6          4.03          2.93         1.04 o
   8   0   6        805.24        811.47        14.40 o
   9   0   6        144.70        151.92         6.82 o
  10   0   6         59.14         64.76         5.10 o
  11   0   6        273.69        270.87        12.80 o
  12   0   6         46.24         63.20         6.57 o
  13   0   6         34.56         36.41         6.92 o
  14   0   6        300.18        344.50        16.22 o
  15   0   6         11.62         35.30         5.51 o
 -19   1   6          2.92         -0.97         1.87 o
 -18   1   6         53.36         59.09         8.17 o
 -17   1   6         11.93         13.92         3.69 o
 -16   1   6        244.75        210.05        14.08 o
 -15   1   6        533.13        527.45        17.95 o
 -14   1   6        419.45        394.81        10.52 o
 -13   1   6         22.29         15.12         2.08 o
 -12   1   6        119.72        108.00         6.44 o
 -11   1   6       1069.29       1051.10        15.86 o
 -10   1   6        669.32        586.61        10.08 o
  -9   1   6        566.41        626.10         9.35 o
  -8   1   6        777.23        772.12        10.14 o
  -7   1   6        126.06        105.33         4.44 o
  -6   1   6         48.03         34.95         2.02 o
  -5   1   6         86.00         87.02         2.44 o
  -4   1   6       2561.62       2479.61        12.27 o
  -3   1   6       3170.29       3311.12        13.45 o
  -2   1   6        251.22        189.93         2.69 o
  -1   1   6       2683.92       2927.88        10.22 o
   0   1   6        113.67         55.66         1.50 o
   1   1   6         14.90         25.08         1.15 o
   2   1   6        264.47        183.02         3.17 o
   3   1   6         51.42         97.63         2.60 o
   4   1   6        979.14        954.11         8.56 o
   5   1   6        316.38        287.30         4.86 o
   6   1   6         88.24         88.82         2.47 o
   7   1   6       1294.20       1334.02        10.90 o
   8   1   6          0.03          0.14         0.59 o
   9   1   6         34.45         37.88         2.35 o
  10   1   6          1.06          1.94         1.14 o
  11   1   6        615.81        625.89        12.10 o
  12   1   6         89.08         91.73         5.49 o
  13   1   6         88.05        106.00         6.15 o
  14   1   6          0.50          0.29         1.42 o
  15   1   6          7.17          7.89         2.16 o
 -19   2   6         47.92         46.39         5.00 o
 -18   2   6          5.72          4.13         1.81 o
 -17   2   6         30.77         35.50         5.48 o
 -16   2   6        138.62        139.80         7.99 o
 -15   2   6        399.42        410.29        13.21 o
 -14   2   6        492.62        511.40        14.29 o
 -13   2   6         31.88         34.05         3.63 o
 -12   2   6        107.36         85.63         4.96 o
 -11   2   6         76.89         64.92         4.12 o
 -10   2   6          0.30          0.72         0.70 o
  -9   2   6        478.21        416.93         8.93 o
  -8   2   6        668.88        763.52        10.63 o
  -7   2   6        843.28        812.79        10.43 o
  -6   2   6        407.71        465.06         8.00 o
  -5   2   6        458.25        511.19         6.57 o
  -4   2   6        148.97        151.94         3.67 o
  -3   2   6        325.31        368.01         5.18 o
  -2   2   6          2.08         24.58         1.13 o
  -1   2   6       2567.04       2482.72        15.03 o
   0   2   6        140.38        137.44         2.86 o
   1   2   6          7.02         23.37         1.11 o
   2   2   6        194.18        193.51         3.62 o
   3   2   6        114.80        152.14         3.30 o
   4   2   6          4.44          2.53         0.65 o
   5   2   6        591.58        624.01         8.36 o
   6   2   6       1354.78       1424.68        13.96 o
   7   2   6         25.75         20.43         1.09 o
   8   2   6        877.91        823.85        14.78 o
   9   2   6         11.36         19.85         2.20 o
  10   2   6        188.94        185.34         6.49 o
  11   2   6        227.19        246.14         7.83 o
  12   2   6        149.73        164.44         6.66 o
  13   2   6         36.59         43.23         4.45 o
  14   2   6          0.01          1.00         1.74 o
 -18   3   6         71.43         63.79         6.61 o
 -17   3   6         22.18         19.80         3.21 o
 -16   3   6         18.50         21.75         2.96 o
 -15   3   6        448.64        469.18        13.66 o
 -14   3   6          4.41          4.66         1.76 o
 -13   3   6          4.53          3.18         1.36 o
 -12   3   6        143.48        143.70         6.15 o
 -11   3   6        286.58        277.22         6.74 o
 -10   3   6         59.28         60.62         2.33 o
  -9   3   6          0.84         99.00        17.07 o
  -8   3   6       1182.42       1264.67         9.44 o
  -7   3   6        382.03        407.14         8.19 o
  -6   3   6         84.42         56.06         3.31 o
  -5   3   6        135.33        203.55         6.15 o
  -4   3   6        309.56        354.87         7.94 o
  -3   3   6         77.66         86.88         3.08 o
  -2   3   6        160.80        142.33         4.34 o
  -1   3   6        592.40        676.26         7.10 o
   0   3   6        374.13        413.11         5.03 o
   1   3   6       1318.12       1349.37         9.80 o
   2   3   6          4.13          5.10         0.76 o
   3   3   6         62.03        176.99        11.29 o
   4   3   6        631.92        637.16         7.84 o
   5   3   6          6.87          1.54         0.61 o
   7   3   6          1.24         -0.33         1.03 o
   8   3   6        181.57        188.12         6.61 o
   9   3   6          2.87          0.70         1.23 o
  10   3   6         46.90         47.30         3.53 o
  11   3   6         25.13         24.21         2.92 o
  12   3   6          6.73          6.30         1.61 o
  13   3   6         19.01         21.44         2.95 o
  14   3   6          1.18         -1.88         1.88 o
 -17   4   6          0.89         -1.17         2.30 o
 -16   4   6          1.23          0.62         1.72 o
 -15   4   6          0.37          0.45         2.81 o
 -14   4   6          5.84          3.20         1.68 o
 -13   4   6         12.50         11.78         2.08 o
 -12   4   6        433.24        463.10        11.08 o
 -11   4   6          6.12          6.00         1.60 o
 -10   4   6         70.44         68.30         3.81 o
  -9   4   6         56.33         75.87         3.73 o
  -8   4   6          3.19          0.67         0.69 o
  -7   4   6        104.91        120.26         5.43 o
  -6   4   6        853.50        884.74        13.84 o
  -5   4   6          2.28          0.68         0.70 o
  -4   4   6         57.42         69.97         4.80 o
  -3   4   6        255.82        307.84         5.68 o
  -2   4   6        111.93        144.75         4.58 o
  -1   4   6         45.22         60.47         2.35 o
   0   4   6        103.26        115.18         3.48 o
   1   4   6          3.73          4.16         0.79 o
   2   4   6         17.06         20.51         1.43 o
   3   4   6        251.01        289.25         5.78 o
   4   4   6        101.18         95.53         3.38 o
   5   4   6        338.55        358.95         8.19 o
   6   4   6        144.18        171.92         5.29 o
   7   4   6         28.95         24.56         2.07 o
   8   4   6         16.11         18.57         2.27 o
   9   4   6         27.74         31.40         3.10 o
  10   4   6         10.28         11.30         1.91 o
  11   4   6          0.90          0.97         1.82 o
  12   4   6          9.64          8.72         2.93 o
  13   4   6        136.83        150.18        10.37 o
 -16   5   6          0.11         -2.15         2.15 o
 -15   5   6          0.24          1.69         2.47 o
 -14   5   6        103.54         97.18         8.93 o
 -13   5   6        243.71        257.43        15.63 o
 -12   5   6         86.09         79.07         7.54 o
 -11   5   6         16.94         16.74         3.18 o
 -10   5   6          4.25          1.55         1.37 o
  -9   5   6         23.44         19.02         3.67 o
  -8   5   6          0.01          0.11         0.97 o
  -7   5   6          3.61          1.17         1.47 o
  -6   5   6        322.02        333.80        11.20 o
  -5   5   6         16.80          9.91         1.60 o
  -4   5   6          4.98          3.85         1.12 o
  -3   5   6        366.57        339.55        11.46 o
  -2   5   6          3.07          0.98         0.46 o
  -1   5   6          1.78          1.41         0.57 o
   0   5   6        228.00        237.21         4.42 o
   1   5   6         21.45         23.95         2.07 o
   2   5   6         93.35         89.43         3.88 o
   3   5   6        339.41        339.79         8.41 o
   4   5   6        246.47        216.37         6.73 o
   5   5   6         12.83         10.54         2.37 o
   6   5   6         22.22         11.49         1.67 o
   7   5   6         49.51         48.06         4.66 o
   8   5   6         11.87          6.70         1.96 o
   9   5   6        185.55        195.27         8.45 o
  10   5   6          2.03          0.64         1.60 o
  11   5   6          9.38          9.24         3.47 o
  12   5   6         18.54         13.17         3.91 o
 -14   6   6         66.44         89.97        10.02 o
 -13   6   6          0.06          5.63         3.65 o
 -12   6   6         20.46         12.84         3.58 o
 -11   6   6         63.85         77.80         7.76 o
 -10   6   6          6.91          1.30         2.32 o
  -9   6   6         13.69         14.80         3.38 o
  -8   6   6        174.77        197.99        11.10 o
  -7   6   6         10.42         24.01         3.47 o
  -6   6   6         11.76         28.90         3.72 o
  -5   6   6        444.18        443.75        11.00 o
  -4   6   6        166.84        177.01         6.91 o
  -3   6   6          0.04          1.64         1.27 o
  -2   6   6         76.56         74.61         5.41 o
  -1   6   6        194.92        191.47         9.16 o
   0   6   6          0.25          8.23         1.61 o
   1   6   6        334.25        334.49         8.12 o
   2   6   6        129.73        147.89         5.39 o
   3   6   6         26.21         30.77         2.79 o
   4   6   6         47.64         57.70         3.79 o
   5   6   6         25.37         26.75         2.59 o
   6   6   6         15.01         21.00         2.72 o
   7   6   6         41.70         44.73         4.09 o
   8   6   6          7.65          9.05         2.17 o
   9   6   6          8.25          5.68         1.80 o
  10   6   6         43.44         48.21         5.12 o
 -12   7   6          5.95          3.98         2.36 o
 -11   7   6         24.58         26.91         4.99 o
 -10   7   6          5.61          2.68         2.62 o
  -9   7   6         19.39         15.38         4.74 o
  -8   7   6         64.98         53.60         8.08 o
  -7   7   6         86.66         86.08         9.94 o
  -6   7   6         21.29         15.74         3.60 o
  -5   7   6         17.93         12.01         3.18 o
  -4   7   6         42.92         52.46         6.16 o
  -3   7   6          7.20          6.79         3.12 o
  -2   7   6          0.75          3.76         1.81 o
  -1   7   6         55.65         50.85         4.87 o
   0   7   6        125.30        147.43         7.14 o
   1   7   6          1.39          2.09         1.27 o
   2   7   6        245.96        275.20         8.64 o
   3   7   6          0.12          0.07         1.19 o
   4   7   6          0.39          0.03         1.40 o
   5   7   6          4.10          6.69         1.74 o
   6   7   6         36.39         38.71         3.90 o
   7   7   6         20.38         21.50         2.96 o
   8   7   6          2.68          2.83         1.97 o
  -9   8   6          9.18         10.17         3.79 o
  -8   8   6         10.51         11.79         4.06 o
  -7   8   6          2.08          2.93         5.42 o
  -6   8   6          0.51          0.67         2.78 o
  -5   8   6         20.84         26.94         4.91 o
  -4   8   6          3.79          5.91         2.88 o
  -3   8   6         22.45         21.34         4.35 o
  -2   8   6          1.83          2.54         2.03 o
  -1   8   6         13.95         18.80         3.92 o
   0   8   6          4.94          7.83         2.31 o
   1   8   6         64.77         79.77         4.97 o
   2   8   6         24.22         39.59         4.08 o
   3   8   6          3.97          9.90         3.22 o
   4   8   6          9.87         14.73         3.56 o
   5   8   6          0.02          2.13         2.68 o
 -19   1   7         32.74         39.63         7.04 o
 -18   1   7          6.58          7.21         3.40 o
 -17   1   7          8.52         10.58         4.19 o
 -16   1   7          1.87          4.21         2.24 o
 -15   1   7          9.09          6.33         3.59 o
 -14   1   7         54.90         52.77         6.82 o
 -13   1   7         10.97         12.79         2.92 o
 -12   1   7        330.09        319.73         9.44 o
 -11   1   7        227.55        235.89         7.92 o
 -10   1   7        378.39        408.22        11.31 o
  -9   1   7          0.55          2.42         1.05 o
  -8   1   7          7.16          5.61         1.22 o
  -7   1   7        428.00        411.25         9.57 o
  -6   1   7        422.46        416.53         7.58 o
  -5   1   7       2601.27       2614.33        17.30 o
  -4   1   7         94.85         81.45         2.80 o
  -3   1   7       1153.26       1127.48         8.75 o
  -2   1   7        365.22        343.91         5.27 o
  -1   1   7         14.74         21.92         1.21 o
   0   1   7        126.76         89.98         2.42 o
   1   1   7        742.89        678.92         7.53 o
   2   1   7        206.10        249.15         4.53 o
   3   1   7        250.59        229.38         4.48 o
   4   1   7        673.48        732.96         8.21 o
   5   1   7        351.01        309.78         6.44 o
   6   1   7        355.75        336.44         7.03 o
   7   1   7         30.21         24.73         2.09 o
   8   1   7          8.57          7.58         1.49 o
   9   1   7          4.87          7.50         1.42 o
  10   1   7         14.61         17.14         2.33 o
  11   1   7         19.86         20.76         2.63 o
  12   1   7         59.14         66.26         4.85 o
  13   1   7          2.30          1.73         1.47 o
  14   1   7         42.60         40.84         4.12 o
 -19   2   7          4.89          5.34         2.15 o
 -18   2   7         14.28          7.53         2.89 o
 -17   2   7          1.53         -1.33         1.94 o
 -16   2   7        142.19        144.53         8.12 o
 -15   2   7        131.08        135.45        10.90 o
 -14   2   7        143.74        136.18         9.69 o
 -13   2   7        118.19        104.33         8.15 o
 -12   2   7        163.70        175.01         9.40 o
 -11   2   7        847.84        792.49        18.64 o
 -10   2   7        251.68        211.06         9.20 o
  -9   2   7        311.49        305.63         9.46 o
  -8   2   7        223.28        184.46         6.25 o
  -7   2   7        826.94        726.74        21.85 o
  -6   2   7       1088.44        926.85        10.00 o
  -5   2   7       1364.59       1379.30         9.69 o
  -4   2   7         31.30         49.81         1.71 o
  -3   2   7          2.78          1.16         0.58 o
  -2   2   7        270.68        193.26         3.79 o
  -1   2   7          8.46          4.46         0.74 o
   0   2   7          2.24          0.96         0.52 o
   1   2   7        333.47        314.82         4.71 o
   2   2   7        309.81        253.99         4.89 o
   3   2   7        246.91        246.60         5.05 o
   4   2   7        110.56         80.48         2.99 o
   5   2   7         21.90         28.32         2.01 o
   6   2   7         26.82         23.45         1.94 o
   7   2   7         28.35         36.58         2.47 o
   8   2   7          8.71          7.41         1.84 o
   9   2   7          2.68          0.54         1.11 o
  10   2   7          0.02          1.25         1.22 o
  11   2   7        104.36        112.49         7.45 o
  12   2   7          7.78         11.07         2.02 o
  13   2   7         16.06         16.42         2.90 o
 -18   3   7         34.77         50.92         6.67 o
 -17   3   7        151.05        150.70         9.03 o
 -16   3   7         59.02         84.45         5.55 o
 -15   3   7        101.25         98.12         5.84 o
 -14   3   7        118.65        118.52         6.12 o
 -13   3   7        553.29        540.51        12.37 o
 -12   3   7        519.24        556.74        12.01 o
 -11   3   7        365.34        366.00         9.17 o
 -10   3   7        232.51        200.94         6.73 o
  -9   3   7         35.21         40.04         2.22 o
  -8   3   7         92.86         69.40         2.63 o
  -7   3   7       2010.71       1938.85        25.08 o
  -6   3   7        241.92        276.70         7.60 o
  -5   3   7        535.17        493.97         7.37 o
  -4   3   7        839.19        831.83        12.90 o
  -3   3   7        815.79        725.04        10.40 o
  -2   3   7       1305.91       1250.77         9.28 o
  -1   3   7        885.47        849.31        10.60 o
   0   3   7        515.48        511.68         6.85 o
   1   3   7         42.55         31.05         1.78 o
   2   3   7          2.60          1.95         1.00 o
   3   3   7        287.96        255.04         5.94 o
   4   3   7        648.56        673.16         9.95 o
   5   3   7        452.87        420.61         7.25 o
   6   3   7        163.85        162.98         5.15 o
   7   3   7        146.78        133.23         4.81 o
   8   3   7        100.41         97.62         4.26 o
   9   3   7         73.38         84.37         4.31 o
  10   3   7        151.55        155.17         6.07 o
  11   3   7          0.56          0.66         1.23 o
  12   3   7          7.23          7.97         2.60 o
  13   3   7         10.75          5.41         1.88 o
 -17   4   7         37.44         55.91         6.84 o
 -16   4   7         18.34         23.22         3.55 o
 -15   4   7         72.75         81.86         6.60 o
 -14   4   7         43.39         49.29         4.94 o
 -13   4   7         49.21         54.80         5.13 o
 -12   4   7        146.36        137.93         7.66 o
 -11   4   7        594.83        593.71        15.37 o
 -10   4   7       1188.24       1119.40        22.69 o
  -9   4   7        767.05        756.13        17.59 o
  -8   4   7        245.99        222.29        14.75 o
  -7   4   7         17.02          9.13         1.58 o
  -6   4   7        351.09        337.40         8.92 o
  -5   4   7          0.54          1.31         0.96 o
  -4   4   7        102.93         84.01         4.38 o
  -3   4   7        117.57        114.74         4.26 o
  -2   4   7        162.35        148.89         5.01 o
  -1   4   7        261.76        301.00         5.21 o
   0   4   7         99.63         74.46         2.63 o
   1   4   7         13.75         24.76         1.84 o
   2   4   7        391.43        372.92         6.95 o
   3   4   7          5.87          8.18         1.20 o
   4   4   7        126.91        116.64         4.89 o
   5   4   7        294.88        276.92         7.61 o
   6   4   7        839.70        801.32        13.06 o
   7   4   7          0.50          0.31         1.09 o
   8   4   7         95.74         85.74         4.86 o
   9   4   7        172.56        199.73         7.59 o
  10   4   7         64.78         62.56         5.41 o
  11   4   7         41.35         46.30         4.23 o
  12   4   7         16.64         17.51         3.26 o
 -16   5   7         95.34        112.63        10.22 o
 -15   5   7          0.09          0.80         2.22 o
 -14   5   7          4.04          1.24         4.30 o
 -13   5   7         80.52         78.08         9.78 o
 -12   5   7        160.22        155.44         8.41 o
 -11   5   7          0.01          1.37         2.16 o
 -10   5   7         58.07         59.20         4.92 o
  -9   5   7        205.06        180.96         8.07 o
  -8   5   7         51.67         52.63         4.79 o
  -7   5   7        313.98        302.69        11.19 o
  -6   5   7          1.15          6.05         1.99 o
  -5   5   7         76.70         61.32         6.23 o
  -4   5   7        127.22        133.92         5.85 o
  -3   5   7         13.48          7.28         1.14 o
  -2   5   7         93.42         78.89         3.10 o
  -1   5   7       1153.01       1067.42        16.02 o
   0   5   7        274.51        277.84         7.86 o
   1   5   7        106.03         97.11         4.20 o
   2   5   7        165.84        175.30         5.53 o
   3   5   7         48.56         41.91         3.15 o
   4   5   7         20.71         22.45         2.39 o
   5   5   7        243.11        216.50         7.08 o
   6   5   7         33.61         32.69         4.58 o
   7   5   7         10.32          4.36         1.53 o
   8   5   7         11.42         12.51         2.19 o
   9   5   7          2.59          4.20         2.12 o
  10   5   7          0.39          0.18         1.69 o
  11   5   7         11.52          9.43         2.30 o
 -14   6   7          4.57         -2.40         2.40 o
 -13   6   7        103.28        101.26         9.22 o
 -12   6   7          1.23          3.91         3.74 o
 -11   6   7        265.72        266.88        19.50 o
 -10   6   7          1.36          3.33         2.30 o
  -9   6   7          0.68          2.25         1.93 o
  -8   6   7        477.53        499.74        16.05 o
  -7   6   7          1.30          3.56         1.79 o
  -6   6   7        881.47        904.66        19.90 o
  -5   6   7         88.71         83.45         5.01 o
  -4   6   7          0.07         -0.54         1.14 o
  -3   6   7         76.59         91.63         5.11 o
  -2   6   7        448.38        438.05        11.71 o
  -1   6   7        204.56        195.48         7.86 o
   0   6   7        377.53        345.34         9.77 o
   1   6   7         19.74         23.66         2.36 o
   2   6   7        104.61         96.68         4.97 o
   3   6   7          0.19          1.90         1.29 o
   4   6   7         30.78         23.60         2.48 o
   5   6   7        173.48        161.73        10.00 o
   6   6   7         70.13         74.84         5.22 o
   7   6   7          2.20          1.11         1.43 o
   8   6   7          4.79          7.85         2.03 o
   9   6   7          3.26          1.92         1.81 o
 -12   7   7          4.20          7.57         3.22 o
 -11   7   7          5.49          5.65         2.80 o
 -10   7   7          6.85          9.19         3.28 o
  -9   7   7         14.59          8.15         7.36 o
  -8   7   7          0.16          0.04         2.58 o
  -7   7   7         16.61         29.74         5.00 o
  -6   7   7         10.62          1.89         2.35 o
  -5   7   7         20.67         18.14         4.83 o
  -4   7   7         27.28         20.51         3.87 o
  -3   7   7         65.38         63.78         6.69 o
  -2   7   7         98.98        107.50         6.97 o
  -1   7   7         45.24         41.74         4.02 o
   0   7   7          6.46         15.36         2.39 o
   1   7   7        258.53        232.66         7.96 o
   2   7   7         72.32         77.92         4.76 o
   3   7   7          6.89          4.35         1.26 o
   4   7   7          1.78          0.93         1.32 o
   5   7   7          0.19          1.52         1.87 o
   6   7   7          0.01         -1.60         1.60 o
   7   7   7         16.13         11.72         3.46 o
  -9   8   7          5.77          0.98         2.71 o
  -8   8   7          0.09         -0.39         2.80 o
  -7   8   7         63.86         55.94         8.68 o
  -6   8   7          6.39          3.74         2.29 o
  -5   8   7         45.27         47.20         6.58 o
  -4   8   7          5.26          1.29         2.50 o
  -3   8   7         62.33         70.02         7.41 o
  -2   8   7         10.02          8.04         3.53 o
  -1   8   7         87.00         94.50         8.72 o
   0   8   7         23.49         27.01         4.78 o
   1   8   7          1.69          2.57         1.95 o
   2   8   7          0.31          0.56         1.64 o
   3   8   7          0.54          4.28         1.99 o
 -19   0   8          4.59         18.61         7.30 o
 -18   0   8         26.11         10.37         4.95 o
 -17   0   8         24.50         32.16         9.31 o
 -16   0   8          3.96         19.20         7.54 o
 -15   0   8        684.43        648.61        20.64 o
 -14   0   8        514.71        554.94        18.61 o
 -13   0   8        879.78        869.59        22.82 o
 -12   0   8        328.94        311.58        15.49 o
 -11   0   8       1125.37       1177.45        25.15 o
 -10   0   8          0.26          2.82         2.35 o
  -9   0   8        197.73        200.08        11.54 o
  -8   0   8       2647.76       2827.24        36.40 o
  -7   0   8       3035.01       3253.63        38.75 o
  -6   0   8          0.19          0.58         1.65 o
  -5   0   8        280.15        217.80         7.54 o
  -4   0   8       6993.40       8287.77        37.81 o
  -3   0   8       4503.17       4706.77        35.48 o
  -2   0   8        896.85        899.88        11.14 o
  -1   0   8       2199.08       2047.31        19.73 o
   0   0   8        104.73         70.16         3.34 o
   1   0   8        137.56        215.51         5.23 o
   2   0   8          3.83          4.26         0.81 o
   3   0   8          0.69          1.68         1.17 o
   4   0   8          0.63         10.23         2.10 o
   5   0   8        251.62        243.16         9.07 o
   6   0   8        174.70        172.89         9.07 o
   7   0   8         67.97         77.62         3.92 o
   8   0   8        347.85        391.77        14.63 o
   9   0   8         89.62         95.67        11.14 o
  10   0   8        246.64        280.53        13.41 o
  11   0   8         12.44          8.55         5.12 o
  12   0   8          7.64          4.68         3.67 o
  13   0   8        122.38        154.39        10.99 o
 -19   1   8         20.60         14.40         4.87 o
 -18   1   8          8.13          7.80         4.54 o
 -17   1   8         58.30         74.04         9.68 o
 -16   1   8          0.00          3.45         1.80 o
 -15   1   8         68.11         64.68         6.00 o
 -14   1   8        361.81        361.00        10.87 o
 -13   1   8          0.92          0.46         1.36 o
 -12   1   8         77.31         72.76         6.17 o
 -11   1   8         19.01         37.37         3.37 o
 -10   1   8        228.16        230.97         7.81 o
  -9   1   8        182.47        200.58         8.05 o
  -8   1   8        433.80        430.69         9.73 o
  -7   1   8       3577.43       3632.40        30.89 o
  -6   1   8       3229.94       3534.63        21.81 o
  -5   1   8          1.13         -0.15         1.10 o
  -4   1   8       2634.98       2962.67        18.98 o
  -3   1   8        641.21        420.37         6.08 o
  -2   1   8        690.98        699.22         7.75 o
  -1   1   8        230.45        209.38         4.04 o
   0   1   8        769.84        594.51         6.58 o
   1   1   8         45.36         39.83         1.87 o
   2   1   8          1.90          4.56         0.82 o
   3   1   8        908.09        984.24        10.21 o
   4   1   8        178.75        157.61         3.90 o
   5   1   8        650.50        657.34         9.29 o
   6   1   8       1236.65       1257.07        13.86 o
   7   1   8        272.47        272.48         7.08 o
   8   1   8        452.44        456.36         9.55 o
   9   1   8         59.20         59.47         4.26 o
  10   1   8          0.68          0.18         1.16 o
  11   1   8          4.85          3.53         1.55 o
  12   1   8         21.02         28.08         3.31 o
  13   1   8          8.55          7.92         2.45 o
 -19   2   8         63.50         59.66         7.21 o
 -18   2   8         35.10         27.86         4.71 o
 -17   2   8          8.00         12.00         2.36 o
 -16   2   8         17.58         10.87         2.53 o
 -15   2   8        111.70        115.24         8.25 o
 -14   2   8          0.12          0.37         2.35 o
 -13   2   8        602.19        606.45        20.05 o
 -12   2   8         59.72         54.77         5.23 o
 -11   2   8         93.06         93.07         6.50 o
 -10   2   8        151.08        155.39         7.16 o
  -9   2   8        133.77        138.92         6.52 o
  -8   2   8          2.23          2.90         1.37 o
  -7   2   8        328.21        293.01         6.24 o
  -6   2   8        241.14        222.83         4.70 o
  -5   2   8        503.28        569.24         7.59 o
  -4   2   8          6.28          2.90         0.74 o
  -3   2   8        849.91        837.01         8.63 o
  -2   2   8        115.89         77.26         2.60 o
  -1   2   8        120.37        115.46         3.13 o
   0   2   8         60.77         77.42         2.58 o
   1   2   8       2190.68       2267.53        18.10 o
   2   2   8         72.35         68.50         3.13 o
   3   2   8         21.86         12.16         1.13 o
   4   2   8        174.62        195.85         4.87 o
   5   2   8        159.61        170.71         5.04 o
   6   2   8        206.75        197.12         5.59 o
   7   2   8        139.59        149.81         5.10 o
   8   2   8        556.61        562.19        10.67 o
   9   2   8          4.90          5.58         1.28 o
  10   2   8         41.96         33.87         3.20 o
  11   2   8          7.58          4.14         1.33 o
  12   2   8         13.90         13.54         2.51 o
  13   2   8          8.95          5.88         2.15 o
 -18   3   8         52.93         40.32         4.96 o
 -17   3   8          1.05          0.81         1.60 o
 -16   3   8         15.40         21.76         3.59 o
 -15   3   8         63.71         69.18         5.84 o
 -14   3   8         82.67         80.69         4.99 o
 -13   3   8          2.86          6.45         1.94 o
 -12   3   8         11.41          9.83         1.78 o
 -11   3   8        130.24        127.89         5.38 o
 -10   3   8         24.81         27.76         2.50 o
  -9   3   8        120.39        109.01         3.83 o
  -8   3   8          4.54          8.86         1.06 o
  -7   3   8        234.07        283.94         6.56 o
  -6   3   8        152.98        169.52         4.36 o
  -5   3   8         52.60         42.05         2.73 o
  -4   3   8         40.58         53.15         2.94 o
  -3   3   8         56.35         66.09         3.31 o
  -2   3   8        307.98        418.58         5.90 o
  -1   3   8         77.39         98.12         3.26 o
   0   3   8         56.67         41.91         2.19 o
   1   3   8        372.45        404.99         6.61 o
   2   3   8         20.05         17.25         1.57 o
   3   3   8         17.10         21.22         1.86 o
   4   3   8         62.39         62.64         3.18 o
   5   3   8         73.34         70.59         3.13 o
   6   3   8          0.66          0.25         0.95 o
   7   3   8        144.84        122.69         4.77 o
   8   3   8          0.11         -0.90         0.90 o
   9   3   8          0.03         -0.68         1.23 o
  10   3   8          6.37          4.00         1.57 o
  11   3   8         19.71         16.92         2.63 o
  12   3   8          1.74          0.41         1.40 o
 -17   4   8          4.95          5.98         2.77 o
 -16   4   8         25.80         36.38         4.61 o
 -15   4   8          0.33          1.35         1.71 o
 -14   4   8        223.44        233.39        10.74 o
 -13   4   8         38.20         37.89         4.30 o
 -12   4   8         25.28         57.08         5.03 o
 -11   4   8          1.76          3.58         1.75 o
 -10   4   8        189.36        193.53         7.82 o
  -9   4   8         10.92          7.73         2.30 o
  -8   4   8          3.63          5.77         1.76 o
  -7   4   8        161.18        166.28         7.79 o
  -6   4   8          1.83          1.83         1.27 o
  -5   4   8          1.58          2.55         1.15 o
  -4   4   8         88.69        104.40         4.05 o
  -3   4   8          5.20          3.33         0.94 o
  -2   4   8         54.93         62.92         3.11 o
  -1   4   8          0.74          1.40         0.65 o
   0   4   8         98.72        110.28         3.68 o
   1   4   8         21.18         30.97         2.13 o
   2   4   8          8.33         12.55         1.46 o
   3   4   8          0.04          0.35         0.89 o
   5   4   8        299.63        320.89         7.72 o
   6   4   8        123.26        135.47         5.16 o
   7   4   8          0.15         -0.42         1.11 o
   8   4   8          2.78         21.25         2.34 o
   9   4   8          1.13          1.17         1.43 o
  10   4   8          0.80          0.61         1.41 o
  11   4   8          0.64          2.18         1.73 o
 -16   5   8          0.46          1.02         2.77 o
 -15   5   8         19.98         18.21         4.24 o
 -14   5   8         17.21          7.12         4.59 o
 -13   5   8          7.02          0.72         2.28 o
 -12   5   8          3.69          2.12         1.58 o
 -11   5   8         95.76         94.01         6.38 o
 -10   5   8        100.85        105.57         6.49 o
  -9   5   8         12.56          6.99         2.40 o
  -8   5   8          4.73          3.25         1.56 o
  -7   5   8        194.70        222.70         9.57 o
  -6   5   8         17.30         20.74         2.55 o
  -5   5   8        558.60        556.67        14.35 o
  -4   5   8        116.77        131.25         6.10 o
  -3   5   8        443.13        461.41         8.38 o
  -2   5   8        425.23        428.82        15.90 o
  -1   5   8        154.23        189.92         7.36 o
   0   5   8         40.90         40.12         2.37 o
   1   5   8         62.56         62.75         3.06 o
   2   5   8        162.43        149.41         5.10 o
   3   5   8          3.04          3.95         1.35 o
   4   5   8        233.88        242.79         7.92 o
   5   5   8        360.64        361.09         9.44 o
   6   5   8        114.56        118.27         6.52 o
   7   5   8          1.25          1.80         1.52 o
   8   5   8         42.36         50.79         4.38 o
   9   5   8         28.16         19.28         2.47 o
  10   5   8         36.91         31.22         3.85 o
 -14   6   8         17.87          8.14         6.85 o
 -13   6   8         28.10         24.68         4.57 o
 -12   6   8         58.32         64.01         7.17 o
 -11   6   8         67.68         58.85         6.69 o
 -10   6   8         28.13         26.88         5.64 o
  -9   6   8        181.17        169.61         9.46 o
  -8   6   8        144.82        168.41         9.18 o
  -7   6   8         75.14         75.76         6.15 o
  -6   6   8          9.59          7.82         2.63 o
  -5   6   8         73.96         81.74         5.02 o
  -4   6   8         46.63         45.93         3.77 o
  -3   6   8        339.16        371.97        12.32 o
  -2   6   8         84.07         85.94         5.36 o
  -1   6   8        319.95        318.61        10.06 o
   0   6   8         69.08         76.29         4.67 o
   1   6   8          6.99          4.66         1.36 o
   2   6   8        211.07        230.26         7.84 o
   3   6   8        218.58        215.16         7.58 o
   4   6   8          7.62          4.61         1.53 o
   5   6   8          5.08          7.63         1.83 o
   6   6   8         13.44         11.18         2.62 o
   7   6   8          3.56         -0.72         3.71 o
   8   6   8          5.71          1.26         2.36 o
 -12   7   8          2.57          3.59         2.46 o
 -11   7   8          7.24         16.91         5.21 o
 -10   7   8        130.46        124.41        12.49 o
  -9   7   8         16.11         18.99         5.41 o
  -8   7   8        125.25         98.34         8.91 o
  -7   7   8         22.70         27.54         4.81 o
  -6   7   8         57.78         65.08         7.03 o
  -5   7   8         37.87         44.70         5.81 o
  -4   7   8        195.36        222.05        12.58 o
  -3   7   8         23.50         22.28         4.37 o
  -2   7   8        176.32        178.35         9.11 o
  -1   7   8          0.66         -0.57         1.95 o
   0   7   8         74.21         68.99         4.76 o
   1   7   8         15.14         13.85         2.49 o
   2   7   8         98.55        115.72         5.87 o
   3   7   8          2.86          0.59         1.32 o
   4   7   8         11.48          8.63         2.78 o
   5   7   8          7.35          7.85         1.87 o
   6   7   8         67.88         76.76         5.77 o
  -8   8   8         13.97         19.37         6.48 o
  -7   8   8         27.89         37.23         5.90 o
  -6   8   8          4.47         10.09         3.51 o
  -5   8   8         41.56         36.43         5.55 o
  -4   8   8          0.44         -2.07         2.35 o
  -3   8   8        107.26        129.67        10.11 o
  -2   8   8          0.64          1.15         2.07 o
  -1   8   8         61.44         58.49         7.14 o
   0   8   8         21.26         34.22         4.67 o
   1   8   8         16.88         21.59         3.21 o
   2   8   8          0.43          2.06         1.64 o
 -19   1   9          2.74          4.84         4.36 o
 -18   1   9          4.04          6.86         3.61 o
 -17   1   9          4.24          4.01         7.60 o
 -16   1   9          0.26          2.65         2.13 o
 -15   1   9          2.42          3.61         1.71 o
 -14   1   9          0.85          2.61         1.50 o
 -13   1   9          2.98          4.74         1.53 o
 -12   1   9        103.48        103.12         7.53 o
 -11   1   9         63.94         60.20         4.39 o
 -10   1   9        122.93        117.11         5.99 o
  -9   1   9        308.66        296.24         9.09 o
  -8   1   9         40.89         57.72         3.30 o
  -7   1   9         71.53         82.66         3.98 o
  -6   1   9          0.74          2.31         1.14 o
  -5   1   9        204.59        283.28         5.67 o
  -4   1   9        908.20        884.22         9.84 o
  -3   1   9         11.32         18.99         1.56 o
  -2   1   9          0.88          0.72         0.60 o
  -1   1   9          2.50          3.05         0.67 o
   0   1   9        215.82        202.63         4.58 o
   1   1   9         69.75         51.09         2.28 o
   2   1   9        184.04        207.09         4.86 o
   3   1   9         28.82         21.37         1.65 o
   4   1   9         49.92         38.99         2.30 o
   5   1   9          5.95          5.06         1.43 o
   6   1   9          0.00          1.74         0.85 o
   7   1   9        369.70        385.59         9.86 o
   8   1   9         10.89          6.43         1.82 o
   9   1   9         31.39         24.25         2.84 o
  10   1   9          1.03          0.26         1.51 o
  11   1   9         63.32         72.88         5.20 o
  12   1   9         25.34         21.18         2.93 o
 -19   2   9          0.88         -0.31         2.05 o
 -18   2   9         12.34         15.31         4.14 o
 -17   2   9          8.34         10.09         2.63 o
 -16   2   9         22.45         17.56         3.39 o
 -15   2   9         37.53         30.11         5.37 o
 -14   2   9         25.83         24.86         4.86 o
 -13   2   9          1.56         -0.42         2.17 o
 -12   2   9         79.88         81.64         7.05 o
 -11   2   9         59.53         55.33         4.57 o
 -10   2   9        681.22        706.15        15.64 o
  -9   2   9         19.01         22.32         2.29 o
  -8   2   9         76.51         78.26         3.59 o
  -7   2   9         98.14         63.65         3.06 o
  -6   2   9         16.00         10.79         1.19 o
  -5   2   9         78.12         83.56         3.06 o
  -4   2   9        363.59        357.63         6.18 o
  -3   2   9       1295.79       1171.31         9.44 o
  -2   2   9        546.37        543.65         7.21 o
  -1   2   9        103.86         65.98         2.53 o
   0   2   9        571.33        592.68         7.12 o
   1   2   9          0.36          2.02         0.82 o
   2   2   9        138.17        119.10         4.38 o
   3   2   9          1.09          0.56         0.94 o
   4   2   9          6.85          2.65         0.86 o
   5   2   9         99.11        107.71         4.18 o
   6   2   9         15.70         13.80         1.84 o
   7   2   9        620.61        595.43        10.41 o
   8   2   9         94.80         92.18         5.07 o
   9   2   9          0.46         -1.16         1.16 o
  10   2   9        134.18        140.09         6.66 o
  11   2   9          5.11          7.07         1.83 o
  12   2   9          3.63         10.52         2.52 o
 -18   3   9         74.64         71.64         6.52 o
 -17   3   9         38.58         40.07         4.74 o
 -16   3   9          4.02          2.29         1.90 o
 -15   3   9        221.86        218.42        10.32 o
 -14   3   9         25.59         21.89         3.26 o
 -13   3   9         25.31         40.22         4.29 o
 -12   3   9          1.28          2.44         1.51 o
 -11   3   9        223.51        208.40         8.13 o
 -10   3   9        141.65        130.45         7.16 o
  -9   3   9        374.23        388.72         7.92 o
  -8   3   9        248.38        242.62         5.79 o
  -7   3   9          5.97          4.51         0.94 o
  -6   3   9         72.95         57.64         3.01 o
  -5   3   9         53.39         35.47         2.37 o
  -4   3   9         90.15         95.64         3.66 o
  -3   3   9         20.30         38.04         2.65 o
  -2   3   9         88.51         82.77         2.91 o
  -1   3   9        582.11        544.17         7.85 o
   0   3   9         28.59         34.04         2.07 o
   1   3   9        140.29        137.76         3.85 o
   2   3   9         51.69         47.67         2.99 o
   3   3   9        213.98        195.84         5.71 o
   4   3   9          4.01          1.32         0.96 o
   5   3   9         22.29         16.08         1.71 o
   6   3   9          0.00          1.70         1.17 o
   7   3   9         78.46         83.84         4.06 o
   8   3   9         58.70         64.16         3.69 o
   9   3   9         35.07         50.00         3.94 o
  10   3   9          6.04          2.65         1.49 o
  11   3   9         19.04         23.04         3.05 o
 -17   4   9        110.35        100.29         9.05 o
 -16   4   9         10.90          9.61         2.99 o
 -15   4   9         80.64         82.84         6.74 o
 -14   4   9         47.87         48.45         5.05 o
 -13   4   9         65.68         71.42         5.99 o
 -12   4   9          0.07          0.18         1.38 o
 -11   4   9          2.57          2.01         1.36 o
 -10   4   9        124.74        127.75         7.60 o
  -9   4   9          0.26          1.56         2.07 o
  -8   4   9          7.20          2.77         1.49 o
  -7   4   9         69.12         69.65         5.17 o
  -6   4   9        261.69        262.69         9.69 o
  -5   4   9         53.64         50.45         2.95 o
  -4   4   9         29.95         23.20         2.13 o
  -3   4   9         12.92          7.72         1.33 o
  -2   4   9        332.81        332.72         5.02 o
  -1   4   9         35.54         31.19         2.05 o
   0   4   9        977.73        961.08        11.25 o
   1   4   9        103.41        101.20         3.74 o
   2   4   9        253.43        251.70         6.99 o
   3   4   9        348.18        324.57         7.65 o
   4   4   9        291.43        270.28         7.16 o
   5   4   9        252.65        235.55         6.89 o
   6   4   9        111.54        111.45         5.44 o
   7   4   9          3.38          5.06         1.57 o
   8   4   9         22.02         21.27         3.47 o
   9   4   9         18.58         14.37         2.59 o
  10   4   9         31.75         41.97         4.48 o
 -16   5   9          2.88          0.74         2.67 o
 -15   5   9         31.09         27.34         4.91 o
 -14   5   9         69.64         70.37         8.13 o
 -13   5   9         25.24         16.85         3.74 o
 -12   5   9          4.97          6.10         2.06 o
 -11   5   9         14.25         12.20         2.54 o
 -10   5   9          9.69          5.30         1.95 o
  -9   5   9        240.24        224.60        10.34 o
  -8   5   9          1.30         -0.73         1.67 o
  -7   5   9          4.12          0.88         1.81 o
  -6   5   9         66.95         73.83         4.78 o
  -5   5   9         35.46         39.52         3.58 o
  -4   5   9          7.84          6.80         1.49 o
  -3   5   9          0.23          0.41         1.33 o
  -2   5   9          0.39          0.49         1.06 o
  -1   5   9         10.89         17.26         2.19 o
   0   5   9          5.31          4.93         1.34 o
   1   5   9        379.49        395.81         8.74 o
   2   5   9         18.30         10.44         1.59 o
   3   5   9        150.33        159.54         5.60 o
   4   5   9         39.05         33.87         2.72 o
   5   5   9          3.61         -1.29         1.29 o
   6   5   9          7.17          7.66         1.66 o
   7   5   9        165.77        169.86         7.20 o
   8   5   9          1.61          3.35         1.46 o
   9   5   9         27.15         30.02         3.29 o
 -14   6   9         32.02         34.04         5.71 o
 -13   6   9         18.73         18.18         4.14 o
 -12   6   9         32.64         22.65         4.31 o
 -11   6   9          3.01          4.41         2.77 o
 -10   6   9          2.38          0.18         1.62 o
  -9   6   9         38.03         40.58         4.83 o
  -8   6   9        324.12        336.06        15.31 o
  -7   6   9        180.77        153.85         8.67 o
  -6   6   9          9.14         14.17         2.94 o
  -5   6   9         80.26         72.33         5.67 o
  -4   6   9          4.95          4.18         2.06 o
  -3   6   9        291.33        311.87        10.85 o
  -2   6   9         53.77         56.10         4.51 o
  -1   6   9         30.89         38.33         4.68 o
   0   6   9          5.04         12.97         3.44 o
   1   6   9        117.72        109.30         6.07 o
   2   6   9        225.43        214.69         8.85 o
   3   6   9          2.58         17.40         3.91 o
   4   6   9         11.77         10.94         2.30 o
   5   6   9         19.51         15.46         4.19 o
   6   6   9          0.09         -0.66         1.39 o
   7   6   9         11.54          8.39         2.24 o
 -11   7   9         20.45         12.14         4.23 o
 -10   7   9          0.54         -2.12         2.12 o
  -9   7   9          1.97          2.97         2.78 o
  -8   7   9        134.74        113.70        12.39 o
  -7   7   9          9.97          4.84         2.61 o
  -6   7   9        376.97        368.82        18.96 o
  -5   7   9         57.87         51.27         6.35 o
  -4   7   9          5.20          6.99         2.85 o
  -3   7   9         10.67         12.80         3.40 o
  -2   7   9          0.39          0.95         1.48 o
  -1   7   9          0.11          1.90         1.76 o
   0   7   9         26.59         29.53         3.68 o
   1   7   9          0.79          0.99         1.72 o
   2   7   9         34.01         25.75         3.17 o
   3   7   9         17.33         10.82         2.37 o
   4   7   9          0.18         -0.23         1.45 o
   5   7   9          0.03          0.14         1.71 o
  -7   8   9          0.37          1.68         2.27 o
  -6   8   9         64.32         44.64         6.20 o
  -5   8   9          3.31          3.67         2.23 o
  -4   8   9          4.53          6.22         2.95 o
  -3   8   9          5.09          4.89         4.01 o
  -2   8   9          2.61          7.56         3.57 o
  -1   8   9         49.78         31.35         5.42 o
   0   8   9          3.40          0.32         1.64 o
 -19   0  10         13.17         15.20         7.89 o
 -18   0  10         75.53         85.76        15.79 o
 -17   0  10          7.19         -0.35         3.89 o
 -16   0  10         34.90         30.57         5.22 o
 -15   0  10         96.55         92.73         8.46 o
 -14   0  10         36.52         35.92         5.52 o
 -13   0  10        202.15        201.86        11.94 o
 -12   0  10        353.58        360.90        23.38 o
 -11   0  10        565.33        555.48        18.74 o
 -10   0  10        129.67        105.73         8.12 o
  -9   0  10         32.75         39.80         4.96 o
  -8   0  10        287.89        295.88        22.68 o
  -7   0  10         74.81         90.47         7.60 o
  -6   0  10       7777.66       7798.99       236.91 o
  -5   0  10       1485.22       1646.49        23.59 o
  -4   0  10        667.50        559.22        12.52 o
  -3   0  10        351.48        366.92        10.28 o
  -2   0  10         73.92        100.66         4.95 o
  -1   0  10         23.94         49.63         3.63 o
   0   0  10        446.35        382.14         8.40 o
   1   0  10        361.42        351.19         7.82 o
   2   0  10       1229.49       1332.35        20.92 o
   3   0  10        352.34        368.39        10.60 o
   4   0  10          8.86         14.44         2.31 o
   5   0  10          0.04          1.08         1.55 o
   6   0  10         12.46          2.89         1.88 o
   7   0  10         82.96         91.85         7.33 o
   8   0  10         10.62          9.80         2.83 o
   9   0  10         72.33         81.67         7.46 o
  10   0  10          4.39          4.29         2.38 o
  11   0  10          6.40         -2.87         2.87 o
 -19   1  10          2.63          7.67         4.27 o
 -18   1  10         52.39         37.13         7.37 o
 -17   1  10         19.43         16.45         4.38 o
 -16   1  10          1.60          1.57         2.06 o
 -15   1  10         26.01         16.16         2.50 o
 -14   1  10         39.27         47.02         5.02 o
 -13   1  10         16.66         20.63         3.02 o
 -12   1  10         54.77         64.11         4.79 o
 -11   1  10         30.69         24.24         3.00 o
 -10   1  10        174.19        185.90         7.60 o
  -9   1  10         15.49         13.80         2.26 o
  -8   1  10        388.07        339.20         8.27 o
  -7   1  10        392.35        399.82        10.86 o
  -6   1  10        468.00        488.14         9.74 o
  -5   1  10        733.98        693.36         9.86 o
  -4   1  10         62.69         39.08         2.22 o
  -3   1  10        160.93        222.47         4.99 o
  -2   1  10         26.93         47.94         2.69 o
  -1   1  10        262.06        215.40         5.12 o
   0   1  10         91.47         96.68         3.22 o
   1   1  10       1393.40       1396.06        13.91 o
   2   1  10        143.82        111.40         3.77 o
   3   1  10        109.81        106.50         4.07 o
   4   1  10          0.26          1.16         0.94 o
   5   1  10         47.72         47.06         3.24 o
   6   1  10          0.64         -0.50         1.23 o
   7   1  10          0.00         -1.31         1.31 o
   8   1  10         21.46          9.70         1.90 o
   9   1  10        137.70        115.71         6.04 o
  10   1  10          8.90         11.51         1.99 o
  11   1  10          0.08         -1.55         1.63 o
 -18   2  10         33.19         25.47         4.80 o
 -17   2  10         38.32         28.29         4.84 o
 -16   2  10         80.88         85.35         7.52 o
 -15   2  10         82.54         80.93         7.07 o
 -14   2  10          3.95          3.73         2.11 o
 -13   2  10        110.47        110.70         7.77 o
 -12   2  10         14.76          4.92         2.23 o
 -11   2  10         22.40         23.97         4.57 o
 -10   2  10        353.18        389.98        14.02 o
  -9   2  10         15.94         10.66         1.76 o
  -8   2  10        149.89        151.86         5.13 o
  -7   2  10          0.44          1.82         0.98 o
  -6   2  10        313.39        297.28         6.63 o
  -5   2  10         29.36         33.13         2.67 o
  -4   2  10         44.59         82.01         3.11 o
  -3   2  10         78.03         84.64         2.73 o
  -2   2  10         25.96         49.89         2.33 o
  -1   2  10        839.75        877.99         9.60 o
   0   2  10        190.96        182.45         4.12 o
   1   2  10        114.76        137.76         4.81 o
   2   2  10        210.16        214.07         6.13 o
   3   2  10         27.93         27.68         2.22 o
   4   2  10         25.78         23.32         2.28 o
   5   2  10         25.77         28.46         2.51 o
   6   2  10        883.17        935.54        13.00 o
   7   2  10         17.59         15.88         2.82 o
   8   2  10        125.50        106.36         5.68 o
   9   2  10          7.24          9.50         1.96 o
  10   2  10          2.17         -0.02         1.56 o
  11   2  10         15.03         20.09         2.89 o
 -18   3  10          4.42          6.00         2.57 o
 -17   3  10        128.50        124.13         8.37 o
 -16   3  10          6.40          5.70         2.12 o
 -15   3  10         21.63         18.09         3.11 o
 -14   3  10         11.19         20.97         3.74 o
 -13   3  10         33.12         30.30         3.62 o
 -12   3  10        127.69        116.81         6.95 o
 -11   3  10          0.89          0.92         1.82 o
 -10   3  10          8.77          8.36         1.90 o
  -9   3  10        119.47        112.07         5.26 o
  -8   3  10        168.45        161.85         5.42 o
  -7   3  10          5.78          2.49         1.00 o
  -6   3  10         13.56         21.04         2.69 o
  -5   3  10          0.71          2.29         0.81 o
  -4   3  10         30.75         37.86         2.48 o
  -3   3  10        152.30        165.47         4.34 o
  -2   3  10         10.07         14.83         1.35 o
  -1   3  10        194.43        184.52         4.79 o
   0   3  10         86.56         68.36         2.89 o
   1   3  10          0.48          3.18         1.08 o
   2   3  10         18.50         15.36         1.96 o
   3   3  10         48.16         48.41         3.25 o
   4   3  10          6.81          3.97         1.29 o
   5   3  10         31.99         34.50         2.90 o
   6   3  10         67.98         66.57         3.84 o
   7   3  10          0.59          0.48         1.01 o
   8   3  10         11.98          9.74         1.83 o
   9   3  10          1.03          0.07         1.32 o
  10   3  10          1.06          0.49         1.61 o
 -17   4  10          6.76          3.51         2.50 o
 -16   4  10         33.14         23.00         3.86 o
 -15   4  10         11.10         14.16         2.82 o
 -14   4  10        150.12        130.35         8.15 o
 -13   4  10          0.06          0.18         1.48 o
 -12   4  10         23.30         19.65         3.20 o
 -11   4  10         30.65         34.58         4.03 o
 -10   4  10          4.26          5.69         1.99 o
  -9   4  10        402.40        420.09        13.46 o
  -8   4  10        219.52        217.33         9.39 o
  -7   4  10         23.83         16.30         2.37 o
  -6   4  10          0.27          1.20         1.07 o
  -5   4  10          0.90          0.24         0.95 o
  -4   4  10        236.97        238.48         7.13 o
  -3   4  10         32.79         28.18         2.49 o
  -2   4  10         98.56         94.92         3.64 o
  -1   4  10         86.14         74.44         3.87 o
   0   4  10          6.49         11.05         1.54 o
   1   4  10          0.34         -1.06         1.06 o
   2   4  10         28.48         25.41         2.35 o
   3   4  10        196.89        200.00         6.73 o
   4   4  10         89.26        100.62         4.57 o
   5   4  10         10.91          8.72         1.51 o
   6   4  10          4.23          6.04         1.41 o
   7   4  10         12.74          7.40         1.56 o
   8   4  10         13.98         16.36         2.61 o
   9   4  10          0.24          1.85         1.75 o
 -15   5  10         48.62         48.88         6.36 o
 -14   5  10          2.31          6.33         2.55 o
 -13   5  10          6.32          5.93         2.01 o
 -12   5  10          4.30          5.95         1.87 o
 -11   5  10         21.79         20.91         3.39 o
 -10   5  10          0.56          2.56         1.68 o
  -9   5  10          0.53          0.25         1.83 o
  -8   5  10        226.30        225.12        10.21 o
  -7   5  10          8.72         12.74         2.61 o
  -6   5  10          7.93          8.94         1.89 o
  -5   5  10         75.54         80.49         5.05 o
  -4   5  10         11.11         10.62         1.92 o
  -3   5  10         77.11         76.51         4.95 o
  -2   5  10          0.11         -0.96         0.96 o
  -1   5  10          0.26          0.35         1.20 o
   0   5  10         57.54         56.57         4.63 o
   1   5  10          4.99          4.32         1.68 o
   2   5  10        107.13         95.47         5.55 o
   3   5  10        162.18        171.75         7.57 o
   4   5  10          2.28          1.00         1.27 o
   5   5  10         22.56         21.75         3.42 o
   6   5  10          6.54          1.62         1.64 o
   7   5  10         96.36        103.27         5.77 o
   8   5  10          0.01          0.30         1.46 o
 -13   6  10         11.33          4.87         5.83 o
 -12   6  10          2.43          1.55         1.75 o
 -11   6  10         61.30         64.77         8.75 o
 -10   6  10        140.49        157.76         9.47 o
  -9   6  10          6.07          6.13         2.33 o
  -8   6  10         12.82         15.63         3.09 o
  -7   6  10        175.55        178.41         9.32 o
  -6   6  10        148.89        169.94         8.88 o
  -5   6  10          6.45          6.06         1.83 o
  -4   6  10        115.52        115.61         7.26 o
  -3   6  10         94.71         96.69         5.94 o
  -2   6  10         22.23         22.04         2.99 o
  -1   6  10        169.61        175.11         8.51 o
   0   6  10         24.81         19.23         3.06 o
   1   6  10          1.54          2.86         1.72 o
   2   6  10         18.05         23.46         3.02 o
   3   6  10          0.77         -1.02         1.44 o
   4   6  10          3.71          0.52         1.84 o
   5   6  10         52.53         53.41         4.87 o
   6   6  10          2.55          2.26         2.57 o
 -11   7  10         22.56         29.84         6.79 o
 -10   7  10        114.40        122.67        21.91 o
  -9   7  10         83.09         89.93         8.88 o
  -8   7  10          0.83          4.71         2.56 o
  -7   7  10         22.89         34.58         8.59 o
  -6   7  10          0.09          6.10         2.49 o
  -5   7  10          7.55         10.76         3.62 o
  -4   7  10         14.43         13.72         5.51 o
  -3   7  10         62.46         60.77        10.01 o
  -2   7  10         45.20         51.61         4.95 o
  -1   7  10          4.14          1.22         1.46 o
   0   7  10         35.65         35.06         4.14 o
   1   7  10         32.12         34.12         4.06 o
   2   7  10          1.73          3.22         1.86 o
   3   7  10          0.00         -1.93         1.93 o
 -18   1  11          0.33          4.67         3.30 o
 -17   1  11         27.61         28.06         4.58 o
 -16   1  11         24.27         21.09         3.81 o
 -15   1  11         18.76         19.17         3.93 o
 -14   1  11         76.91         65.30         5.20 o
 -13   1  11         17.59         16.72         2.84 o
 -12   1  11         72.37         68.99         7.21 o
 -11   1  11         91.82        103.35         6.27 o
 -10   1  11         24.61         27.71         3.20 o
  -9   1  11          4.58          6.82         2.03 o
  -8   1  11         90.53         74.26         5.14 o
  -7   1  11        288.57        295.92        11.18 o
  -6   1  11        102.85         76.88         3.87 o
  -5   1  11        205.37        218.88         5.85 o
  -4   1  11        413.47        372.00         8.08 o
  -3   1  11         26.40         28.02         2.19 o
  -2   1  11        219.78        157.77         5.11 o
  -1   1  11         69.89         60.83         3.25 o
   0   1  11          0.09         -0.23         0.49 o
   1   1  11         27.72         27.48         2.21 o
   2   1  11         42.69         53.24         3.14 o
   3   1  11          6.87          2.97         1.15 o
   4   1  11          5.29          5.65         1.37 o
   5   1  11        148.01        142.70         5.83 o
   6   1  11        171.23        179.77         6.69 o
   7   1  11          0.59         -0.19         1.16 o
   8   1  11          5.99          7.21         1.83 o
   9   1  11          0.80         -1.62         1.90 o
  10   1  11          0.00          0.56         1.94 o
 -18   2  11        259.82        258.09        13.91 o
 -17   2  11         48.89         54.66         6.40 o
 -16   2  11         41.80         47.41         5.89 o
 -15   2  11         83.57         74.88         6.94 o
 -14   2  11          0.32          2.97         2.01 o
 -13   2  11        238.03        213.95        11.18 o
 -12   2  11         41.05         39.23         4.97 o
 -11   2  11         26.98         30.11         4.18 o
 -10   2  11         46.27         49.72         4.24 o
  -9   2  11        243.36        231.65        10.29 o
  -8   2  11          0.42         -0.96         1.51 o
  -7   2  11        757.22        695.51        17.85 o
  -6   2  11        120.07        113.74         6.13 o
  -5   2  11        308.22        294.09        10.14 o
  -4   2  11         26.14         21.06         1.47 o
  -3   2  11        558.56        561.61        10.15 o
  -2   2  11          5.62          2.97         0.78 o
  -1   2  11        740.03        674.30         8.83 o
   0   2  11         19.68         25.95         1.58 o
   1   2  11         36.98         31.30         2.53 o
   2   2  11         10.28          9.15         1.62 o
   3   2  11        382.58        393.31         9.80 o
   4   2  11         26.34         22.74         2.50 o
   5   2  11        423.44        436.74        10.22 o
   6   2  11         32.63         25.89         2.65 o
   7   2  11        156.09        146.94         6.60 o
   8   2  11          0.23          2.88         1.47 o
   9   2  11          5.49          7.71         1.71 o
  10   2  11          7.42          7.09         1.81 o
 -17   3  11         14.76         10.47         3.97 o
 -16   3  11         32.42         39.59         4.84 o
 -15   3  11          8.47          2.60         1.95 o
 -14   3  11        220.40        216.25        10.22 o
 -13   3  11         10.65         14.34         2.85 o
 -12   3  11        101.76         99.57         6.86 o
 -11   3  11         91.22         96.35         6.56 o
 -10   3  11          2.20          1.00         1.62 o
  -9   3  11         22.32         27.90         3.53 o
  -8   3  11          0.46          0.59         0.97 o
  -7   3  11        104.49         89.92         4.42 o
  -6   3  11       1357.80       1267.06        19.28 o
  -5   3  11         64.04         65.34         3.43 o
  -4   3  11        944.93        895.56        12.50 o
  -3   3  11          8.78         15.02         1.81 o
  -2   3  11       1322.97       1272.99        13.10 o
  -1   3  11         26.09         22.44         1.86 o
   0   3  11        204.04        177.95         5.91 o
   1   3  11          2.58          2.38         1.03 o
   2   3  11          0.48          0.14         1.06 o
   3   3  11          7.02          6.46         1.56 o
   4   3  11         86.96         82.55         4.55 o
   5   3  11          0.02          0.56         1.42 o
   6   3  11         75.57         76.29         5.14 o
   7   3  11          9.78         21.97         2.76 o
   8   3  11          2.01          2.91         1.23 o
   9   3  11          4.84          6.59         1.94 o
 -16   4  11         73.99         72.49         6.46 o
 -15   4  11          8.00          8.25         3.04 o
 -14   4  11          2.69          2.88         1.76 o
 -13   4  11        234.45        204.53        10.12 o
 -12   4  11         63.35         49.01         5.22 o
 -11   4  11        158.70        180.51         9.44 o
 -10   4  11         54.06         52.30         5.05 o
  -9   4  11          6.48          5.34         1.98 o
  -8   4  11        104.34        111.42         7.00 o
  -7   4  11        107.90        108.59         9.53 o
  -6   4  11        347.86        339.37        15.13 o
  -5   4  11        672.72        630.76        12.03 o
  -4   4  11         41.69         33.30         3.38 o
  -3   4  11        954.41        958.82        15.07 o
  -2   4  11          0.43          0.33         1.06 o
  -1   4  11         78.52         65.32         4.86 o
   0   4  11          0.26          1.16         1.04 o
   1   4  11        261.66        243.27         7.94 o
   2   4  11         19.31         20.13         2.33 o
   3   4  11        422.05        422.57        10.23 o
   4   4  11         93.30        103.25         5.82 o
   5   4  11        218.16        228.54         7.91 o
   6   4  11        123.07         96.08         6.01 o
   7   4  11         10.86         12.48         2.53 o
   8   4  11         50.10         54.22         5.23 o
 -15   5  11         28.54         35.14         5.41 o
 -14   5  11        146.06        135.79        10.39 o
 -13   5  11         76.17         84.03         6.73 o
 -12   5  11         76.05         79.32         5.90 o
 -11   5  11         10.51         17.28         3.14 o
 -10   5  11         42.30         49.14         5.17 o
  -9   5  11         28.15         25.63         3.82 o
  -8   5  11         23.81         26.10         3.63 o
  -7   5  11        315.29        322.59        12.15 o
  -6   5  11        510.49        533.80        13.51 o
  -5   5  11         83.98         78.58         6.06 o
  -4   5  11        345.61        337.21        10.72 o
  -3   5  11        100.68        100.08         5.83 o
  -2   5  11        351.17        333.89        11.55 o
  -1   5  11          9.22          8.99         1.92 o
   0   5  11          0.23         -0.77         2.17 o
   1   5  11         22.26         24.79         3.31 o
   2   5  11         61.43         66.92         4.98 o
   3   5  11          2.25          5.49         1.84 o
   4   5  11         40.68         43.31         4.78 o
   5   5  11        115.54        100.68         7.50 o
   6   5  11         94.71         94.01         7.31 o
   7   5  11          2.86          9.05         2.61 o
 -13   6  11        165.18        139.54        17.91 o
 -12   6  11         17.41         24.90         4.64 o
 -11   6  11         10.33         15.67         3.18 o
 -10   6  11         18.80         21.60         3.87 o
  -9   6  11          2.93          3.05         1.82 o
  -8   6  11          4.72          4.04         2.21 o
  -7   6  11        140.73        148.94         8.70 o
  -6   6  11        248.63        224.98        10.38 o
  -5   6  11          1.76          0.81         1.65 o
  -4   6  11          0.49         -0.51         1.49 o
  -3   6  11          1.16          1.75         1.92 o
  -2   6  11         49.82         48.34         4.78 o
  -1   6  11         41.30         40.33         4.29 o
   0   6  11          0.06          1.16         1.67 o
   1   6  11          1.77          1.39         1.63 o
   2   6  11        115.19        100.92         6.29 o
   3   6  11         34.50         23.33         3.49 o
   4   6  11          0.14          0.37         2.00 o
   5   6  11         22.74         19.60         3.41 o
 -10   7  11          4.43          0.44         4.21 o
  -9   7  11         23.45         23.77         4.71 o
  -8   7  11         40.98         42.78         6.27 o
  -7   7  11        160.43        141.91        10.87 o
  -6   7  11         47.72         46.08         8.58 o
  -5   7  11        182.81        150.58        12.06 o
  -4   7  11          3.17          7.32         3.23 o
  -3   7  11          4.24         -2.54         3.00 o
  -2   7  11          4.22          1.67         2.12 o
  -1   7  11         45.13         35.42         4.43 o
   0   7  11         22.06         21.57         3.59 o
   1   7  11         17.29         19.08         3.51 o
   2   7  11          0.54         -0.61         2.07 o
 -18   0  12          3.62         18.61         8.25 o
 -17   0  12         51.19         45.94        11.66 o
 -16   0  12         43.57         38.57         6.14 o
 -15   0  12          1.33         18.33         9.90 o
 -14   0  12         42.34         44.05         6.23 o
 -13   0  12         68.21         75.99         7.93 o
 -12   0  12        153.92        173.89        11.75 o
 -11   0  12         21.26         32.86         5.29 o
 -10   0  12       1288.43       1256.67        30.74 o
  -9   0  12        127.20        147.18        10.73 o
  -8   0  12         32.33         34.81         5.35 o
  -7   0  12        501.32        533.67        20.41 o
  -6   0  12        177.18        535.33       135.65 o
  -5   0  12        404.33        469.44        12.76 o
  -4   0  12       1039.10       1017.65        18.89 o
  -3   0  12         41.95         45.22         4.06 o
  -2   0  12       1964.60       1861.09        29.72 o
  -1   0  12        148.05        153.66         7.78 o
   0   0  12        762.59        776.22        17.59 o
   1   0  12         18.37         13.57         2.63 o
   2   0  12       1122.75       1178.70        22.45 o
   3   0  12        133.66        127.23         6.94 o
   4   0  12        674.23        694.83        16.56 o
   5   0  12         51.00         48.31         5.06 o
   6   0  12          6.33         14.88         2.96 o
   7   0  12         23.07         28.32         4.30 o
   8   0  12         29.95         38.75         4.95 o
   9   0  12         25.19         15.87         3.52 o
 -18   1  12         54.20         72.41        10.72 o
 -17   1  12         14.70         19.37         4.04 o
 -16   1  12          4.19          7.37         2.96 o
 -15   1  12          2.00          3.18         1.72 o
 -14   1  12         98.83        112.55         9.15 o
 -13   1  12         29.69         28.48         3.56 o
 -12   1  12        152.96        168.17         9.47 o
 -11   1  12        614.24        597.57        15.05 o
 -10   1  12         12.96          3.16         2.13 o
  -9   1  12       1461.78       1412.15        23.14 o
  -8   1  12        269.97        297.47        10.71 o
  -7   1  12         25.66         12.65         2.28 o
  -6   1  12         60.93         77.00         4.43 o
  -5   1  12       1075.78       1002.12        14.52 o
  -4   1  12         10.69          7.54         1.87 o
  -3   1  12       1023.11       1047.53        13.66 o
  -2   1  12          8.51          7.67         1.33 o
  -1   1  12        582.28        619.26        10.71 o
   0   1  12         88.39         89.82         4.01 o
   1   1  12        477.73        485.65        11.15 o
   2   1  12        174.31        175.00         5.92 o
   3   1  12       1182.87       1228.56        15.96 o
   4   1  12        576.29        595.97        11.50 o
   5   1  12          2.97          2.29         1.75 o
   6   1  12         82.94         95.34         4.91 o
   7   1  12        281.74        311.41        10.07 o
   8   1  12          4.49          3.29         2.15 o
   9   1  12         69.53         80.99         5.54 o
 -18   2  12          1.25         -1.02         2.70 o
 -17   2  12          5.23          6.10         4.34 o
 -16   2  12          5.10          1.79         2.19 o
 -15   2  12          0.64          0.68         1.82 o
 -14   2  12          1.01          2.00         1.80 o
 -13   2  12         64.24         60.03         5.46 o
 -12   2  12        148.49        148.12         9.65 o
 -11   2  12        319.39        339.47        14.19 o
 -10   2  12        188.87        202.80        10.04 o
  -9   2  12          4.39          5.93         1.82 o
  -8   2  12        357.53        352.07        12.50 o
  -7   2  12          9.00         10.34         2.82 o
  -6   2  12        219.79        234.84         8.16 o
  -5   2  12          6.72          4.18         2.00 o
  -4   2  12        550.89        552.24         8.55 o
  -3   2  12         19.93         14.63         1.57 o
  -2   2  12        291.43        267.54         5.92 o
  -1   2  12        278.51        282.59         7.17 o
   0   2  12        513.01        548.61        10.19 o
   1   2  12          9.20         12.01         2.08 o
   2   2  12        686.29        693.37        12.26 o
   3   2  12        161.61        161.71         6.24 o
   4   2  12         14.93         12.95         1.91 o
   5   2  12          4.38          3.52         1.63 o
   6   2  12         15.75          7.60         2.33 o
   7   2  12          0.09          1.03         1.52 o
   8   2  12        125.19        117.23         6.42 o
   9   2  12         10.84          4.10         1.62 o
 -17   3  12          4.56          9.69         3.10 o
 -16   3  12          3.18          1.38         2.00 o
 -15   3  12         15.87         28.78         4.07 o
 -14   3  12         21.51         21.04         3.29 o
 -13   3  12          9.32          9.33         2.07 o
 -12   3  12         99.98        120.25         7.73 o
 -11   3  12         20.29         19.32         3.50 o
 -10   3  12         20.35         17.98         3.65 o
  -9   3  12        296.01        327.69        10.88 o
  -8   3  12          0.92          0.10         1.36 o
  -7   3  12         29.86         35.22         2.98 o
  -6   3  12         23.90         27.09         2.68 o
  -5   3  12         14.56         15.91         1.88 o
  -4   3  12          0.64          1.85         1.32 o
  -3   3  12         14.61         12.90         1.39 o
  -2   3  12         77.62         84.64         3.60 o
  -1   3  12          9.67         12.34         1.73 o
   0   3  12          0.47         -0.01         1.11 o
   1   3  12        142.39        132.67         5.56 o
   2   3  12         65.16         82.47         4.30 o
   3   3  12         72.20         85.87         4.74 o
   4   3  12          0.71         -0.39         1.33 o
   5   3  12         23.36         14.72         2.31 o
   6   3  12          0.93          4.52         1.71 o
   7   3  12          8.59         12.44         2.26 o
   8   3  12          0.57         -0.28         1.63 o
 -16   4  12        120.97        135.41         9.03 o
 -15   4  12          6.42          2.71         2.06 o
 -14   4  12          0.03         -0.69         1.47 o
 -13   4  12          5.88          2.09         1.63 o
 -12   4  12          2.66         10.69         2.68 o
 -11   4  12          0.27          0.20         1.87 o
 -10   4  12         66.08         63.61         5.67 o
  -9   4  12         31.99         44.31         5.08 o
  -8   4  12         50.50         57.24         5.16 o
  -7   4  12          8.58         15.22         3.48 o
  -6   4  12          0.04          1.46         2.02 o
  -5   4  12          7.60         13.27         2.25 o
  -4   4  12          6.60         12.48         2.05 o
  -3   4  12         22.35         23.23         2.43 o
  -2   4  12         21.53         19.47         2.66 o
  -1   4  12         21.41         23.74         2.93 o
   0   4  12          0.29          2.05         1.59 o
   1   4  12          1.01          1.52         1.57 o
   2   4  12          1.97          1.90         1.76 o
   3   4  12         98.39        102.67         5.29 o
   4   4  12         17.56         17.58         2.53 o
   5   4  12          6.45          7.95         2.02 o
   6   4  12          4.44         -0.30         1.88 o
   7   4  12          0.61          1.27         2.14 o
 -14   5  12          7.17          6.21         2.66 o
 -13   5  12          8.01          7.06         2.57 o
 -12   5  12         12.55          9.72         2.51 o
 -11   5  12          0.60         -0.22         1.85 o
 -10   5  12          5.31          6.41         2.87 o
  -9   5  12         49.47         68.23         6.04 o
  -8   5  12          0.02          2.34         1.73 o
  -7   5  12        139.45        137.08         8.10 o
  -6   5  12         47.52         54.68         4.54 o
  -5   5  12        139.93        137.97         8.03 o
  -4   5  12        166.13        176.31         7.97 o
  -3   5  12        160.38        194.91         9.12 o
  -2   5  12         15.41         12.79         2.49 o
  -1   5  12        160.82        174.21        11.76 o
   0   5  12         90.48         84.38         6.14 o
   1   5  12          0.00         -0.11         1.84 o
   2   5  12         68.81         62.36         4.99 o
   3   5  12         41.29         37.05         3.91 o
   4   5  12         22.10         16.23         3.27 o
   5   5  12         45.08         31.83         4.28 o
   6   5  12          5.51          7.83         2.60 o
 -12   6  12         12.33          6.02         3.49 o
 -11   6  12         13.20          6.06         3.55 o
 -10   6  12         47.73         48.26         5.49 o
  -9   6  12         67.05         67.93         6.25 o
  -8   6  12          0.58         -1.61         1.87 o
  -7   6  12          1.20          1.95         1.88 o
  -6   6  12         25.81         42.10         5.66 o
  -5   6  12         95.25        101.04         8.64 o
  -4   6  12          1.74          0.91         1.83 o
  -3   6  12          0.02         -1.74         1.74 o
  -2   6  12        255.56        284.97        11.54 o
  -1   6  12          1.22          1.81         1.59 o
   0   6  12        211.99        224.08        10.32 o
   1   6  12         43.09         41.69         4.47 o
   2   6  12          8.52         13.55         2.90 o
   3   6  12          0.09         -0.18         2.00 o
  -8   7  12         11.15          7.13         2.81 o
  -7   7  12         30.12         38.16         5.74 o
  -6   7  12          9.56         12.21         7.30 o
  -5   7  12          0.04          1.88         2.73 o
  -4   7  12          0.20         -3.56         3.56 o
  -3   7  12         43.54         54.15         6.07 o
  -2   7  12        128.66        121.72         7.91 o
  -1   7  12         19.40         24.48         4.50 o
 -18   1  13          1.88         -2.90         5.18 o
 -17   1  13          4.32          5.56         2.52 o
 -16   1  13          3.03          5.11         3.13 o
 -15   1  13         35.01         39.99         4.50 o
 -14   1  13         15.35          9.37         3.59 o
 -13   1  13          3.66          1.77         2.07 o
 -12   1  13          0.05         -0.02         1.77 o
 -11   1  13          6.46          2.24         1.51 o
 -10   1  13         12.84         11.03         2.29 o
  -9   1  13        183.45        184.14         8.94 o
  -8   1  13         27.65         28.71         3.60 o
  -7   1  13         77.87         65.04         5.74 o
  -6   1  13        210.90        201.60         8.15 o
  -5   1  13          7.88          7.79         1.47 o
  -4   1  13          6.84          5.20         1.28 o
  -3   1  13         14.58         22.39         2.11 o
  -2   1  13        305.69        300.85         7.80 o
  -1   1  13         41.84         35.56         2.81 o
   0   1  13        273.78        287.00         8.43 o
   1   1  13          0.11          2.34         1.37 o
   2   1  13        245.23        236.36         7.55 o
   3   1  13         46.62         54.97         3.86 o
   4   1  13         12.37         17.59         2.28 o
   5   1  13        126.56        121.10         5.92 o
   6   1  13         44.85         45.83         3.68 o
   7   1  13          1.21          5.54         1.49 o
   8   1  13         17.30         14.06         2.53 o
 -17   2  13         16.99         16.78         3.87 o
 -16   2  13         62.29         64.68         6.93 o
 -15   2  13          6.38         11.46         3.15 o
 -14   2  13          0.16          0.50         2.27 o
 -13   2  13          0.63          3.10         2.00 o
 -12   2  13         28.06         20.04         4.16 o
 -11   2  13          4.14          6.06         2.76 o
 -10   2  13         19.73         23.19         3.33 o
  -9   2  13         39.88         38.40         4.05 o
  -8   2  13         16.02         15.29         2.92 o
  -7   2  13          4.31          2.02         1.28 o
  -6   2  13         58.07         47.24         3.96 o
  -5   2  13        529.06        488.20        10.15 o
  -4   2  13        308.84        296.29         6.63 o
  -3   2  13         70.63         51.19         3.48 o
  -2   2  13         76.73         71.55         3.80 o
  -1   2  13        159.90        137.46         5.31 o
   0   2  13         32.94         28.48         2.57 o
   1   2  13        177.11        189.99         7.00 o
   2   2  13          0.39          1.95         1.69 o
   3   2  13         33.94         38.28         3.43 o
   4   2  13         20.24         22.42         2.66 o
   5   2  13          0.31          0.87         1.32 o
   6   2  13         65.77         47.71         3.88 o
   7   2  13         58.69         61.85         5.38 o
   8   2  13         86.82         80.12         5.57 o
 -17   3  13        141.41        120.20         8.58 o
 -16   3  13          1.43         -1.40         2.16 o
 -15   3  13         72.17         87.88         7.62 o
 -14   3  13          0.51         -0.40         2.90 o
 -13   3  13          9.31          4.56         1.80 o
 -12   3  13         32.00         33.16         4.17 o
 -11   3  13          3.18          3.74         1.73 o
 -10   3  13        162.63        172.57        10.28 o
  -9   3  13         99.55        105.52         7.88 o
  -8   3  13         81.79         77.16         5.47 o
  -7   3  13          2.34          5.50         1.78 o
  -6   3  13        262.00        264.11         7.88 o
  -5   3  13          4.87          5.29         1.41 o
  -4   3  13        149.21        137.54         5.23 o
  -3   3  13        104.54         86.10         4.76 o
  -2   3  13        140.76        152.94         5.80 o
  -1   3  13        107.70        100.02         4.87 o
   0   3  13        233.51        242.15         7.71 o
   1   3  13         23.48         23.70         2.53 o
   2   3  13        226.44        231.74         7.56 o
   3   3  13          6.74         10.11         2.28 o
   4   3  13        222.37        224.88         8.51 o
   5   3  13         79.94         84.35         5.78 o
   6   3  13        179.67        185.06         8.68 o
   7   3  13         50.83         51.31         4.86 o
 -15   4  13         14.38          6.74         2.45 o
 -14   4  13         21.15         24.16         3.78 o
 -13   4  13          2.28         -0.48         2.01 o
 -12   4  13          2.50          5.73         2.05 o
 -11   4  13         33.64         40.69         4.77 o
 -10   4  13         42.46         55.49         5.49 o
  -9   4  13        156.66        171.73         9.22 o
  -8   4  13         39.44         38.64         5.21 o
  -7   4  13        136.50        124.80         8.80 o
  -6   4  13          1.37          2.05         1.98 o
  -5   4  13        205.58        177.95         7.89 o
  -4   4  13        136.96        116.51         7.07 o
  -3   4  13         85.77         74.03         5.03 o
  -2   4  13        276.21        248.31         9.35 o
  -1   4  13        141.29        145.87         7.31 o
   0   4  13         24.67         12.44         2.57 o
   1   4  13          0.05          4.27         2.00 o
   2   4  13        181.63        175.71         8.29 o
   3   4  13         27.63         38.63         3.80 o
   4   4  13         87.42         93.45         7.28 o
   5   4  13        132.35        140.44         9.05 o
   6   4  13         63.14         53.45         5.78 o
 -14   5  13          7.83          9.33         3.11 o
 -13   5  13          5.01          0.83         1.62 o
 -12   5  13          0.03         -2.48         2.48 o
 -11   5  13          2.43          0.68         2.01 o
 -10   5  13         17.90         27.35         4.18 o
  -9   5  13         22.45         19.03         3.37 o
  -8   5  13         29.22         37.10         4.56 o
  -7   5  13          0.02          0.84         1.60 o
  -6   5  13         61.09         58.03         5.58 o
  -5   5  13          4.03          5.16         2.48 o
  -4   5  13         99.86         89.94         6.95 o
  -3   5  13          3.70          3.10         1.81 o
  -2   5  13         71.07         77.63         6.03 o
  -1   5  13        185.46        159.10         8.69 o
   0   5  13          3.87          3.51         2.81 o
   1   5  13          1.30          3.52         2.15 o
   2   5  13         35.95         51.17         4.63 o
   3   5  13          7.06          7.28         2.25 o
   4   5  13         58.69         67.09         6.49 o
 -11   6  13         12.40         12.56         2.96 o
 -10   6  13        132.60        141.11         9.37 o
  -9   6  13          0.22          1.19         1.80 o
  -8   6  13          9.35          2.75         2.32 o
  -7   6  13         25.93         27.83         5.03 o
  -6   6  13          3.86          3.65         6.30 o
  -5   6  13        341.47        337.08        16.36 o
  -4   6  13          4.52          5.60         2.33 o
  -3   6  13         39.07         39.29         4.51 o
  -2   6  13          0.18          2.32         1.66 o
  -1   6  13          3.85          2.29         2.48 o
   0   6  13         53.28         33.68         6.03 o
   1   6  13         34.71         33.50         4.36 o
   2   6  13          4.56          3.84         2.08 o
 -17   0  14        182.73        183.79        14.21 o
 -16   0  14          0.87          6.43         3.72 o
 -15   0  14        157.65        186.33        13.93 o
 -14   0  14        102.23        112.00        11.07 o
 -13   0  14        178.89        189.76        13.31 o
 -12   0  14          7.48         10.36         3.71 o
 -11   0  14        123.10        159.99        12.25 o
 -10   0  14         52.34         52.01         7.37 o
  -9   0  14          5.83          1.28         2.77 o
  -8   0  14       1039.94       1084.36        32.02 o
  -7   0  14         72.48        344.24        70.74 o
  -6   0  14         42.30         49.04         4.53 o
  -5   0  14        277.72        249.77        10.29 o
  -4   0  14          4.33          9.89         3.83 o
  -3   0  14          0.86          1.54         1.92 o
  -2   0  14        355.68        360.57        14.45 o
  -1   0  14        406.40        421.76        14.07 o
   0   0  14        414.61        457.12        14.89 o
   1   0  14        245.67        259.60        11.40 o
   2   0  14          0.12          1.68         2.15 o
   3   0  14          2.95          2.81         2.09 o
   4   0  14          7.01          9.56         2.41 o
   5   0  14         31.58         19.96         4.27 o
   6   0  14          5.20          8.73         2.73 o
   7   0  14         54.76         50.82         6.17 o
 -17   1  14          0.35          1.29         2.17 o
 -16   1  14         63.15         66.32         6.14 o
 -15   1  14          0.11          0.55         1.90 o
 -14   1  14         75.22         95.27         6.94 o
 -13   1  14          0.42          2.47         2.96 o
 -12   1  14        135.13        145.28        11.73 o
 -11   1  14          6.46          5.64         2.07 o
 -10   1  14        184.88        210.92         9.91 o
  -9   1  14         36.77         42.30         4.40 o
  -8   1  14          7.27         -0.34         2.36 o
  -7   1  14         65.81         71.30         6.01 o
  -6   1  14        113.50        113.87         6.04 o
  -5   1  14         10.02          4.94         1.39 o
  -4   1  14          5.55          1.60         1.14 o
  -3   1  14        132.66        130.25         5.62 o
  -2   1  14          0.30          1.09         1.23 o
  -1   1  14        644.91        643.14        12.11 o
   0   1  14        184.88        158.79         6.57 o
   1   1  14          5.57          4.50         1.45 o
   2   1  14          4.64          7.28         1.64 o
   3   1  14          1.84          0.85         1.28 o
   4   1  14          1.65          3.10         1.46 o
   5   1  14         10.05         12.36         2.12 o
   6   1  14          7.09          4.40         1.76 o
   7   1  14          2.96          0.49         1.43 o
 -17   2  14         55.96         74.68         7.92 o
 -16   2  14          0.97          5.19         2.67 o
 -15   2  14         69.82         91.25         8.20 o
 -14   2  14          3.62          9.17         3.32 o
 -13   2  14          0.23         -0.09         2.04 o
 -12   2  14         60.49         56.44         6.51 o
 -11   2  14          1.88         -1.17         1.65 o
 -10   2  14          4.03          5.07         2.19 o
  -9   2  14          0.37          0.40         1.33 o
  -8   2  14         42.93         65.68         5.51 o
  -7   2  14          0.04          1.43         2.45 o
  -6   2  14         48.14         41.42         3.91 o
  -5   2  14         16.11         17.78         1.79 o
  -4   2  14          5.21          5.97         1.15 o
  -3   2  14        148.82        150.35         5.64 o
  -2   2  14        164.56        175.65         6.18 o
  -1   2  14          0.06         -0.54         0.98 o
   0   2  14         24.53         26.75         2.54 o
   1   2  14          2.85          0.25         1.41 o
   2   2  14          2.92          2.91         1.55 o
   3   2  14         52.54         50.71         4.22 o
   4   2  14        226.41        245.11         9.14 o
   5   2  14         10.11          7.01         1.83 o
   6   2  14         25.91         19.33         2.64 o
 -16   3  14          5.53          2.84         2.06 o
 -15   3  14         26.74         29.87         5.59 o
 -14   3  14          9.29          9.77         2.27 o
 -13   3  14         35.70         30.08         5.40 o
 -12   3  14          6.97          3.06         1.83 o
 -11   3  14         30.60         24.34         3.67 o
 -10   3  14          0.80         -1.87         1.99 o
  -9   3  14          5.23         10.75         3.23 o
  -8   3  14         12.28          8.13         2.37 o
  -7   3  14          3.23          1.20         1.60 o
  -6   3  14          8.29         13.57         2.22 o
  -5   3  14          0.00          0.99         1.06 o
  -4   3  14          0.33          1.12         1.25 o
  -3   3  14         29.97         23.59         3.46 o
  -2   3  14          5.77          1.63         1.41 o
  -1   3  14          0.76          0.82         1.42 o
   0   3  14          5.46          4.36         1.79 o
   1   3  14          0.94         -1.68         2.09 o
   2   3  14          7.54          1.10         1.87 o
   3   3  14          1.39          2.72         2.34 o
   4   3  14         22.92         14.08         3.11 o
   5   3  14          3.78          2.14         1.42 o
   6   3  14         11.00         10.34         2.68 o
 -15   4  14         18.08         10.21         3.08 o
 -14   4  14         28.39         26.43         3.72 o
 -13   4  14          2.18          5.13         2.21 o
 -12   4  14          9.59         10.63         2.79 o
 -11   4  14         55.59         50.35         5.44 o
 -10   4  14         11.44         10.89         2.86 o
  -9   4  14          5.32          5.99         4.95 o
  -8   4  14          2.38         -0.06         1.78 o
  -7   4  14          3.78         -1.49         2.54 o
  -6   4  14         21.34         13.06         3.03 o
  -5   4  14          2.64          4.79         2.30 o
  -4   4  14          2.07          1.06         1.82 o
  -3   4  14         14.12          4.99         2.35 o
  -2   4  14          2.53          2.93         1.53 o
  -1   4  14          0.69         -1.42         1.42 o
   0   4  14          0.12          0.02         1.48 o
   1   4  14         37.01         39.85         4.18 o
   2   4  14         98.37        124.62         7.38 o
   3   4  14          1.18         -1.36         2.08 o
   4   4  14          9.08          6.83         2.06 o
 -13   5  14          0.88          0.24         2.04 o
 -12   5  14         13.49         11.33         3.43 o
 -11   5  14         31.91         32.20         4.90 o
 -10   5  14         14.77          7.85         2.13 o
  -9   5  14         24.46         26.88         3.96 o
  -8   5  14         19.15         23.77         3.76 o
  -7   5  14         50.02         44.07        23.44 o
  -6   5  14         87.32         89.88        10.46 o
  -5   5  14         11.52         10.49         3.28 o
  -4   5  14          0.02          2.07         2.05 o
  -3   5  14          8.30          6.96         2.23 o
  -2   5  14          0.09          1.54         2.14 o
  -1   5  14         18.20         18.41         3.22 o
   0   5  14         41.57         33.85         4.19 o
   1   5  14        172.00        203.49        10.32 o
   2   5  14          6.51          7.86         2.80 o
  -9   6  14         11.91          5.34         2.84 o
  -8   6  14         11.07         15.22         5.41 o
  -7   6  14         57.63         68.49        14.31 o
  -6   6  14         41.64         53.97        10.43 o
  -5   6  14         60.87         78.52         8.19 o
  -4   6  14          3.55          3.13         2.13 o
  -3   6  14         27.63         29.54         4.05 o
  -2   6  14          5.20          3.62         2.22 o
  -1   6  14          1.49         -0.45         1.85 o
 -16   1  15          2.39         -0.22         2.34 o
 -15   1  15          3.40          2.45         2.01 o
 -14   1  15          7.01          8.43         2.70 o
 -13   1  15         96.96        103.19         7.26 o
 -12   1  15          6.03          6.80         2.39 o
 -11   1  15          6.83          4.95         2.69 o
 -10   1  15          0.06         -1.81         1.81 o
  -9   1  15         30.18         16.11         3.14 o
  -8   1  15          0.51          0.35         1.74 o
  -7   1  15         22.01         20.29         3.08 o
  -6   1  15         12.98          8.16         1.95 o
  -5   1  15          1.90          0.30         1.34 o
  -4   1  15          2.16         -0.23         1.21 o
  -3   1  15          0.05         -1.15         1.15 o
  -2   1  15         21.13         12.36         2.04 o
  -1   1  15          4.91          2.92         1.55 o
   0   1  15         21.65         20.96         2.62 o
   1   1  15          7.30          8.78         1.91 o
   2   1  15         10.72          7.89         1.65 o
   3   1  15         52.50         50.02         4.16 o
   4   1  15         61.23         62.05         5.11 o
   5   1  15          0.02          0.58         1.68 o
 -16   2  15          8.34          5.66         2.90 o
 -15   2  15         12.12          4.16         2.50 o
 -14   2  15        195.39        222.33        13.39 o
 -13   2  15          0.04          4.13         2.86 o
 -12   2  15        108.37        108.83        11.16 o
 -11   2  15          9.39         20.82         5.16 o
 -10   2  15         31.51         34.05         5.08 o
  -9   2  15         49.10         35.76         6.56 o
  -8   2  15        101.31         94.19         6.89 o
  -7   2  15          3.88          8.07         2.70 o
  -6   2  15        108.33        104.49         5.99 o
  -5   2  15         39.93         51.80         4.30 o
  -4   2  15          7.20          6.60         1.68 o
  -3   2  15         43.33         41.91         3.56 o
  -2   2  15         12.32          8.34         1.85 o
  -1   2  15          6.27          8.73         1.55 o
   0   2  15          1.69          1.51         1.24 o
   1   2  15        136.34        154.50         7.54 o
   2   2  15         18.31         17.34         2.65 o
   3   2  15        232.43        257.51        10.19 o
   4   2  15          5.62          6.54         2.12 o
   5   2  15         36.93         42.30         4.07 o
 -15   3  15         54.76         67.52         6.42 o
 -14   3  15          2.02          0.74         1.95 o
 -13   3  15        135.33        150.26         9.28 o
 -12   3  15         65.14         51.94         5.52 o
 -11   3  15         24.04         29.25         4.72 o
 -10   3  15          6.63          5.54         3.94 o
  -9   3  15         67.67         63.91         6.65 o
  -8   3  15         81.93         75.23         7.15 o
  -7   3  15          4.46          4.11         2.89 o
  -6   3  15          9.22         13.37         3.13 o
  -5   3  15         38.42         44.13         4.71 o
  -4   3  15        112.58        122.22         6.17 o
  -3   3  15         11.60         14.37         3.39 o
  -2   3  15          2.18          2.74         1.46 o
  -1   3  15         82.42         90.66         6.14 o
   0   3  15          9.12         13.17         2.53 o
   1   3  15          0.10          1.48         2.48 o
   2   3  15         37.59         45.50         5.11 o
   3   3  15          0.36          5.10         2.52 o
   4   3  15         17.81         12.78         3.01 o
 -14   4  15          4.71         13.71         3.97 o
 -13   4  15          7.91         12.13         3.18 o
 -12   4  15         54.01         69.59         6.67 o
 -11   4  15         20.52         19.28         3.76 o
 -10   4  15        113.02        122.44         8.30 o
  -9   4  15          5.09         13.15         3.68 o
  -8   4  15        179.67        175.43        11.10 o
  -7   4  15         52.82         64.87         9.15 o
  -6   4  15         41.52         61.50         9.60 o
  -5   4  15         59.50         52.64         5.30 o
  -4   4  15         55.18         52.94         5.27 o
  -3   4  15          0.58          4.38         1.86 o
  -2   4  15         90.19         95.93         7.12 o
  -1   4  15         91.32        115.80         7.80 o
   0   4  15         10.66          7.86         2.18 o
   1   4  15         61.62         68.21         5.59 o
   2   4  15          4.26          0.96         4.43 o
   3   4  15         59.29         56.78         7.57 o
 -11   5  15         17.08         18.48         3.64 o
 -10   5  15          7.49          9.45         2.77 o
  -9   5  15         76.33         94.57         8.93 o
  -8   5  15         75.63         86.15         8.47 o
  -7   5  15          5.96          4.95         3.72 o
  -6   5  15          7.30          5.89         3.09 o
  -5   5  15          2.11         -1.42         1.80 o
  -4   5  15          8.98          4.69         4.39 o
  -3   5  15         71.84         93.39         7.12 o
  -2   5  15          5.69          2.48         2.07 o
  -1   5  15         64.70         61.98         5.95 o
   0   5  15          3.31          1.52         3.20 o
 -16   0  16         11.17         -2.31         2.97 o
 -15   0  16         19.40         14.67         4.37 o
 -14   0  16          1.40          1.00         4.06 o
 -13   0  16         13.61         11.34         7.07 o
 -12   0  16         18.45         14.14         6.71 o
 -11   0  16         43.45         57.11        11.07 o
 -10   0  16        108.40         79.59        10.13 o
  -9   0  16        527.35        573.34        21.47 o
  -8   0  16        174.70        339.22        30.63 o
  -7   0  16          2.80          2.58         2.66 o
  -6   0  16         38.35         39.86         4.33 o
  -5   0  16         36.45         39.45         6.94 o
  -4   0  16        122.41        130.34        11.56 o
  -3   0  16        200.69        167.95        10.76 o
  -2   0  16          5.17          6.15         2.40 o
  -1   0  16        272.03        298.47        14.52 o
   0   0  16        198.22        243.55        11.97 o
   1   0  16         10.00         18.28         3.51 o
   2   0  16        104.79        137.76         9.35 o
   3   0  16         42.76         50.21         5.88 o
   4   0  16         30.79         59.40         7.34 o
 -16   1  16          4.90          4.42         2.55 o
 -15   1  16          0.46         -1.04         2.25 o
 -14   1  16         37.86         44.69         6.60 o
 -13   1  16         25.71         21.49         3.61 o
 -12   1  16          0.14         -1.85         1.85 o
 -11   1  16          8.94          6.82         2.37 o
 -10   1  16         31.22         38.81         4.84 o
  -9   1  16         54.24         43.32         5.18 o
  -8   1  16         61.37         71.84         6.07 o
  -7   1  16         81.27         92.48         6.86 o
  -6   1  16         25.61         20.54         2.97 o
  -5   1  16         52.23         55.15         3.98 o
  -4   1  16         45.40         35.53         3.26 o
  -3   1  16          1.10          4.40         1.88 o
  -2   1  16        164.17        171.56         7.21 o
  -1   1  16         34.02         41.67         3.60 o
   0   1  16          0.04          1.48         1.42 o
   1   1  16        110.27        118.37         6.31 o
   2   1  16          2.79         -1.78         2.02 o
   3   1  16          3.61          6.24         1.94 o
   4   1  16          5.32          6.51         1.93 o
 -15   2  16          2.52         -1.36         1.90 o
 -14   2  16          0.93         -3.34         3.34 o
 -13   2  16         98.33         88.99         8.71 o
 -12   2  16          0.40          1.71        12.08 o
 -11   2  16         36.07         40.41         7.28 o
 -10   2  16          1.25          2.26         6.60 o
  -9   2  16         29.36         31.87         5.08 o
  -8   2  16         13.68          9.23         6.88 o
  -7   2  16         15.73         11.03         2.50 o
  -6   2  16         56.58         65.46         4.95 o
  -5   2  16         26.15         22.35         3.04 o
  -4   2  16          2.90         -0.11         1.69 o
  -3   2  16          5.50          2.80         1.94 o
  -2   2  16          5.97          5.16         1.72 o
  -1   2  16         22.33         19.36         2.63 o
   0   2  16         51.44         50.94         5.34 o
   1   2  16          4.26          1.10         2.87 o
   2   2  16         42.95         39.62         4.81 o
   3   2  16         82.63        100.89         7.89 o
 -14   3  16          2.26          9.12         2.86 o
 -13   3  16          3.54          0.72         2.23 o
 -12   3  16          0.03          1.93         2.50 o
 -11   3  16          9.89          8.98         4.44 o
 -10   3  16          6.42         12.28         3.64 o
  -9   3  16          0.40         -1.27         4.25 o
  -8   3  16         16.32         11.29        12.55 o
  -7   3  16          0.01          0.09         2.87 o
  -6   3  16          1.88          0.27         2.11 o
  -5   3  16          1.05          1.49         2.12 o
  -4   3  16         45.21         36.42         3.97 o
  -3   3  16          0.19          1.94         1.70 o
  -2   3  16         11.48         13.55         2.78 o
  -1   3  16          1.34         -0.26         1.75 o
   0   3  16          0.10         -1.75         1.78 o
   1   3  16          0.77         -2.71         2.97 o
   2   3  16         43.50         56.28         5.92 o
 -12   4  16          8.70          6.28         2.34 o
 -11   4  16         50.29         56.65         6.97 o
 -10   4  16         13.08          7.46         5.01 o
  -9   4  16          1.02          3.57         5.07 o
  -8   4  16          0.03          5.86         4.24 o
  -7   4  16          1.66          4.99         7.30 o
  -6   4  16          0.22          1.81         2.25 o
  -5   4  16          0.00         -1.35         4.30 o
  -4   4  16         13.82         10.44         4.32 o
  -3   4  16          2.59          0.35         2.91 o
  -2   4  16          7.42          4.80         1.86 o
  -1   4  16          1.98          1.32         2.22 o
   0   4  16          7.22          8.53         2.58 o
  -9   5  16         25.87         34.99         5.60 o
  -8   5  16          1.99          5.78         3.53 o
  -7   5  16         10.35          6.80         4.48 o
  -6   5  16          7.56          3.70         3.86 o
  -5   5  16         57.05         67.15         6.19 o
  -4   5  16         15.25         15.59         3.32 o
  -3   5  16         59.07         54.15         5.66 o
 -14   1  17         11.62         14.08         4.00 o
 -13   1  17          1.41          1.02         3.01 o
 -12   1  17         12.62          7.66         3.34 o
 -11   1  17         89.55         75.85         8.16 o
 -10   1  17          0.46          3.18         2.25 o
  -9   1  17         77.62         67.04         6.06 o
  -8   1  17          1.26          3.36         1.71 o
  -7   1  17         49.77         42.76         4.64 o
  -6   1  17         10.73          4.76         1.88 o
  -5   1  17          4.66          2.38         2.29 o
  -4   1  17         41.84         41.22         4.79 o
  -3   1  17          1.69          0.07         1.43 o
  -2   1  17         90.35         98.16         6.68 o
  -1   1  17          5.42          3.79         1.98 o
   0   1  17         48.09         41.49         3.78 o
   1   1  17         23.08         26.01         3.17 o
   2   1  17          0.69          1.10         1.44 o
 -14   2  17          2.23         -0.05         4.29 o
 -13   2  17         10.33         13.30         4.69 o
 -12   2  17         17.17         25.68        11.66 o
 -11   2  17         23.71         27.25         7.78 o
 -10   2  17         51.90         52.78         8.47 o
  -9   2  17         40.04         36.14         7.13 o
  -8   2  17          4.16          5.91         3.28 o
  -7   2  17          0.13          0.27         2.02 o
  -6   2  17          0.15         -2.61         2.61 o
  -5   2  17         13.05          8.45         2.21 o
  -4   2  17         38.57         48.21         4.56 o
  -3   2  17         21.07         20.32         3.13 o
  -2   2  17          7.00          5.20         1.87 o
  -1   2  17         23.54         16.74         3.40 o
   0   2  17          7.74          5.95         2.44 o
   1   2  17          0.02          2.79         2.07 o
 -12   3  17         11.38          9.05         3.62 o
 -11   3  17         56.98         59.72         8.19 o
 -10   3  17         24.56         13.29        14.02 o
  -9   3  17         37.61         40.09         8.95 o
  -8   3  17          2.76          2.97         3.80 o
  -7   3  17         32.67         37.64         7.82 o
  -6   3  17          3.99          3.59         2.79 o
  -5   3  17         30.31         53.91         6.01 o
  -4   3  17          6.63         10.70         3.18 o
  -3   3  17          0.49         -0.13         2.12 o
  -2   3  17         18.83         14.70         2.73 o
  -1   3  17         20.74         27.34         3.60 o
   0   3  17         56.74         67.74         5.88 o
 -10   4  17          3.78          3.04         3.86 o
  -9   4  17         15.20         21.62         5.97 o
  -8   4  17         14.70         11.25         4.66 o
  -7   4  17          2.60          3.12         2.75 o
  -6   4  17         10.65         17.93         3.89 o
  -5   4  17          0.61         -0.79         2.20 o
  -4   4  17          0.02          2.38         2.29 o
  -3   4  17          9.88          7.18         2.45 o
  -2   4  17         31.38         38.60         5.36 o
 -13   0  18        190.09        195.01        16.13 o
 -12   0  18          7.49         60.81        11.85 o
 -11   0  18         24.73         32.59         5.68 o
 -10   0  18         43.05         25.63         4.87 o
  -9   0  18         37.13         90.19        12.01 o
  -8   0  18         16.38         11.07         4.31 o
  -7   0  18        205.50        208.56        17.83 o
  -6   0  18         75.83         86.90        10.96 o
  -5   0  18         26.59         46.00         6.06 o
  -4   0  18          0.09         -2.34         2.54 o
  -3   0  18         14.39          6.26         2.68 o
  -2   0  18          0.00          1.16         3.25 o
  -1   0  18         10.62         10.77         3.15 o
   0   0  18          1.67         11.16         3.46 o
 -13   1  18        112.96        115.84        12.69 o
 -12   1  18        184.03        216.70        17.29 o
 -11   1  18          5.07         10.59         3.77 o
 -10   1  18         42.86         51.31         6.19 o
  -9   1  18          7.99          8.49         3.35 o
  -8   1  18        120.52        129.63         8.49 o
  -7   1  18        104.84         92.17         7.33 o
  -6   1  18         50.30         48.05         4.54 o
  -5   1  18         17.36         21.11         3.12 o
  -4   1  18         33.01         32.90         4.34 o
  -3   1  18         10.79          7.15         2.24 o
  -2   1  18         14.10         15.10         3.58 o
  -1   1  18         14.55         13.57         2.99 o
   0   1  18        147.03        162.85         9.04 o
 -12   2  18         27.54         36.86         7.29 o
 -11   2  18         21.57         25.80         7.08 o
 -10   2  18          6.18          9.68         6.91 o
  -9   2  18         34.01         34.76         6.01 o
  -8   2  18         53.83         59.03         7.91 o
  -7   2  18         35.17         48.32         7.45 o
  -6   2  18         19.20         18.86         3.49 o
  -5   2  18         69.38         70.01         6.88 o
  -4   2  18          0.06          2.94         1.70 o
  -3   2  18         53.83         49.15         5.07 o
  -2   2  18          4.82          2.13         5.03 o
  -1   2  18         70.55         75.77         7.02 o
 -10   3  18          0.11          0.44         3.95 o
  -9   3  18          0.00          7.77         3.69 o
  -8   3  18          1.99          4.60         3.57 o
  -7   3  18          0.63          4.86         3.17 o
  -6   3  18          0.44          0.96         3.74 o
  -5   3  18          2.07          1.33         1.91 o
  -4   3  18         15.61         16.89         3.78 o
  -3   3  18          1.06          3.44         2.28 o
 -10   1  19         22.96         16.70         4.55 o
  -9   1  19          2.76          4.46         2.82 o
  -8   1  19          2.18         -0.75         2.68 o
  -7   1  19         23.41         24.21         3.87 o
  -6   1  19          6.42          5.05         2.68 o
  -5   1  19          9.59          9.30         1.98 o
  -4   1  19         52.56         44.10         5.21 o
  -8   2  19        149.73        168.07        13.81 o
  -7   2  19          0.67          2.83         3.64 o
  -6   2  19         44.50         47.36         6.53 o
                                                
